# Supplementary material for: A[A6Ch][Si12P20] (A = Sr, Ba; Ch = S, Se, Te): achieving a wide band gap in pnictides by constructing [A6Ch] octahedral ionic units
Source: Chem Sci. 2026 May 13;17(25):12541–50. doi: 10.1039/d6sc00313c (PMC13183291; doi:10.1039/d6sc00313c)
Supplement: SC-017-D6SC00313C-s002 [file SC-017-D6SC00313C-s002.cif]

# Supplementary Information (SI) for Chemical Science.
# This journal is © The Royal Society of Chemistry 2026

####################################################################### 
# 
# This file contains crystal structure data downloaded from the 
# Cambridge Structural Database (CSD) hosted by the Cambridge 
# Crystallographic Data Centre (CCDC).
# 
# Full information about CCDC data access policies and citation 
# guidelines are available at http://www.ccdc.cam.ac.uk/access/V1 
# 
# Audit and citation data items may have been added by the CCDC. 
# Please retain this information to preserve the provenance of 
# this file and to allow appropriate attribution of the data. 
# 
#######################################################################

data_sr[sr6se][si12p20]
_database_code_depnum_ccdc_archive 'CCDC 2522064'
loop_
_audit_author_name
_audit_author_address
'HuiKang Jiang'
;TIANJIN UNIVERSITY OF TECHNOLOGY
China
;
_audit_update_record             
;
2026-01-10 deposited with the CCDC.	2026-04-29 downloaded from the CCDC.
;
_audit_creation_date             2025-10-10
_audit_creation_method           
;
Olex2 1.5
(compiled 2025.07.13 svn.rb7424aed for OlexSys, GUI svn.r7314)
;
_shelx_SHELXL_version_number     2018/3
_chemical_name_common            ?
_chemical_name_systematic        ?
_chemical_formula_moiety         'P20 Se Si12 Sr7'
_chemical_formula_sum            'P20 Se Si12 Sr7'
_chemical_formula_weight         1648.78
_chemical_melting_point          ?
loop_
_atom_type_symbol
_atom_type_description
_atom_type_scat_dispersion_real
_atom_type_scat_dispersion_imag
_atom_type_scat_source
P P 0.1023 0.0942 'International Tables Vol C Tables 4.2.6.8 and 6.1.1.4'
Se Se -0.0929 2.2259 'International Tables Vol C Tables 4.2.6.8 and 6.1.1.4'
Si Si 0.0817 0.0704 'International Tables Vol C Tables 4.2.6.8 and 6.1.1.4'
Sr Sr -1.5307 3.2498 'International Tables Vol C Tables 4.2.6.8 and 6.1.1.4'

_shelx_space_group_comment       
;
The symmetry employed for this shelxl refinement is uniquely defined
by the following loop, which should always be used as a source of
symmetry information in preference to the above space-group names.
They are only intended as comments.
;
_space_group_crystal_system      cubic
_space_group_IT_number           225
_space_group_name_H-M_alt        'F m -3 m'
_space_group_name_Hall           '-F 4 2 3'
loop_
_space_group_symop_operation_xyz
'x, y, z'
'-x, -y, z'
'-x, y, -z'
'x, -y, -z'
'z, x, y'
'z, -x, -y'
'-z, -x, y'
'-z, x, -y'
'y, z, x'
'-y, z, -x'
'y, -z, -x'
'-y, -z, x'
'y, x, -z'
'-y, -x, -z'
'y, -x, z'
'-y, x, z'
'x, z, -y'
'-x, z, y'
'-x, -z, -y'
'x, -z, y'
'z, y, -x'
'z, -y, x'
'-z, y, x'
'-z, -y, -x'
'x, y+1/2, z+1/2'
'-x, -y+1/2, z+1/2'
'-x, y+1/2, -z+1/2'
'x, -y+1/2, -z+1/2'
'z, x+1/2, y+1/2'
'z, -x+1/2, -y+1/2'
'-z, -x+1/2, y+1/2'
'-z, x+1/2, -y+1/2'
'y, z+1/2, x+1/2'
'-y, z+1/2, -x+1/2'
'y, -z+1/2, -x+1/2'
'-y, -z+1/2, x+1/2'
'y, x+1/2, -z+1/2'
'-y, -x+1/2, -z+1/2'
'y, -x+1/2, z+1/2'
'-y, x+1/2, z+1/2'
'x, z+1/2, -y+1/2'
'-x, z+1/2, y+1/2'
'-x, -z+1/2, -y+1/2'
'x, -z+1/2, y+1/2'
'z, y+1/2, -x+1/2'
'z, -y+1/2, x+1/2'
'-z, y+1/2, x+1/2'
'-z, -y+1/2, -x+1/2'
'x+1/2, y, z+1/2'
'-x+1/2, -y, z+1/2'
'-x+1/2, y, -z+1/2'
'x+1/2, -y, -z+1/2'
'z+1/2, x, y+1/2'
'z+1/2, -x, -y+1/2'
'-z+1/2, -x, y+1/2'
'-z+1/2, x, -y+1/2'
'y+1/2, z, x+1/2'
'-y+1/2, z, -x+1/2'
'y+1/2, -z, -x+1/2'
'-y+1/2, -z, x+1/2'
'y+1/2, x, -z+1/2'
'-y+1/2, -x, -z+1/2'
'y+1/2, -x, z+1/2'
'-y+1/2, x, z+1/2'
'x+1/2, z, -y+1/2'
'-x+1/2, z, y+1/2'
'-x+1/2, -z, -y+1/2'
'x+1/2, -z, y+1/2'
'z+1/2, y, -x+1/2'
'z+1/2, -y, x+1/2'
'-z+1/2, y, x+1/2'
'-z+1/2, -y, -x+1/2'
'x+1/2, y+1/2, z'
'-x+1/2, -y+1/2, z'
'-x+1/2, y+1/2, -z'
'x+1/2, -y+1/2, -z'
'z+1/2, x+1/2, y'
'z+1/2, -x+1/2, -y'
'-z+1/2, -x+1/2, y'
'-z+1/2, x+1/2, -y'
'y+1/2, z+1/2, x'
'-y+1/2, z+1/2, -x'
'y+1/2, -z+1/2, -x'
'-y+1/2, -z+1/2, x'
'y+1/2, x+1/2, -z'
'-y+1/2, -x+1/2, -z'
'y+1/2, -x+1/2, z'
'-y+1/2, x+1/2, z'
'x+1/2, z+1/2, -y'
'-x+1/2, z+1/2, y'
'-x+1/2, -z+1/2, -y'
'x+1/2, -z+1/2, y'
'z+1/2, y+1/2, -x'
'z+1/2, -y+1/2, x'
'-z+1/2, y+1/2, x'
'-z+1/2, -y+1/2, -x'
'-x, -y, -z'
'x, y, -z'
'x, -y, z'
'-x, y, z'
'-z, -x, -y'
'-z, x, y'
'z, x, -y'
'z, -x, y'
'-y, -z, -x'
'y, -z, x'
'-y, z, x'
'y, z, -x'
'-y, -x, z'
'y, x, z'
'-y, x, -z'
'y, -x, -z'
'-x, -z, y'
'x, -z, -y'
'x, z, y'
'-x, z, -y'
'-z, -y, x'
'-z, y, -x'
'z, -y, -x'
'z, y, x'
'-x, -y+1/2, -z+1/2'
'x, y+1/2, -z+1/2'
'x, -y+1/2, z+1/2'
'-x, y+1/2, z+1/2'
'-z, -x+1/2, -y+1/2'
'-z, x+1/2, y+1/2'
'z, x+1/2, -y+1/2'
'z, -x+1/2, y+1/2'
'-y, -z+1/2, -x+1/2'
'y, -z+1/2, x+1/2'
'-y, z+1/2, x+1/2'
'y, z+1/2, -x+1/2'
'-y, -x+1/2, z+1/2'
'y, x+1/2, z+1/2'
'-y, x+1/2, -z+1/2'
'y, -x+1/2, -z+1/2'
'-x, -z+1/2, y+1/2'
'x, -z+1/2, -y+1/2'
'x, z+1/2, y+1/2'
'-x, z+1/2, -y+1/2'
'-z, -y+1/2, x+1/2'
'-z, y+1/2, -x+1/2'
'z, -y+1/2, -x+1/2'
'z, y+1/2, x+1/2'
'-x+1/2, -y, -z+1/2'
'x+1/2, y, -z+1/2'
'x+1/2, -y, z+1/2'
'-x+1/2, y, z+1/2'
'-z+1/2, -x, -y+1/2'
'-z+1/2, x, y+1/2'
'z+1/2, x, -y+1/2'
'z+1/2, -x, y+1/2'
'-y+1/2, -z, -x+1/2'
'y+1/2, -z, x+1/2'
'-y+1/2, z, x+1/2'
'y+1/2, z, -x+1/2'
'-y+1/2, -x, z+1/2'
'y+1/2, x, z+1/2'
'-y+1/2, x, -z+1/2'
'y+1/2, -x, -z+1/2'
'-x+1/2, -z, y+1/2'
'x+1/2, -z, -y+1/2'
'x+1/2, z, y+1/2'
'-x+1/2, z, -y+1/2'
'-z+1/2, -y, x+1/2'
'-z+1/2, y, -x+1/2'
'z+1/2, -y, -x+1/2'
'z+1/2, y, x+1/2'
'-x+1/2, -y+1/2, -z'
'x+1/2, y+1/2, -z'
'x+1/2, -y+1/2, z'
'-x+1/2, y+1/2, z'
'-z+1/2, -x+1/2, -y'
'-z+1/2, x+1/2, y'
'z+1/2, x+1/2, -y'
'z+1/2, -x+1/2, y'
'-y+1/2, -z+1/2, -x'
'y+1/2, -z+1/2, x'
'-y+1/2, z+1/2, x'
'y+1/2, z+1/2, -x'
'-y+1/2, -x+1/2, z'
'y+1/2, x+1/2, z'
'-y+1/2, x+1/2, -z'
'y+1/2, -x+1/2, -z'
'-x+1/2, -z+1/2, y'
'x+1/2, -z+1/2, -y'
'x+1/2, z+1/2, y'
'-x+1/2, z+1/2, -y'
'-z+1/2, -y+1/2, x'
'-z+1/2, y+1/2, -x'
'z+1/2, -y+1/2, -x'
'z+1/2, y+1/2, x'

_cell_length_a                   15.5303(15)
_cell_length_b                   15.5303(15)
_cell_length_c                   15.5303(15)
_cell_angle_alpha                90
_cell_angle_beta                 90
_cell_angle_gamma                90
_cell_volume                     3745.8(11)
_cell_formula_units_Z            4
_cell_measurement_reflns_used    1944
_cell_measurement_temperature    293.00
_cell_measurement_theta_max      30.91
_cell_measurement_theta_min      2.27
_shelx_estimated_absorpt_T_max   0.583
_shelx_estimated_absorpt_T_min   0.583
_exptl_absorpt_coefficient_mu    12.113
_exptl_absorpt_correction_T_max  ?
_exptl_absorpt_correction_T_min  ?
_exptl_absorpt_correction_type   none
_exptl_absorpt_process_details   ?
_exptl_absorpt_special_details   ?
_exptl_crystal_colour            'clear reddish red'
_exptl_crystal_colour_lustre     clear
_exptl_crystal_colour_modifier   reddish
_exptl_crystal_colour_primary    red
_exptl_crystal_density_diffrn    2.924
_exptl_crystal_density_meas      ?
_exptl_crystal_density_method    ?
_exptl_crystal_description       block
_exptl_crystal_F_000             3072
_exptl_crystal_size_max          0.05
_exptl_crystal_size_mid          0.05
_exptl_crystal_size_min          0.05
_exptl_transmission_factor_max   ?
_exptl_transmission_factor_min   ?
_diffrn_reflns_av_R_equivalents  0.0851
_diffrn_reflns_av_unetI/netI     0.0250
_diffrn_reflns_Laue_measured_fraction_full 1.000
_diffrn_reflns_Laue_measured_fraction_max 0.940
_diffrn_reflns_limit_h_max       16
_diffrn_reflns_limit_h_min       -21
_diffrn_reflns_limit_k_max       23
_diffrn_reflns_limit_k_min       -20
_diffrn_reflns_limit_l_max       19
_diffrn_reflns_limit_l_min       -20
_diffrn_reflns_number            9442
_diffrn_reflns_point_group_measured_fraction_full 1.000
_diffrn_reflns_point_group_measured_fraction_max 0.940
_diffrn_reflns_theta_full        25.242
_diffrn_reflns_theta_max         32.521
_diffrn_reflns_theta_min         2.271
_diffrn_ambient_temperature      293.00
_diffrn_detector_area_resol_mean ?
_diffrn_measured_fraction_theta_full 1.000
_diffrn_measured_fraction_theta_max 0.940
_diffrn_measurement_device_type  'Bruker APEX-II CCD'
_diffrn_measurement_method       '\f and \w scans'
_diffrn_radiation_type           MoK\a
_diffrn_radiation_wavelength     0.71073
_diffrn_source                   ?
_diffrn_standards_number         0
_reflns_Friedel_coverage         0.000
_reflns_Friedel_fraction_full    .
_reflns_Friedel_fraction_max     .
_reflns_number_gt                296
_reflns_number_total             375
_reflns_special_details          
;
 Reflections were merged by SHELXL according to the crystal
 class for the calculation of statistics and refinement.
 
 _reflns_Friedel_fraction is defined as the number of unique
 Friedel pairs measured divided by the number that would be
 possible theoretically, ignoring centric projections and
 systematic absences.
;
_reflns_threshold_expression     'I > 2\s(I)'
_computing_cell_refinement       ?
_computing_data_collection       ?
_computing_data_reduction        ?
_computing_molecular_graphics    'Olex2 1.5 (Dolomanov et al., 2009)'
_computing_publication_material  'Olex2 1.5 (Dolomanov et al., 2009)'
_computing_structure_refinement  'SHELXL 2018/3 (Sheldrick, 2015)'
_computing_structure_solution    ?
_refine_diff_density_max         1.242
_refine_diff_density_min         -1.288
_refine_diff_density_rms         0.115
_refine_ls_extinction_coef       0.00016(3)
_refine_ls_extinction_expression Fc^*^=kFc[1+0.001xFc^2^\l^3^/sin(2\q)]^-1/4^
_refine_ls_extinction_method     'SHELXL-2018/3 (Sheldrick 2018)'
_refine_ls_goodness_of_fit_ref   1.157
_refine_ls_hydrogen_treatment    undef
_refine_ls_matrix_type           full
_refine_ls_number_parameters     18
_refine_ls_number_reflns         375
_refine_ls_number_restraints     0
_refine_ls_R_factor_all          0.0487
_refine_ls_R_factor_gt           0.0309
_refine_ls_restrained_S_all      1.157
_refine_ls_shift/su_max          0.000
_refine_ls_shift/su_mean         0.000
_refine_ls_structure_factor_coef Fsqd
_refine_ls_weighting_details     
'w=1/[\s^2^(Fo^2^)+(0.0293P)^2^+28.5020P] where P=(Fo^2^+2Fc^2^)/3'
_refine_ls_weighting_scheme      calc
_refine_ls_wR_factor_gt          0.0734
_refine_ls_wR_factor_ref         0.0794
_refine_special_details          ?
_olex2_refinement_description    
;
;
_atom_sites_solution_hydrogens   .
_atom_sites_solution_primary     ?
_atom_sites_solution_secondary   ?
loop_
_atom_site_label
_atom_site_type_symbol
_atom_site_fract_x
_atom_site_fract_y
_atom_site_fract_z
_atom_site_U_iso_or_equiv
_atom_site_adp_type
_atom_site_occupancy
_atom_site_site_symmetry_order
_atom_site_calc_flag
_atom_site_refinement_flags_posn
_atom_site_refinement_flags_adp
_atom_site_refinement_flags_occupancy
_atom_site_disorder_assembly
_atom_site_disorder_group
Se1 Se 0.500000 1.000000 0.500000 0.0278(5) Uani 1 48 d S T P . .
Sr1 Sr 0.500000 0.78574(6) 0.500000 0.0367(3) Uani 1 8 d S T P . .
P1 P 0.67005(7) 0.67005(7) 0.500000 0.0273(4) Uani 1 4 d S T P . .
P2 P 0.66347(7) 0.83653(7) 0.66347(7) 0.0259(4) Uani 1 6 d S T P . .
Si1 Si 0.750000 0.750000 0.58762(9) 0.0252(4) Uani 1 4 d S T P . .
Sr2 Sr 0.500000 0.500000 0.500000 0.235(5) Uani 1 48 d S T P . .

loop_
_atom_site_aniso_label
_atom_site_aniso_U_11
_atom_site_aniso_U_22
_atom_site_aniso_U_33
_atom_site_aniso_U_23
_atom_site_aniso_U_13
_atom_site_aniso_U_12
Se1 0.0278(5) 0.0278(5) 0.0278(5) 0.000 0.000 0.000
Sr1 0.0357(4) 0.0386(5) 0.0357(4) 0.000 0.000 0.000
P1 0.0289(5) 0.0289(5) 0.0241(7) 0.000 0.000 -0.0036(6)
P2 0.0259(4) 0.0259(4) 0.0259(4) -0.0002(4) 0.0002(4) -0.0002(4)
Si1 0.0266(5) 0.0266(5) 0.0222(7) 0.000 0.000 -0.0007(6)
Sr2 0.235(5) 0.235(5) 0.235(5) 0.000 0.000 0.000

_geom_special_details            
;
 All esds (except the esd in the dihedral angle between two l.s. planes)
 are estimated using the full covariance matrix.  The cell esds are taken
 into account individually in the estimation of esds in distances, angles
 and torsion angles; correlations between esds in cell parameters are only
 used when they are defined by crystal symmetry.  An approximate (isotropic)
 treatment of cell esds is used for estimating esds involving l.s. planes.
;
loop_
_geom_bond_atom_site_label_1
_geom_bond_atom_site_label_2
_geom_bond_distance
_geom_bond_site_symmetry_2
_geom_bond_publ_flag
Se1 Sr1 3.3274(10) 177_666 ?
Se1 Sr1 3.3274(10) 97_676 ?
Se1 Sr1 3.3274(10) 81_455 ?
Se1 Sr1 3.3274(10) . ?
Se1 Sr1 3.3274(10) 125_666 ?
Se1 Sr1 3.3274(10) 29_554 ?
Sr1 Sr1 4.7057(14) 125_666 ?
Sr1 Sr1 4.7057(14) 177_666 ?
Sr1 P1 3.1942(7) 5 ?
Sr1 P1 3.1942(7) 103_556 ?
Sr1 P1 3.1942(7) 3_656 ?
Sr1 P1 3.1942(7) . ?
Sr1 P2 3.6759(13) 98_556 ?
Sr1 P2 3.6760(13) . ?
Sr1 P2 3.6759(13) 3_656 ?
Sr1 P2 3.6759(13) 100_655 ?
Sr1 Sr2 4.4377(10) . ?
P1 Si1 2.2214(15) 169_666 ?
P1 Si1 2.2214(14) . ?
P1 Sr2 3.7349(15) . ?
P2 Si1 2.2359(10) 35_566 ?
P2 Si1 2.2359(10) 5 ?
P2 Si1 2.2359(10) . ?
Si1 Si1 2.721(3) 169_666 ?

loop_
_geom_angle_atom_site_label_1
_geom_angle_atom_site_label_2
_geom_angle_atom_site_label_3
_geom_angle
_geom_angle_site_symmetry_1
_geom_angle_site_symmetry_3
_geom_angle_publ_flag
Sr1 Se1 Sr1 180.0 177_666 81_455 ?
Sr1 Se1 Sr1 90.0 81_455 29_554 ?
Sr1 Se1 Sr1 90.0 177_666 125_666 ?
Sr1 Se1 Sr1 90.0 97_676 125_666 ?
Sr1 Se1 Sr1 90.0 97_676 29_554 ?
Sr1 Se1 Sr1 90.0 29_554 . ?
Sr1 Se1 Sr1 180.0 29_554 125_666 ?
Sr1 Se1 Sr1 90.0 177_666 97_676 ?
Sr1 Se1 Sr1 180.0 97_676 . ?
Sr1 Se1 Sr1 90.0 81_455 . ?
Sr1 Se1 Sr1 90.0 125_666 . ?
Sr1 Se1 Sr1 90.0 81_455 97_676 ?
Sr1 Se1 Sr1 90.0 177_666 . ?
Sr1 Se1 Sr1 90.0 81_455 125_666 ?
Sr1 Se1 Sr1 90.0 177_666 29_554 ?
Se1 Sr1 Sr1 45.0 . 177_666 ?
Se1 Sr1 Sr1 45.0 . 125_666 ?
Se1 Sr1 P2 77.61(3) . 3_656 ?
Se1 Sr1 P2 77.61(3) . 100_655 ?
Se1 Sr1 P2 77.61(3) . 98_556 ?
Se1 Sr1 P2 77.61(3) . . ?
Se1 Sr1 Sr2 180.0 . . ?
Sr1 Sr1 Sr1 60.0 125_666 177_666 ?
P1 Sr1 Se1 124.23(3) 103_556 . ?
P1 Sr1 Se1 124.23(3) . . ?
P1 Sr1 Se1 124.23(3) 5 . ?
P1 Sr1 Se1 124.23(3) 3_656 . ?
P1 Sr1 Sr1 79.23(3) 5 125_666 ?
P1 Sr1 Sr1 113.437(19) 5 177_666 ?
P1 Sr1 Sr1 113.437(19) . 125_666 ?
P1 Sr1 Sr1 79.23(3) . 177_666 ?
P1 Sr1 Sr1 169.23(3) 103_556 125_666 ?
P1 Sr1 Sr1 113.437(19) 103_556 177_666 ?
P1 Sr1 Sr1 113.437(18) 3_656 125_666 ?
P1 Sr1 Sr1 169.23(3) 3_656 177_666 ?
P1 Sr1 P1 71.56(3) 3_656 5 ?
P1 Sr1 P1 71.55(3) . 103_556 ?
P1 Sr1 P1 71.56(3) 103_556 3_656 ?
P1 Sr1 P1 111.54(6) 103_556 5 ?
P1 Sr1 P1 111.54(6) . 3_656 ?
P1 Sr1 P1 71.55(3) . 5 ?
P1 Sr1 P2 63.23(2) 5 . ?
P1 Sr1 P2 133.766(19) 103_556 100_655 ?
P1 Sr1 P2 133.766(19) . 100_655 ?
P1 Sr1 P2 133.766(19) 5 3_656 ?
P1 Sr1 P2 133.766(19) 5 98_556 ?
P1 Sr1 P2 133.766(19) . 3_656 ?
P1 Sr1 P2 63.23(2) 5 100_655 ?
P1 Sr1 P2 63.23(2) . . ?
P1 Sr1 P2 63.23(2) . 98_556 ?
P1 Sr1 P2 63.23(2) 3_656 100_655 ?
P1 Sr1 P2 133.766(19) 3_656 98_556 ?
P1 Sr1 P2 63.23(2) 103_556 98_556 ?
P1 Sr1 P2 63.23(2) 3_656 3_656 ?
P1 Sr1 P2 63.23(2) 103_556 3_656 ?
P1 Sr1 P2 133.765(19) 3_656 . ?
P1 Sr1 P2 133.765(19) 103_556 . ?
P1 Sr1 Sr2 55.77(3) . . ?
P1 Sr1 Sr2 55.77(3) 103_556 . ?
P1 Sr1 Sr2 55.77(3) 5 . ?
P1 Sr1 Sr2 55.77(3) 3_656 . ?
P2 Sr1 Sr1 109.67(2) 98_556 125_666 ?
P2 Sr1 Sr1 109.67(2) 3_656 125_666 ?
P2 Sr1 Sr1 50.203(19) 100_655 125_666 ?
P2 Sr1 Sr1 50.203(19) . 177_666 ?
P2 Sr1 Sr1 50.203(19) . 125_666 ?
P2 Sr1 Sr1 50.203(19) 98_556 177_666 ?
P2 Sr1 Sr1 109.67(2) 100_655 177_666 ?
P2 Sr1 Sr1 109.67(2) 3_656 177_666 ?
P2 Sr1 P2 87.362(11) 100_655 . ?
P2 Sr1 P2 87.361(11) 3_656 98_556 ?
P2 Sr1 P2 87.361(11) 3_656 100_655 ?
P2 Sr1 P2 155.22(5) 100_655 98_556 ?
P2 Sr1 P2 87.362(11) 98_556 . ?
P2 Sr1 P2 155.22(5) 3_656 . ?
P2 Sr1 Sr2 102.39(3) . . ?
P2 Sr1 Sr2 102.39(3) 98_556 . ?
P2 Sr1 Sr2 102.39(3) 100_655 . ?
P2 Sr1 Sr2 102.39(3) 3_656 . ?
Sr2 Sr1 Sr1 135.0 . 177_666 ?
Sr2 Sr1 Sr1 135.0 . 125_666 ?
Sr1 P1 Sr1 158.46(6) . 9 ?
Sr1 P1 Sr2 79.23(3) 9 . ?
Sr1 P1 Sr2 79.23(3) . . ?
Si1 P1 Sr1 98.49(2) 169_666 9 ?
Si1 P1 Sr1 98.50(2) . . ?
Si1 P1 Sr1 98.50(2) 169_666 . ?
Si1 P1 Sr1 98.49(2) . 9 ?
Si1 P1 Si1 75.55(8) 169_666 . ?
Si1 P1 Sr2 142.23(4) 169_666 . ?
Si1 P1 Sr2 142.23(4) . . ?
Sr1 P2 Sr1 79.59(4) 177_666 . ?
Sr1 P2 Sr1 79.59(4) 125_666 177_666 ?
Sr1 P2 Sr1 79.59(4) 125_666 . ?
Si1 P2 Sr1 85.54(3) 5 125_666 ?
Si1 P2 Sr1 85.54(3) 35_566 177_666 ?
Si1 P2 Sr1 85.54(3) . 177_666 ?
Si1 P2 Sr1 85.54(3) 5 . ?
Si1 P2 Sr1 160.59(7) . 125_666 ?
Si1 P2 Sr1 85.54(3) 35_566 125_666 ?
Si1 P2 Sr1 160.59(8) 5 177_666 ?
Si1 P2 Sr1 85.54(3) . . ?
Si1 P2 Sr1 160.59(7) 35_566 . ?
Si1 P2 Si1 105.79(6) . 5 ?
Si1 P2 Si1 105.79(6) 35_566 5 ?
Si1 P2 Si1 105.79(6) . 35_566 ?
P1 Si1 P1 104.45(8) 169_666 . ?
P1 Si1 P2 108.83(3) . . ?
P1 Si1 P2 108.83(3) 169_666 74_665 ?
P1 Si1 P2 108.83(3) 169_666 . ?
P1 Si1 P2 108.83(3) . 74_665 ?
P1 Si1 Si1 52.22(4) 169_666 169_666 ?
P1 Si1 Si1 52.23(4) . 169_666 ?
P2 Si1 P2 116.41(11) . 74_665 ?
P2 Si1 Si1 121.79(6) . 169_666 ?
P2 Si1 Si1 121.79(6) 74_665 169_666 ?
P1 Sr2 P1 120.0 105_666 7_665 ?
P1 Sr2 P1 120.0 9 97_666 ?
P1 Sr2 P1 120.0 5 11_566 ?
P1 Sr2 P1 90.0 101_666 7_665 ?
P1 Sr2 P1 90.0 105_666 107_655 ?
P1 Sr2 P1 120.0 . 105_666 ?
P1 Sr2 P1 180.0 . 97_666 ?
P1 Sr2 P1 120.0 107_655 103_556 ?
P1 Sr2 P1 120.0 5 97_666 ?
P1 Sr2 P1 90.0 . 3_656 ?
P1 Sr2 P1 90.0 9 11_566 ?
P1 Sr2 P1 60.0 . 9 ?
P1 Sr2 P1 180.00(2) 101_666 5 ?
P1 Sr2 P1 180.0 105_666 9 ?
P1 Sr2 P1 60.0 105_666 97_666 ?
P1 Sr2 P1 120.0 . 101_666 ?
P1 Sr2 P1 60.0 101_666 97_666 ?
P1 Sr2 P1 60.0 105_666 101_666 ?
P1 Sr2 P1 120.0 . 107_655 ?
P1 Sr2 P1 120.0 9 101_666 ?
P1 Sr2 P1 60.0 11_566 99_565 ?
P1 Sr2 P1 60.0 . 5 ?
P1 Sr2 P1 180.0 3_656 99_565 ?
P1 Sr2 P1 120.0 105_666 5 ?
P1 Sr2 P1 60.0 9 5 ?
P1 Sr2 P1 180.0 107_655 11_566 ?
P1 Sr2 P1 60.0 . 103_556 ?
P1 Sr2 P1 60.0 105_666 103_556 ?
P1 Sr2 P1 120.0 97_666 103_556 ?
P1 Sr2 P1 90.0 101_666 103_556 ?
P1 Sr2 P1 60.0 101_666 11_566 ?
P1 Sr2 P1 90.0 9 107_655 ?
P1 Sr2 P1 120.0 9 103_556 ?
P1 Sr2 P1 60.0 11_566 103_556 ?
P1 Sr2 P1 60.0 97_666 107_655 ?
P1 Sr2 P1 60.0 105_666 3_656 ?
P1 Sr2 P1 60.0 99_565 7_665 ?
P1 Sr2 P1 120.0 101_666 3_656 ?
P1 Sr2 P1 60.0 97_666 7_665 ?
P1 Sr2 P1 90.0 97_666 3_656 ?
P1 Sr2 P1 120.0 9 3_656 ?
P1 Sr2 P1 120.0 11_566 3_656 ?
P1 Sr2 P1 120.0 101_666 107_655 ?
P1 Sr2 P1 90.0 . 99_565 ?
P1 Sr2 P1 120.0 3_656 7_665 ?
P1 Sr2 P1 60.0 9 99_565 ?
P1 Sr2 P1 90.0 105_666 11_566 ?
P1 Sr2 P1 120.0 5 99_565 ?
P1 Sr2 P1 60.0 107_655 3_656 ?
P1 Sr2 P1 120.0 107_655 99_565 ?
P1 Sr2 P1 120.0 97_666 11_566 ?
P1 Sr2 P1 120.0 103_556 99_565 ?
P1 Sr2 P1 60.0 103_556 3_656 ?
P1 Sr2 P1 120.0 . 7_665 ?
P1 Sr2 P1 120.0 11_566 7_665 ?
P1 Sr2 P1 60.0 9 7_665 ?
P1 Sr2 P1 120.0 105_666 99_565 ?
P1 Sr2 P1 90.0 5 7_665 ?
P1 Sr2 P1 90.0 5 103_556 ?
P1 Sr2 P1 60.0 107_655 7_665 ?
P1 Sr2 P1 60.0 101_666 99_565 ?
P1 Sr2 P1 180.0 103_556 7_665 ?
P1 Sr2 P1 60.0 5 107_655 ?
P1 Sr2 P1 60.0 5 3_656 ?
P1 Sr2 P1 90.0 97_666 99_565 ?
P1 Sr2 P1 60.0 . 11_566 ?

_shelx_res_file                  
;
TITL jhk250713_a.res in Fm-3m
    sr[sr6se][si12p20].res
    created by SHELXL-2018/3 at 10:25:26 on 06-Oct-2025
REM Old TITL jhk250713 in Fm-3m
REM SHELXT solution in Fm-3m: R1 0.060, Rweak 0.008, Alpha 0.008
REM <I/s> 0.000 for 0 systematic absences, Orientation as input
REM Formula found by SHELXT: Si P32 Se7
CELL 0.71073 15.5303 15.5303 15.5303 90 90 90
ZERR 4 0.0015 0.0015 0.0015 0 0 0
LATT 4
SYMM -X,-Y,+Z
SYMM -X,+Y,-Z
SYMM +X,-Y,-Z
SYMM +Z,+X,+Y
SYMM +Z,-X,-Y
SYMM -Z,-X,+Y
SYMM -Z,+X,-Y
SYMM +Y,+Z,+X
SYMM -Y,+Z,-X
SYMM +Y,-Z,-X
SYMM -Y,-Z,+X
SYMM +Y,+X,-Z
SYMM -Y,-X,-Z
SYMM +Y,-X,+Z
SYMM -Y,+X,+Z
SYMM +X,+Z,-Y
SYMM -X,+Z,+Y
SYMM -X,-Z,-Y
SYMM +X,-Z,+Y
SYMM +Z,+Y,-X
SYMM +Z,-Y,+X
SYMM -Z,+Y,+X
SYMM -Z,-Y,-X
SFAC P Se Si Sr
UNIT 80 4 48 28

L.S. 10 0 0
PLAN  5
SIZE 0.05 0.05 0.05
TEMP 19.85
CONF
list 4
MORE -1
fmap 2 53
acta
REM <olex2.extras>
REM <HklSrc "%.\\Sr[Sr6Se][Si12P20].hkl">
REM </olex2.extras>

WGHT    0.029300   28.502001
EXTI    0.000157
FVAR       0.02707
SE1   2    0.500000    1.000000    0.500000    10.02083    0.02779    0.02779 =
         0.02779    0.00000    0.00000    0.00000
SR1   4    0.500000    0.785745    0.500000    10.12500    0.03573    0.03861 =
         0.03573    0.00000    0.00000    0.00000
P1    1    0.670053    0.670053    0.500000    10.25000    0.02887    0.02887 =
         0.02408    0.00000    0.00000   -0.00359
P2    1    0.663473    0.836527    0.663473    10.16667    0.02591    0.02591 =
         0.02591   -0.00017    0.00017   -0.00017
SI1   3    0.750000    0.750000    0.587620    10.25000    0.02664    0.02664 =
         0.02219    0.00000    0.00000   -0.00075
SR2   4    0.500000    0.500000    0.500000    10.02083    0.23454    0.23454 =
         0.23454    0.00000    0.00000    0.00000
HKLF 4


REM  jhk250713_a.res in Fm-3m
REM wR2 = 0.0794, GooF = S = 1.157, Restrained GooF = 1.157 for all data
REM R1 = 0.0309 for 296 Fo > 4sig(Fo) and 0.0487 for all 375 data
REM 18 parameters refined using 0 restraints

END

WGHT      0.0293     28.5088

REM Highest difference peak  1.242,  deepest hole -1.288,  1-sigma level  0.115
Q1    1   0.5000  0.4579  0.5000  10.12500  0.05    1.24
Q2    1   0.5000  0.7389  0.5000  10.12500  0.05    0.84
Q3    1   0.5000  0.9530  0.5000  10.12500  0.05    0.57
Q4    1   0.5000  0.7791  0.4374  10.50000  0.05    0.41
Q5    1   0.5000  0.8246  0.4556  10.50000  0.05    0.36
;
_shelx_res_checksum              83980
_olex2_submission_special_instructions 'No special instructions were received'
####################################################################### 
# 
# This file contains crystal structure data downloaded from the 
# Cambridge Structural Database (CSD) hosted by the Cambridge 
# Crystallographic Data Centre (CCDC).
# 
# Full information about CCDC data access policies and citation 
# guidelines are available at http://www.ccdc.cam.ac.uk/access/V1 
# 
# Audit and citation data items may have been added by the CCDC. 
# Please retain this information to preserve the provenance of 
# this file and to allow appropriate attribution of the data. 
# 
#######################################################################

data_ba[ba2sr4se][si12p20]
_database_code_depnum_ccdc_archive 'CCDC 2522058'
loop_
_audit_author_name
_audit_author_address
'HuiKang Jiang'
;TIANJIN UNIVERSITY OF TECHNOLOGY
China
;
_audit_update_record             
;
2026-01-10 deposited with the CCDC.	2026-04-29 downloaded from the CCDC.
;
_audit_creation_date             2025-10-10
_audit_creation_method           
;
Olex2 1.5
(compiled 2025.07.13 svn.rb7424aed for OlexSys, GUI svn.r7314)
;
_shelx_SHELXL_version_number     2018/3
_chemical_name_common            ?
_chemical_name_systematic        ?
_chemical_formula_moiety         'Ba3 P20 Se Si12 Sr4'
_chemical_formula_sum            'Ba3 P20 Se Si12 Sr4'
_chemical_formula_weight         1797.94
_chemical_absolute_configuration ?
_chemical_melting_point          ?
loop_
_atom_type_symbol
_atom_type_description
_atom_type_scat_dispersion_real
_atom_type_scat_dispersion_imag
_atom_type_scat_source
Ba Ba -0.3244 2.2819 'International Tables Vol C Tables 4.2.6.8 and 6.1.1.4'
P P 0.1023 0.0942 'International Tables Vol C Tables 4.2.6.8 and 6.1.1.4'
Se Se -0.0929 2.2259 'International Tables Vol C Tables 4.2.6.8 and 6.1.1.4'
Si Si 0.0817 0.0704 'International Tables Vol C Tables 4.2.6.8 and 6.1.1.4'
Sr Sr -1.5307 3.2498 'International Tables Vol C Tables 4.2.6.8 and 6.1.1.4'

_shelx_space_group_comment       
;
The symmetry employed for this shelxl refinement is uniquely defined
by the following loop, which should always be used as a source of
symmetry information in preference to the above space-group names.
They are only intended as comments.
;
_space_group_crystal_system      cubic
_space_group_IT_number           216
_space_group_name_H-M_alt        'F -4 3 m'
_space_group_name_Hall           'F -4 2 3'
loop_
_space_group_symop_operation_xyz
'x, y, z'
'y, -x, -z'
'-x, -y, z'
'-y, x, -z'
'-x, z, -y'
'x, -y, -z'
'-x, -z, y'
'-z, -y, x'
'-x, y, -z'
'z, -y, -x'
'z, x, y'
'y, z, x'
'-y, -z, x'
'z, -x, -y'
'-y, z, -x'
'-z, -x, y'
'-z, x, -y'
'y, -z, -x'
'-y, -x, z'
'y, x, z'
'x, -z, -y'
'x, z, y'
'-z, y, -x'
'z, y, x'
'x, y+1/2, z+1/2'
'y, -x+1/2, -z+1/2'
'-x, -y+1/2, z+1/2'
'-y, x+1/2, -z+1/2'
'-x, z+1/2, -y+1/2'
'x, -y+1/2, -z+1/2'
'-x, -z+1/2, y+1/2'
'-z, -y+1/2, x+1/2'
'-x, y+1/2, -z+1/2'
'z, -y+1/2, -x+1/2'
'z, x+1/2, y+1/2'
'y, z+1/2, x+1/2'
'-y, -z+1/2, x+1/2'
'z, -x+1/2, -y+1/2'
'-y, z+1/2, -x+1/2'
'-z, -x+1/2, y+1/2'
'-z, x+1/2, -y+1/2'
'y, -z+1/2, -x+1/2'
'-y, -x+1/2, z+1/2'
'y, x+1/2, z+1/2'
'x, -z+1/2, -y+1/2'
'x, z+1/2, y+1/2'
'-z, y+1/2, -x+1/2'
'z, y+1/2, x+1/2'
'x+1/2, y, z+1/2'
'y+1/2, -x, -z+1/2'
'-x+1/2, -y, z+1/2'
'-y+1/2, x, -z+1/2'
'-x+1/2, z, -y+1/2'
'x+1/2, -y, -z+1/2'
'-x+1/2, -z, y+1/2'
'-z+1/2, -y, x+1/2'
'-x+1/2, y, -z+1/2'
'z+1/2, -y, -x+1/2'
'z+1/2, x, y+1/2'
'y+1/2, z, x+1/2'
'-y+1/2, -z, x+1/2'
'z+1/2, -x, -y+1/2'
'-y+1/2, z, -x+1/2'
'-z+1/2, -x, y+1/2'
'-z+1/2, x, -y+1/2'
'y+1/2, -z, -x+1/2'
'-y+1/2, -x, z+1/2'
'y+1/2, x, z+1/2'
'x+1/2, -z, -y+1/2'
'x+1/2, z, y+1/2'
'-z+1/2, y, -x+1/2'
'z+1/2, y, x+1/2'
'x+1/2, y+1/2, z'
'y+1/2, -x+1/2, -z'
'-x+1/2, -y+1/2, z'
'-y+1/2, x+1/2, -z'
'-x+1/2, z+1/2, -y'
'x+1/2, -y+1/2, -z'
'-x+1/2, -z+1/2, y'
'-z+1/2, -y+1/2, x'
'-x+1/2, y+1/2, -z'
'z+1/2, -y+1/2, -x'
'z+1/2, x+1/2, y'
'y+1/2, z+1/2, x'
'-y+1/2, -z+1/2, x'
'z+1/2, -x+1/2, -y'
'-y+1/2, z+1/2, -x'
'-z+1/2, -x+1/2, y'
'-z+1/2, x+1/2, -y'
'y+1/2, -z+1/2, -x'
'-y+1/2, -x+1/2, z'
'y+1/2, x+1/2, z'
'x+1/2, -z+1/2, -y'
'x+1/2, z+1/2, y'
'-z+1/2, y+1/2, -x'
'z+1/2, y+1/2, x'

_cell_length_a                   15.5813(5)
_cell_length_b                   15.5813(5)
_cell_length_c                   15.5813(5)
_cell_angle_alpha                90
_cell_angle_beta                 90
_cell_angle_gamma                90
_cell_volume                     3782.8(4)
_cell_formula_units_Z            4
_cell_measurement_reflns_used    157
_cell_measurement_temperature    293.00
_cell_measurement_theta_max      31.4265
_cell_measurement_theta_min      4.5255
_shelx_estimated_absorpt_T_max   0.381
_shelx_estimated_absorpt_T_min   0.355
_exptl_absorpt_coefficient_mu    10.868
_exptl_absorpt_correction_T_max  ?
_exptl_absorpt_correction_T_min  ?
_exptl_absorpt_correction_type   ?
_exptl_absorpt_process_details   ?
_exptl_absorpt_special_details   ?
_exptl_crystal_colour            'clear reddish red'
_exptl_crystal_colour_lustre     clear
_exptl_crystal_colour_modifier   reddish
_exptl_crystal_colour_primary    red
_exptl_crystal_density_diffrn    3.157
_exptl_crystal_density_meas      ?
_exptl_crystal_density_method    ?
_exptl_crystal_description       block
_exptl_crystal_F_000             3288
_exptl_crystal_size_max          0.12
_exptl_crystal_size_mid          0.12
_exptl_crystal_size_min          0.11
_exptl_transmission_factor_max   ?
_exptl_transmission_factor_min   ?
_diffrn_reflns_av_R_equivalents  0.0255
_diffrn_reflns_av_unetI/netI     0.0184
_diffrn_reflns_Laue_measured_fraction_full 0.982
_diffrn_reflns_Laue_measured_fraction_max 0.985
_diffrn_reflns_limit_h_max       20
_diffrn_reflns_limit_h_min       -15
_diffrn_reflns_limit_k_max       19
_diffrn_reflns_limit_k_min       -14
_diffrn_reflns_limit_l_max       20
_diffrn_reflns_limit_l_min       -14
_diffrn_reflns_number            2800
_diffrn_reflns_point_group_measured_fraction_full 0.987
_diffrn_reflns_point_group_measured_fraction_max 0.990
_diffrn_reflns_theta_full        25.242
_diffrn_reflns_theta_max         27.431
_diffrn_reflns_theta_min         2.264
_diffrn_ambient_temperature      293.00
_diffrn_detector_area_resol_mean ?
_diffrn_measured_fraction_theta_full 0.982
_diffrn_measured_fraction_theta_max 0.985
_diffrn_measurement_device_type  'Bruker APEX-1I CCD'
_diffrn_measurement_method       ?
_diffrn_radiation_type           MoK\a
_diffrn_radiation_wavelength     0.71073
_diffrn_source                   ?
_reflns_Friedel_coverage         0.825
_reflns_Friedel_fraction_full    0.994
_reflns_Friedel_fraction_max     0.995
_reflns_number_gt                462
_reflns_number_total             480
_reflns_special_details          
;
 Reflections were merged by SHELXL according to the crystal
 class for the calculation of statistics and refinement.
 
 _reflns_Friedel_fraction is defined as the number of unique
 Friedel pairs measured divided by the number that would be
 possible theoretically, ignoring centric projections and
 systematic absences. Completness statistics refer to single and
 composite reflections containing twin component 1 only.
;
_reflns_threshold_expression     'I > 2\s(I)'
_computing_cell_refinement       ?
_computing_data_collection       ?
_computing_data_reduction        ?
_computing_molecular_graphics    'Olex2 1.5 (Dolomanov et al., 2009)'
_computing_publication_material  'Olex2 1.5 (Dolomanov et al., 2009)'
_computing_structure_refinement  'SHELXL 2018/3 (Sheldrick, 2015)'
_computing_structure_solution    'SHELXS  (Sheldrick, 2008)'
_refine_diff_density_max         0.842
_refine_diff_density_min         -0.506
_refine_diff_density_rms         0.089
_refine_ls_abs_structure_details 
;
 Refined as an inversion twin.
;
_refine_ls_abs_structure_Flack   0.48(9)
_refine_ls_extinction_coef       .
_refine_ls_extinction_method     none
_refine_ls_goodness_of_fit_ref   1.182
_refine_ls_hydrogen_treatment    undef
_refine_ls_matrix_type           full
_refine_ls_number_parameters     30
_refine_ls_number_reflns         480
_refine_ls_number_restraints     0
_refine_ls_R_factor_all          0.0179
_refine_ls_R_factor_gt           0.0171
_refine_ls_restrained_S_all      1.182
_refine_ls_shift/su_max          0.000
_refine_ls_shift/su_mean         0.000
_refine_ls_structure_factor_coef Fsqd
_refine_ls_weighting_details     
'w=1/[\s^2^(Fo^2^)+(0.0133P)^2^+18.1071P] where P=(Fo^2^+2Fc^2^)/3'
_refine_ls_weighting_scheme      calc
_refine_ls_wR_factor_gt          0.0400
_refine_ls_wR_factor_ref         0.0402
_refine_special_details          
;
 Refined as a 2-component inversion twin.
;
_olex2_refinement_description    
;
1. Twinned data refinement
 Scales: 0.52(9)
 0.48(9)
2. Shared sites
{Sr1, Ba1}
3. Uiso/Uaniso restraints and constraints
Uanis(Sr1) = Uanis(Ba1)
4. Others
 Fixed Sof: Sr1(0.166667) Ba1(0.083333)
;
_atom_sites_solution_hydrogens   .
_atom_sites_solution_primary     direct
_atom_sites_solution_secondary   ?
loop_
_atom_site_label
_atom_site_type_symbol
_atom_site_fract_x
_atom_site_fract_y
_atom_site_fract_z
_atom_site_U_iso_or_equiv
_atom_site_adp_type
_atom_site_occupancy
_atom_site_site_symmetry_order
_atom_site_calc_flag
_atom_site_refinement_flags_posn
_atom_site_refinement_flags_adp
_atom_site_refinement_flags_occupancy
_atom_site_disorder_assembly
_atom_site_disorder_group
Se1 Se 0.500000 0.000000 0.500000 0.0192(4) Uani 1 24 d S T P . .
Sr1 Sr 0.500000 0.21091(3) 0.500000 0.0181(2) Uani 0.6667 4 d S T P . 1
Ba2 Ba 0.500000 0.500000 0.500000 0.0515(4) Uani 1 24 d S T P . .
P2 P 0.3378(3) 0.1622(3) 0.3378(3) 0.0099(17) Uani 1 6 d S T P . .
P1 P 0.32978(5) 0.32978(5) 0.4998(4) 0.0117(3) Uani 1 2 d S T P . .
Si2 Si 0.250000 0.250000 0.5879(5) 0.0113(17) Uani 1 4 d S T P . .
P3 P 0.3353(3) 0.1647(3) 0.6647(3) 0.0091(18) Uani 1 6 d S T P . .
Si1 Si 0.250000 0.250000 0.4126(5) 0.0071(16) Uani 1 4 d S T P . .
Ba1 Ba 0.500000 0.21091(3) 0.500000 0.0181(2) Uani 0.3333 4 d S T P . 2

loop_
_atom_site_aniso_label
_atom_site_aniso_U_11
_atom_site_aniso_U_22
_atom_site_aniso_U_33
_atom_site_aniso_U_23
_atom_site_aniso_U_13
_atom_site_aniso_U_12
Se1 0.0192(4) 0.0192(4) 0.0192(4) 0.000 0.000 0.000
Sr1 0.0193(3) 0.0156(3) 0.0193(3) 0.000 -0.0002(12) 0.000
Ba2 0.0515(4) 0.0515(4) 0.0515(4) 0.000 0.000 0.000
P2 0.0099(17) 0.0099(17) 0.0099(17) -0.0028(13) 0.0028(13) -0.0028(13)
P1 0.0128(4) 0.0128(4) 0.0095(6) -0.0046(18) -0.0046(18) -0.0036(4)
Si2 0.014(2) 0.014(2) 0.007(3) 0.000 0.000 0.002(3)
P3 0.0091(18) 0.0091(18) 0.0091(18) -0.0029(12) 0.0029(12) 0.0029(12)
Si1 0.0074(18) 0.0074(18) 0.007(3) 0.000 0.000 -0.003(2)
Ba1 0.0193(3) 0.0156(3) 0.0193(3) 0.000 -0.0002(12) 0.000

_geom_special_details            
;
 All esds (except the esd in the dihedral angle between two l.s. planes)
 are estimated using the full covariance matrix.  The cell esds are taken
 into account individually in the estimation of esds in distances, angles
 and torsion angles; correlations between esds in cell parameters are only
 used when they are defined by crystal symmetry.  An approximate (isotropic)
 treatment of cell esds is used for estimating esds involving l.s. planes.
;
loop_
_geom_bond_atom_site_label_1
_geom_bond_atom_site_label_2
_geom_bond_distance
_geom_bond_site_symmetry_2
_geom_bond_publ_flag
Se1 Sr1 3.2863(5) 31_655 ?
Se1 Sr1 3.2863(5) 76_546 ?
Se1 Sr1 3.2863(5) . ?
Se1 Sr1 3.2863(5) 3_655 ?
Se1 Sr1 3.2863(5) 74_556 ?
Se1 Sr1 3.2863(5) 29_645 ?
Se1 Ba1 3.2863(5) . ?
Sr1 Sr1 4.6476(7) 76_546 ?
Sr1 Sr1 4.6476(7) 29_645 ?
Sr1 Ba2 4.5043(5) . ?
Sr1 P2 3.654(5) . ?
Sr1 P2 3.654(5) 74_556 ?
Sr1 P1 3.2349(4) 11 ?
Sr1 P1 3.2349(4) 4_656 ?
Sr1 P1 3.2349(4) . ?
Sr1 P1 3.2349(4) 17_656 ?
Sr1 P3 3.700(5) 74_556 ?
Sr1 P3 3.700(5) . ?
Ba2 P1 3.7507(11) 3_665 ?
Ba2 P1 3.7507(11) 10_566 ?
Ba2 P1 3.7507(11) 18_566 ?
Ba2 P1 3.7507(11) 12 ?
Ba2 P1 3.7507(11) 7_665 ?
Ba2 P1 3.7507(11) 2_566 ?
Ba2 P1 3.7507(11) 4_656 ?
Ba2 P1 3.7507(11) 11 ?
Ba2 P1 3.7507(11) 17_656 ?
Ba2 P1 3.7507(11) . ?
Ba2 P1 3.7507(11) 5_656 ?
Ba2 P1 3.7507(11) 8_665 ?
P2 Si1 2.258(5) . ?
P2 Si1 2.259(5) 34 ?
P2 Si1 2.259(5) 79 ?
P2 Ba1 3.654(5) . ?
P1 Si2 2.230(5) . ?
P1 Si1 2.222(5) . ?
P1 Ba1 3.2349(4) . ?
Si2 P3 2.229(5) 75 ?
Si2 P3 2.229(5) . ?
Si2 Si1 2.731(2) . ?
P3 Ba1 3.700(5) . ?

loop_
_geom_angle_atom_site_label_1
_geom_angle_atom_site_label_2
_geom_angle_atom_site_label_3
_geom_angle
_geom_angle_site_symmetry_1
_geom_angle_site_symmetry_3
_geom_angle_publ_flag
Sr1 Se1 Sr1 180.0 31_655 29_645 ?
Sr1 Se1 Sr1 90.0 31_655 . ?
Sr1 Se1 Sr1 90.0 31_655 3_655 ?
Sr1 Se1 Sr1 90.0 76_546 3_655 ?
Sr1 Se1 Sr1 180.0 76_546 74_556 ?
Sr1 Se1 Sr1 90.0 74_556 . ?
Sr1 Se1 Sr1 90.0 31_655 74_556 ?
Sr1 Se1 Sr1 90.0 31_655 76_546 ?
Sr1 Se1 Sr1 90.0 76_546 . ?
Sr1 Se1 Sr1 90.0 29_645 . ?
Sr1 Se1 Sr1 180.0 3_655 . ?
Sr1 Se1 Sr1 90.0 29_645 76_546 ?
Sr1 Se1 Sr1 90.0 74_556 3_655 ?
Sr1 Se1 Sr1 90.0 29_645 3_655 ?
Sr1 Se1 Sr1 90.0 29_645 74_556 ?
Se1 Sr1 Sr1 45.0 . 29_645 ?
Se1 Sr1 Sr1 45.0 . 76_546 ?
Se1 Sr1 Ba2 180.0 . . ?
Se1 Sr1 P2 78.01(9) . . ?
Se1 Sr1 P2 78.01(9) . 74_556 ?
Se1 Sr1 P3 78.77(8) . . ?
Se1 Sr1 P3 78.77(8) . 74_556 ?
Sr1 Sr1 Sr1 60.0 29_645 76_546 ?
Ba2 Sr1 Sr1 135.0 . 76_546 ?
Ba2 Sr1 Sr1 135.0 . 29_645 ?
P2 Sr1 Sr1 50.51(7) . 76_546 ?
P2 Sr1 Sr1 110.01(8) 74_556 29_645 ?
P2 Sr1 Sr1 50.51(7) . 29_645 ?
P2 Sr1 Sr1 110.01(8) 74_556 76_546 ?
P2 Sr1 Ba2 101.99(9) . . ?
P2 Sr1 Ba2 101.99(9) 74_556 . ?
P2 Sr1 P2 156.02(18) 74_556 . ?
P2 Sr1 P3 87.682(9) . . ?
P2 Sr1 P3 87.682(9) 74_556 74_556 ?
P2 Sr1 P3 87.682(9) 74_556 . ?
P2 Sr1 P3 87.682(9) . 74_556 ?
P1 Sr1 Se1 124.93(2) 17_656 . ?
P1 Sr1 Se1 124.93(2) . . ?
P1 Sr1 Se1 124.93(2) 11 . ?
P1 Sr1 Se1 124.93(2) 4_656 . ?
P1 Sr1 Sr1 79.93(2) 11 29_645 ?
P1 Sr1 Sr1 113.85(9) . 29_645 ?
P1 Sr1 Sr1 113.85(9) 11 76_546 ?
P1 Sr1 Sr1 169.930(19) 17_656 29_645 ?
P1 Sr1 Sr1 79.93(2) . 76_546 ?
P1 Sr1 Sr1 113.92(10) 4_656 29_645 ?
P1 Sr1 Sr1 113.92(10) 17_656 76_546 ?
P1 Sr1 Sr1 169.930(19) 4_656 76_546 ?
P1 Sr1 Ba2 55.07(2) 17_656 . ?
P1 Sr1 Ba2 55.07(2) . . ?
P1 Sr1 Ba2 55.07(2) 4_656 . ?
P1 Sr1 Ba2 55.07(2) 11 . ?
P1 Sr1 P2 63.34(12) 4_656 74_556 ?
P1 Sr1 P2 133.36(12) . 74_556 ?
P1 Sr1 P2 63.34(12) 17_656 74_556 ?
P1 Sr1 P2 133.36(12) 4_656 . ?
P1 Sr1 P2 133.36(12) 17_656 . ?
P1 Sr1 P2 133.36(12) 11 74_556 ?
P1 Sr1 P2 63.34(12) . . ?
P1 Sr1 P2 63.34(12) 11 . ?
P1 Sr1 P1 110.14(4) 4_656 . ?
P1 Sr1 P1 70.8(2) 17_656 4_656 ?
P1 Sr1 P1 70.8(2) 11 . ?
P1 Sr1 P1 110.14(4) 17_656 11 ?
P1 Sr1 P1 70.9(2) 4_656 11 ?
P1 Sr1 P1 70.9(2) 17_656 . ?
P1 Sr1 P3 132.81(11) . 74_556 ?
P1 Sr1 P3 132.81(11) 4_656 . ?
P1 Sr1 P3 62.83(12) 4_656 74_556 ?
P1 Sr1 P3 62.83(12) 17_656 . ?
P1 Sr1 P3 62.83(12) 11 74_556 ?
P1 Sr1 P3 132.81(11) 17_656 74_556 ?
P1 Sr1 P3 132.81(11) 11 . ?
P1 Sr1 P3 62.83(12) . . ?
P3 Sr1 Sr1 110.65(6) 74_556 76_546 ?
P3 Sr1 Sr1 51.09(6) . 76_546 ?
P3 Sr1 Sr1 51.09(6) 74_556 29_645 ?
P3 Sr1 Sr1 110.66(6) . 29_645 ?
P3 Sr1 Ba2 101.23(8) 74_556 . ?
P3 Sr1 Ba2 101.23(8) . . ?
P3 Sr1 P3 157.54(15) 74_556 . ?
P1 Ba2 P1 59.94(17) 17_656 4_656 ?
P1 Ba2 P1 59.94(17) 10_566 2_566 ?
P1 Ba2 P1 60.06(17) 11 4_656 ?
P1 Ba2 P1 59.94(17) 10_566 18_566 ?
P1 Ba2 P1 120.0 17_656 2_566 ?
P1 Ba2 P1 120.000(1) 10_566 7_665 ?
P1 Ba2 P1 120.0 17_656 7_665 ?
P1 Ba2 P1 90.000(1) 12 18_566 ?
P1 Ba2 P1 90.000(1) 2_566 . ?
P1 Ba2 P1 120.0 3_665 18_566 ?
P1 Ba2 P1 90.0 10_566 8_665 ?
P1 Ba2 P1 59.94(17) 3_665 7_665 ?
P1 Ba2 P1 179.9(2) 18_566 7_665 ?
P1 Ba2 P1 60.06(17) 12 2_566 ?
P1 Ba2 P1 120.0 3_665 17_656 ?
P1 Ba2 P1 90.0 3_665 2_566 ?
P1 Ba2 P1 59.94(17) 8_665 7_665 ?
P1 Ba2 P1 120.0 7_665 2_566 ?
P1 Ba2 P1 179.9(2) 17_656 8_665 ?
P1 Ba2 P1 59.94(17) 5_656 4_656 ?
P1 Ba2 P1 120.0 11 2_566 ?
P1 Ba2 P1 60.06(17) 5_656 3_665 ?
P1 Ba2 P1 90.0 10_566 17_656 ?
P1 Ba2 P1 120.0 11 18_566 ?
P1 Ba2 P1 120.0 5_656 2_566 ?
P1 Ba2 P1 90.000(1) 5_656 18_566 ?
P1 Ba2 P1 60.06(17) 12 8_665 ?
P1 Ba2 P1 120.0 12 17_656 ?
P1 Ba2 P1 59.94(17) 18_566 2_566 ?
P1 Ba2 P1 120.0 8_665 . ?
P1 Ba2 P1 59.94(17) 3_665 8_665 ?
P1 Ba2 P1 60.06(17) 8_665 2_566 ?
P1 Ba2 P1 90.000(1) 5_656 7_665 ?
P1 Ba2 P1 59.94(17) 12 11 ?
P1 Ba2 P1 60.06(17) 11 7_665 ?
P1 Ba2 P1 120.0 12 10_566 ?
P1 Ba2 P1 120.0 12 4_656 ?
P1 Ba2 P1 179.9(2) 11 10_566 ?
P1 Ba2 P1 90.000(1) 11 17_656 ?
P1 Ba2 P1 179.9(2) 12 5_656 ?
P1 Ba2 P1 120.0 10_566 4_656 ?
P1 Ba2 P1 120.0 11 5_656 ?
P1 Ba2 P1 59.94(17) 5_656 17_656 ?
P1 Ba2 P1 60.06(17) 10_566 5_656 ?
P1 Ba2 P1 90.000(1) 3_665 4_656 ?
P1 Ba2 P1 120.0 12 3_665 ?
P1 Ba2 P1 60.06(17) 18_566 17_656 ?
P1 Ba2 P1 120.0 11 3_665 ?
P1 Ba2 P1 120.0 8_665 4_656 ?
P1 Ba2 P1 60.06(17) 7_665 4_656 ?
P1 Ba2 P1 90.0 11 8_665 ?
P1 Ba2 P1 59.94(17) 12 . ?
P1 Ba2 P1 179.9(2) 2_566 4_656 ?
P1 Ba2 P1 120.0 10_566 . ?
P1 Ba2 P1 120.0 5_656 8_665 ?
P1 Ba2 P1 179.9(2) 3_665 . ?
P1 Ba2 P1 59.94(17) 11 . ?
P1 Ba2 P1 60.06(17) 17_656 . ?
P1 Ba2 P1 120.0 18_566 8_665 ?
P1 Ba2 P1 120.0 7_665 . ?
P1 Ba2 P1 120.0 5_656 . ?
P1 Ba2 P1 90.000(1) 4_656 . ?
P1 Ba2 P1 90.0 12 7_665 ?
P1 Ba2 P1 120.0 18_566 4_656 ?
P1 Ba2 P1 60.06(17) 18_566 . ?
P1 Ba2 P1 60.06(17) 10_566 3_665 ?
Sr1 P2 Sr1 78.98(14) . 29_645 ?
Sr1 P2 Sr1 78.98(14) 76_546 29_645 ?
Sr1 P2 Sr1 78.98(14) . 76_546 ?
Si1 P2 Sr1 86.34(15) 34 . ?
Si1 P2 Sr1 86.34(15) . 76_546 ?
Si1 P2 Sr1 86.34(15) 79 76_546 ?
Si1 P2 Sr1 86.34(15) 34 29_645 ?
Si1 P2 Sr1 160.9(3) 79 . ?
Si1 P2 Sr1 160.9(3) 34 76_546 ?
Si1 P2 Sr1 86.34(15) . . ?
Si1 P2 Sr1 86.34(15) 79 29_645 ?
Si1 P2 Sr1 160.9(3) . 29_645 ?
Si1 P2 Si1 105.0(3) . 79 ?
Si1 P2 Si1 105.0(3) 79 34 ?
Si1 P2 Si1 105.0(3) . 34 ?
Si1 P2 Ba1 86.34(15) 34 . ?
Si1 P2 Ba1 86.34(15) . . ?
Si1 P2 Ba1 160.9(3) 79 . ?
Ba1 P2 Sr1 78.98(14) . 76_546 ?
Ba1 P2 Sr1 78.98(14) . 29_645 ?
Sr1 P1 Sr1 159.86(4) . 2_566 ?
Sr1 P1 Ba2 79.93(2) . . ?
Sr1 P1 Ba2 79.93(2) 2_566 . ?
Si2 P1 Sr1 97.90(9) . 2_566 ?
Si2 P1 Sr1 97.90(9) . . ?
Si2 P1 Ba2 142.0(2) . . ?
Si2 P1 Ba1 97.90(9) . . ?
Si1 P1 Sr1 97.98(8) . 2_566 ?
Si1 P1 Sr1 97.98(8) . . ?
Si1 P1 Ba2 142.3(2) . . ?
Si1 P1 Si2 75.68(6) . . ?
Si1 P1 Ba1 97.98(8) . . ?
Ba1 P1 Sr1 159.86(4) . 2_566 ?
Ba1 P1 Ba2 79.93(2) . . ?
P1 Si2 P1 104.1(3) . 75 ?
P1 Si2 Si1 52.04(16) . . ?
P1 Si2 Si1 52.04(16) 75 . ?
P3 Si2 P1 109.29(10) . 75 ?
P3 Si2 P1 109.29(10) 75 . ?
P3 Si2 P1 109.29(10) 75 75 ?
P3 Si2 P1 109.29(10) . . ?
P3 Si2 P3 115.0(4) . 75 ?
P3 Si2 Si1 122.5(2) 75 . ?
P3 Si2 Si1 122.5(2) . . ?
Sr1 P3 Sr1 77.82(12) 76_546 31_655 ?
Sr1 P3 Sr1 77.82(12) 76_546 . ?
Sr1 P3 Sr1 77.82(12) 31_655 . ?
Si2 P3 Sr1 158.8(3) . 31_655 ?
Si2 P3 Sr1 85.71(14) 32_655 . ?
Si2 P3 Sr1 85.71(14) . . ?
Si2 P3 Sr1 85.71(14) . 76_546 ?
Si2 P3 Sr1 158.8(3) 32_655 76_546 ?
Si2 P3 Sr1 85.71(14) 32_655 31_655 ?
Si2 P3 Sr1 85.71(14) 77_546 31_655 ?
Si2 P3 Sr1 158.8(3) 77_546 . ?
Si2 P3 Sr1 85.71(14) 77_546 76_546 ?
Si2 P3 Si2 106.5(2) 77_546 . ?
Si2 P3 Si2 106.5(2) 32_655 . ?
Si2 P3 Si2 106.5(2) 32_655 77_546 ?
Si2 P3 Ba1 158.8(3) 77_546 . ?
Si2 P3 Ba1 85.71(14) . . ?
Si2 P3 Ba1 85.71(14) 32_655 . ?
P2 Si1 P2 117.9(5) . 75 ?
P2 Si1 Si2 121.1(2) . . ?
P2 Si1 Si2 121.1(2) 75 . ?
P1 Si1 P2 108.40(12) . 75 ?
P1 Si1 P2 108.40(12) 75 75 ?
P1 Si1 P2 108.40(12) . . ?
P1 Si1 P2 108.40(12) 75 . ?
P1 Si1 P1 104.6(3) . 75 ?
P1 Si1 Si2 52.28(16) 75 . ?
P1 Si1 Si2 52.28(16) . . ?
Se1 Ba1 Ba2 180.0 . . ?
Se1 Ba1 P2 78.01(9) . . ?
Se1 Ba1 P2 78.01(9) . 74_556 ?
Se1 Ba1 P3 78.77(8) . 74_556 ?
Se1 Ba1 P3 78.77(8) . . ?
P2 Ba1 Ba2 101.99(9) . . ?
P2 Ba1 Ba2 101.99(9) 74_556 . ?
P2 Ba1 P2 156.02(18) 74_556 . ?
P2 Ba1 P3 87.682(9) 74_556 . ?
P2 Ba1 P3 87.682(9) 74_556 74_556 ?
P2 Ba1 P3 87.682(9) . 74_556 ?
P2 Ba1 P3 87.682(9) . . ?
P1 Ba1 Se1 124.93(2) 4_656 . ?
P1 Ba1 Se1 124.93(2) 17_656 . ?
P1 Ba1 Se1 124.93(2) 11 . ?
P1 Ba1 Se1 124.93(2) . . ?
P1 Ba1 Ba2 55.07(2) 4_656 . ?
P1 Ba1 Ba2 55.07(2) 17_656 . ?
P1 Ba1 Ba2 55.07(2) . . ?
P1 Ba1 Ba2 55.07(2) 11 . ?
P1 Ba1 P2 133.36(12) 17_656 . ?
P1 Ba1 P2 133.36(12) 11 74_556 ?
P1 Ba1 P2 133.36(12) 4_656 . ?
P1 Ba1 P2 133.36(12) . 74_556 ?
P1 Ba1 P2 63.34(12) 17_656 74_556 ?
P1 Ba1 P2 63.34(12) 11 . ?
P1 Ba1 P2 63.34(12) 4_656 74_556 ?
P1 Ba1 P2 63.34(12) . . ?
P1 Ba1 P1 70.9(2) 17_656 . ?
P1 Ba1 P1 70.9(2) 4_656 11 ?
P1 Ba1 P1 70.8(2) 17_656 4_656 ?
P1 Ba1 P1 110.14(4) 4_656 . ?
P1 Ba1 P1 70.8(2) 11 . ?
P1 Ba1 P1 110.14(4) 17_656 11 ?
P1 Ba1 P3 62.83(12) 11 74_556 ?
P1 Ba1 P3 62.83(12) 4_656 74_556 ?
P1 Ba1 P3 132.81(11) 11 . ?
P1 Ba1 P3 132.81(11) . 74_556 ?
P1 Ba1 P3 132.81(11) 4_656 . ?
P1 Ba1 P3 62.83(12) . . ?
P1 Ba1 P3 132.81(11) 17_656 74_556 ?
P1 Ba1 P3 62.83(12) 17_656 . ?
P3 Ba1 Ba2 101.23(8) . . ?
P3 Ba1 Ba2 101.23(8) 74_556 . ?
P3 Ba1 P3 157.54(15) 74_556 . ?

_shelx_res_file                  
;
TITL Ba[Ba2Sr4Se][Si12P20] in F-43m #216
    ba[ba2sr4se][si12p20].res
    created by SHELXL-2018/3 at 23:05:06 on 10-Oct-2025
CELL 0.71073 15.5813 15.5813 15.5813 90 90 90
ZERR 4 0.0005 0.0005 0.0005 0 0 0
LATT -4
SYMM +Y,-X,-Z
SYMM -X,-Y,+Z
SYMM -Y,+X,-Z
SYMM -X,+Z,-Y
SYMM +X,-Y,-Z
SYMM -X,-Z,+Y
SYMM -Z,-Y,+X
SYMM -X,+Y,-Z
SYMM +Z,-Y,-X
SYMM +Z,+X,+Y
SYMM +Y,+Z,+X
SYMM -Y,-Z,+X
SYMM +Z,-X,-Y
SYMM -Y,+Z,-X
SYMM -Z,-X,+Y
SYMM -Z,+X,-Y
SYMM +Y,-Z,-X
SYMM -Y,-X,+Z
SYMM +Y,+X,+Z
SYMM +X,-Z,-Y
SYMM +X,+Z,+Y
SYMM -Z,+Y,-X
SYMM +Z,+Y,+X
SFAC Ba P Se Si Sr
UNIT 12 80 4 48 16
EADP Sr1 Ba1
EXYZ Sr1 Ba1

L.S. 20 0 0
PLAN  5
SIZE 0.11 0.12 0.12
TEMP 19.85
CONF
MORE -1
fmap 2 53
acta
TWIN -1 0 0 0 -1 0 0 0 -1 2
OMIT 0 55
OMIT -3 3 3
OMIT 0 0 4
OMIT 0 0 6
OMIT 0 6 6
OMIT 3 3 3
REM <olex2.extras>
REM <HklSrc "%.\\Ba[Ba2Sr4Se][Si12P20].hkl">
REM </olex2.extras>

WGHT    0.013300   18.107100
SWAT    0.098757    0.5172
BASF   0.48389
FVAR       0.07392
SE1   3    0.500000    0.000000    0.500000    10.04167    0.01917    0.01917 =
         0.01917    0.00000    0.00000    0.00000
PART 1
SR1   5    0.500000    0.210915    0.500000    10.16667    0.01927    0.01563 =
         0.01927    0.00000   -0.00017    0.00000
PART 0
BA2   1    0.500000    0.500000    0.500000    10.04167    0.05146    0.05146 =
         0.05146    0.00000    0.00000    0.00000
P2    2    0.337796    0.162204    0.337796    10.16667    0.00986    0.00986 =
         0.00986   -0.00276    0.00276   -0.00276
P1    2    0.329785    0.329785    0.499845    10.50000    0.01276    0.01276 =
         0.00954   -0.00456   -0.00456   -0.00365
SI2   4    0.250000    0.250000    0.587880    10.25000    0.01360    0.01360 =
         0.00681    0.00000    0.00000    0.00227
P3    2    0.335319    0.164681    0.664681    10.16667    0.00911    0.00911 =
         0.00911   -0.00289    0.00289    0.00289
SI1   4    0.250000    0.250000    0.412588    10.25000    0.00739    0.00739 =
         0.00662    0.00000    0.00000   -0.00268
PART 2
BA1   1    0.500000    0.210915    0.500000    10.08333    0.01927    0.01563 =
         0.01927    0.00000   -0.00017    0.00000
HKLF 4


REM  Ba[Ba2Sr4Se][Si12P20] in F-43m #216
REM wR2 = 0.0402, GooF = S = 1.182, Restrained GooF = 1.182 for all data
REM R1 = 0.0171 for 462 Fo > 4sig(Fo) and 0.0179 for all 480 data
REM 30 parameters refined using 0 restraints

END

WGHT      0.0133     18.1208

REM Highest difference peak  0.842,  deepest hole -0.506,  1-sigma level  0.089
Q1    1   0.5000  0.5000  0.4711  10.25000  0.05    0.84
Q2    1   0.3648  0.2104  0.2896  10.50000  0.05    0.33
Q3    1   0.2899  0.1351  0.7101  10.50000  0.05    0.32
Q4    1   0.2874  0.2874  0.4397  10.50000  0.05    0.27
Q5    1   0.5506  0.2063  0.5506  10.50000  0.05    0.26
;
_shelx_res_checksum              74627
_olex2_submission_special_instructions 'No special instructions were received'
loop_
_twin_individual_id
_twin_individual_mass_fraction_refined
1 0.52(9)
2 0.48(9)

####################################################################### 
# 
# This file contains crystal structure data downloaded from the 
# Cambridge Structural Database (CSD) hosted by the Cambridge 
# Crystallographic Data Centre (CCDC).
# 
# Full information about CCDC data access policies and citation 
# guidelines are available at http://www.ccdc.cam.ac.uk/access/V1 
# 
# Audit and citation data items may have been added by the CCDC. 
# Please retain this information to preserve the provenance of 
# this file and to allow appropriate attribution of the data. 
# 
#######################################################################

data_ba[ba6s][si12p20]
_database_code_depnum_ccdc_archive 'CCDC 2522060'
loop_
_audit_author_name
_audit_author_address
'HuiKang Jiang'
;TIANJIN UNIVERSITY OF TECHNOLOGY
China
;
_audit_update_record             
;
2026-01-10 deposited with the CCDC.	2026-04-29 downloaded from the CCDC.
;
_audit_creation_date             2025-10-10
_audit_creation_method           
;
Olex2 1.5
(compiled 2025.07.13 svn.rb7424aed for OlexSys, GUI svn.r7314)
;
_shelx_SHELXL_version_number     2018/3
_chemical_name_common            ?
_chemical_name_systematic        ?
_chemical_formula_moiety         'Ba6 P20 S Si12, Ba'
_chemical_formula_sum            'Ba7 P20 S Si12'
_chemical_formula_weight         1949.92
_chemical_melting_point          ?
loop_
_atom_type_symbol
_atom_type_description
_atom_type_scat_dispersion_real
_atom_type_scat_dispersion_imag
_atom_type_scat_source
Ba Ba -0.3244 2.2819 'International Tables Vol C Tables 4.2.6.8 and 6.1.1.4'
P P 0.1023 0.0942 'International Tables Vol C Tables 4.2.6.8 and 6.1.1.4'
S S 0.1246 0.1234 'International Tables Vol C Tables 4.2.6.8 and 6.1.1.4'
Si Si 0.0817 0.0704 'International Tables Vol C Tables 4.2.6.8 and 6.1.1.4'

_shelx_space_group_comment       
;
The symmetry employed for this shelxl refinement is uniquely defined
by the following loop, which should always be used as a source of
symmetry information in preference to the above space-group names.
They are only intended as comments.
;
_space_group_crystal_system      cubic
_space_group_IT_number           225
_space_group_name_H-M_alt        'F m -3 m'
_space_group_name_Hall           '-F 4 2 3'
loop_
_space_group_symop_operation_xyz
'x, y, z'
'-x, -y, z'
'-x, y, -z'
'x, -y, -z'
'z, x, y'
'z, -x, -y'
'-z, -x, y'
'-z, x, -y'
'y, z, x'
'-y, z, -x'
'y, -z, -x'
'-y, -z, x'
'y, x, -z'
'-y, -x, -z'
'y, -x, z'
'-y, x, z'
'x, z, -y'
'-x, z, y'
'-x, -z, -y'
'x, -z, y'
'z, y, -x'
'z, -y, x'
'-z, y, x'
'-z, -y, -x'
'x, y+1/2, z+1/2'
'-x, -y+1/2, z+1/2'
'-x, y+1/2, -z+1/2'
'x, -y+1/2, -z+1/2'
'z, x+1/2, y+1/2'
'z, -x+1/2, -y+1/2'
'-z, -x+1/2, y+1/2'
'-z, x+1/2, -y+1/2'
'y, z+1/2, x+1/2'
'-y, z+1/2, -x+1/2'
'y, -z+1/2, -x+1/2'
'-y, -z+1/2, x+1/2'
'y, x+1/2, -z+1/2'
'-y, -x+1/2, -z+1/2'
'y, -x+1/2, z+1/2'
'-y, x+1/2, z+1/2'
'x, z+1/2, -y+1/2'
'-x, z+1/2, y+1/2'
'-x, -z+1/2, -y+1/2'
'x, -z+1/2, y+1/2'
'z, y+1/2, -x+1/2'
'z, -y+1/2, x+1/2'
'-z, y+1/2, x+1/2'
'-z, -y+1/2, -x+1/2'
'x+1/2, y, z+1/2'
'-x+1/2, -y, z+1/2'
'-x+1/2, y, -z+1/2'
'x+1/2, -y, -z+1/2'
'z+1/2, x, y+1/2'
'z+1/2, -x, -y+1/2'
'-z+1/2, -x, y+1/2'
'-z+1/2, x, -y+1/2'
'y+1/2, z, x+1/2'
'-y+1/2, z, -x+1/2'
'y+1/2, -z, -x+1/2'
'-y+1/2, -z, x+1/2'
'y+1/2, x, -z+1/2'
'-y+1/2, -x, -z+1/2'
'y+1/2, -x, z+1/2'
'-y+1/2, x, z+1/2'
'x+1/2, z, -y+1/2'
'-x+1/2, z, y+1/2'
'-x+1/2, -z, -y+1/2'
'x+1/2, -z, y+1/2'
'z+1/2, y, -x+1/2'
'z+1/2, -y, x+1/2'
'-z+1/2, y, x+1/2'
'-z+1/2, -y, -x+1/2'
'x+1/2, y+1/2, z'
'-x+1/2, -y+1/2, z'
'-x+1/2, y+1/2, -z'
'x+1/2, -y+1/2, -z'
'z+1/2, x+1/2, y'
'z+1/2, -x+1/2, -y'
'-z+1/2, -x+1/2, y'
'-z+1/2, x+1/2, -y'
'y+1/2, z+1/2, x'
'-y+1/2, z+1/2, -x'
'y+1/2, -z+1/2, -x'
'-y+1/2, -z+1/2, x'
'y+1/2, x+1/2, -z'
'-y+1/2, -x+1/2, -z'
'y+1/2, -x+1/2, z'
'-y+1/2, x+1/2, z'
'x+1/2, z+1/2, -y'
'-x+1/2, z+1/2, y'
'-x+1/2, -z+1/2, -y'
'x+1/2, -z+1/2, y'
'z+1/2, y+1/2, -x'
'z+1/2, -y+1/2, x'
'-z+1/2, y+1/2, x'
'-z+1/2, -y+1/2, -x'
'-x, -y, -z'
'x, y, -z'
'x, -y, z'
'-x, y, z'
'-z, -x, -y'
'-z, x, y'
'z, x, -y'
'z, -x, y'
'-y, -z, -x'
'y, -z, x'
'-y, z, x'
'y, z, -x'
'-y, -x, z'
'y, x, z'
'-y, x, -z'
'y, -x, -z'
'-x, -z, y'
'x, -z, -y'
'x, z, y'
'-x, z, -y'
'-z, -y, x'
'-z, y, -x'
'z, -y, -x'
'z, y, x'
'-x, -y+1/2, -z+1/2'
'x, y+1/2, -z+1/2'
'x, -y+1/2, z+1/2'
'-x, y+1/2, z+1/2'
'-z, -x+1/2, -y+1/2'
'-z, x+1/2, y+1/2'
'z, x+1/2, -y+1/2'
'z, -x+1/2, y+1/2'
'-y, -z+1/2, -x+1/2'
'y, -z+1/2, x+1/2'
'-y, z+1/2, x+1/2'
'y, z+1/2, -x+1/2'
'-y, -x+1/2, z+1/2'
'y, x+1/2, z+1/2'
'-y, x+1/2, -z+1/2'
'y, -x+1/2, -z+1/2'
'-x, -z+1/2, y+1/2'
'x, -z+1/2, -y+1/2'
'x, z+1/2, y+1/2'
'-x, z+1/2, -y+1/2'
'-z, -y+1/2, x+1/2'
'-z, y+1/2, -x+1/2'
'z, -y+1/2, -x+1/2'
'z, y+1/2, x+1/2'
'-x+1/2, -y, -z+1/2'
'x+1/2, y, -z+1/2'
'x+1/2, -y, z+1/2'
'-x+1/2, y, z+1/2'
'-z+1/2, -x, -y+1/2'
'-z+1/2, x, y+1/2'
'z+1/2, x, -y+1/2'
'z+1/2, -x, y+1/2'
'-y+1/2, -z, -x+1/2'
'y+1/2, -z, x+1/2'
'-y+1/2, z, x+1/2'
'y+1/2, z, -x+1/2'
'-y+1/2, -x, z+1/2'
'y+1/2, x, z+1/2'
'-y+1/2, x, -z+1/2'
'y+1/2, -x, -z+1/2'
'-x+1/2, -z, y+1/2'
'x+1/2, -z, -y+1/2'
'x+1/2, z, y+1/2'
'-x+1/2, z, -y+1/2'
'-z+1/2, -y, x+1/2'
'-z+1/2, y, -x+1/2'
'z+1/2, -y, -x+1/2'
'z+1/2, y, x+1/2'
'-x+1/2, -y+1/2, -z'
'x+1/2, y+1/2, -z'
'x+1/2, -y+1/2, z'
'-x+1/2, y+1/2, z'
'-z+1/2, -x+1/2, -y'
'-z+1/2, x+1/2, y'
'z+1/2, x+1/2, -y'
'z+1/2, -x+1/2, y'
'-y+1/2, -z+1/2, -x'
'y+1/2, -z+1/2, x'
'-y+1/2, z+1/2, x'
'y+1/2, z+1/2, -x'
'-y+1/2, -x+1/2, z'
'y+1/2, x+1/2, z'
'-y+1/2, x+1/2, -z'
'y+1/2, -x+1/2, -z'
'-x+1/2, -z+1/2, y'
'x+1/2, -z+1/2, -y'
'x+1/2, z+1/2, y'
'-x+1/2, z+1/2, -y'
'-z+1/2, -y+1/2, x'
'-z+1/2, y+1/2, -x'
'z+1/2, -y+1/2, -x'
'z+1/2, y+1/2, x'

_cell_length_a                   15.701
_cell_length_b                   15.701
_cell_length_c                   15.701
_cell_angle_alpha                90
_cell_angle_beta                 90
_cell_angle_gamma                90
_cell_volume                     3871.0
_cell_formula_units_Z            4
_cell_measurement_reflns_used    5523
_cell_measurement_temperature    293.00
_cell_measurement_theta_max      27.35
_cell_measurement_theta_min      2.25
_shelx_estimated_absorpt_T_max   0.492
_shelx_estimated_absorpt_T_min   0.463
_exptl_absorpt_coefficient_mu    8.267
_exptl_absorpt_correction_T_max  0.7455
_exptl_absorpt_correction_T_min  0.5869
_exptl_absorpt_correction_type   none
_exptl_absorpt_process_details   
;
SADABS-2016/2 (Bruker,2016/2) was used for absorption correction.
wR2(int) was 0.0684 before and 0.0526 after correction.
The Ratio of minimum to maximum transmission is 0.7873.
The \l/2 correction factor is Not present.
;
_exptl_absorpt_special_details   ?
_exptl_crystal_colour            'clear orangish orange'
_exptl_crystal_colour_lustre     clear
_exptl_crystal_colour_modifier   orangish
_exptl_crystal_colour_primary    orange
_exptl_crystal_density_diffrn    3.346
_exptl_crystal_density_meas      ?
_exptl_crystal_density_method    ?
_exptl_crystal_description       block
_exptl_crystal_F_000             3504
_exptl_crystal_size_max          0.11
_exptl_crystal_size_mid          0.11
_exptl_crystal_size_min          0.1
_exptl_transmission_factor_max   ?
_exptl_transmission_factor_min   ?
_diffrn_reflns_av_R_equivalents  0.0390
_diffrn_reflns_av_unetI/netI     0.0103
_diffrn_reflns_Laue_measured_fraction_full 0.973
_diffrn_reflns_Laue_measured_fraction_max 0.978
_diffrn_reflns_limit_h_max       20
_diffrn_reflns_limit_h_min       -20
_diffrn_reflns_limit_k_max       19
_diffrn_reflns_limit_k_min       -20
_diffrn_reflns_limit_l_max       19
_diffrn_reflns_limit_l_min       -19
_diffrn_reflns_number            8782
_diffrn_reflns_point_group_measured_fraction_full 0.973
_diffrn_reflns_point_group_measured_fraction_max 0.978
_diffrn_reflns_theta_full        25.242
_diffrn_reflns_theta_max         27.312
_diffrn_reflns_theta_min         2.247
_diffrn_ambient_temperature      293.00
_diffrn_detector_area_resol_mean ?
_diffrn_measured_fraction_theta_full 0.973
_diffrn_measured_fraction_theta_max 0.978
_diffrn_measurement_device_type  'Bruker APEX-II CCD'
_diffrn_measurement_method       '\f and \w scans'
_diffrn_radiation_type           MoK\a
_diffrn_radiation_wavelength     0.71073
_diffrn_source                   ?
_diffrn_source_current           1.4
_diffrn_source_power             0.07
_diffrn_source_voltage           50.0
_diffrn_standards_number         0
_reflns_Friedel_coverage         0.000
_reflns_Friedel_fraction_full    .
_reflns_Friedel_fraction_max     .
_reflns_number_gt                263
_reflns_number_total             265
_reflns_special_details          
;
 Reflections were merged by SHELXL according to the crystal
 class for the calculation of statistics and refinement.
 
 _reflns_Friedel_fraction is defined as the number of unique
 Friedel pairs measured divided by the number that would be
 possible theoretically, ignoring centric projections and
 systematic absences.
;
_reflns_threshold_expression     'I > 2\s(I)'
_computing_cell_refinement       'SAINT V8.40A (Bruker, 2019)'
_computing_data_collection       ?
_computing_data_reduction        'SAINT V8.40A (Bruker, 2019)'
_computing_molecular_graphics    'Olex2 1.5 (Dolomanov et al., 2009)'
_computing_publication_material  'Olex2 1.5 (Dolomanov et al., 2009)'
_computing_structure_refinement  'XL  (Sheldrick, 2008)'
_computing_structure_solution    'SHELXT 2018/2 (Sheldrick, 2018)'
_refine_diff_density_max         0.688
_refine_diff_density_min         -0.554
_refine_diff_density_rms         0.063
_refine_ls_extinction_coef       0.00027(3)
_refine_ls_extinction_expression Fc^*^=kFc[1+0.001xFc^2^\l^3^/sin(2\q)]^-1/4^
_refine_ls_extinction_method     'SHELXL-2018/3 (Sheldrick 2018)'
_refine_ls_goodness_of_fit_ref   1.191
_refine_ls_hydrogen_treatment    undef
_refine_ls_matrix_type           full
_refine_ls_number_parameters     18
_refine_ls_number_reflns         265
_refine_ls_number_restraints     0
_refine_ls_R_factor_all          0.0111
_refine_ls_R_factor_gt           0.0110
_refine_ls_restrained_S_all      1.191
_refine_ls_shift/su_max          0.000
_refine_ls_shift/su_mean         0.000
_refine_ls_structure_factor_coef Fsqd
_refine_ls_weighting_details     
'w=1/[\s^2^(Fo^2^)+20.0987P] where P=(Fo^2^+2Fc^2^)/3'
_refine_ls_weighting_scheme      calc
_refine_ls_wR_factor_gt          0.0228
_refine_ls_wR_factor_ref         0.0228
_refine_special_details          ?
_olex2_refinement_description    
;
;
_atom_sites_solution_hydrogens   .
_atom_sites_solution_primary     ?
_atom_sites_solution_secondary   ?
loop_
_atom_site_label
_atom_site_type_symbol
_atom_site_fract_x
_atom_site_fract_y
_atom_site_fract_z
_atom_site_U_iso_or_equiv
_atom_site_adp_type
_atom_site_occupancy
_atom_site_site_symmetry_order
_atom_site_calc_flag
_atom_site_refinement_flags_posn
_atom_site_refinement_flags_adp
_atom_site_refinement_flags_occupancy
_atom_site_disorder_assembly
_atom_site_disorder_group
Ba1 Ba 0.20640(2) 0.500000 0.500000 0.01396(11) Uani 1 8 d S T P . .
P1 P 0.32898(3) 0.32898(3) 0.500000 0.01117(17) Uani 1 4 d S T P . .
P2 P 0.16436(3) 0.33564(3) 0.33564(3) 0.0095(2) Uani 1 6 d S T P . .
S1 S 0.000000 0.500000 0.500000 0.0121(5) Uani 1 48 d S T P . .
Si1 Si 0.250000 0.250000 0.41242(5) 0.00917(17) Uani 1 4 d S T P . .
Ba2 Ba 0.500000 0.500000 0.500000 0.0708(4) Uani 1 48 d S T P . .

loop_
_atom_site_aniso_label
_atom_site_aniso_U_11
_atom_site_aniso_U_22
_atom_site_aniso_U_33
_atom_site_aniso_U_23
_atom_site_aniso_U_13
_atom_site_aniso_U_12
Ba1 0.01199(16) 0.01494(12) 0.01494(12) 0.000 0.000 0.000
P1 0.0118(2) 0.0118(2) 0.0100(4) 0.000 0.000 -0.0021(3)
P2 0.0095(2) 0.0095(2) 0.0095(2) 0.00048(19) -0.00048(19) -0.00048(19)
S1 0.0121(5) 0.0121(5) 0.0121(5) 0.000 0.000 0.000
Si1 0.0101(2) 0.0101(2) 0.0074(4) 0.000 0.000 0.0004(3)
Ba2 0.0708(4) 0.0708(4) 0.0708(4) 0.000 0.000 0.000

_geom_special_details            
;
 All esds (except the esd in the dihedral angle between two l.s. planes)
 are estimated using the full covariance matrix.  The cell esds are taken
 into account individually in the estimation of esds in distances, angles
 and torsion angles; correlations between esds in cell parameters are only
 used when they are defined by crystal symmetry.  An approximate (isotropic)
 treatment of cell esds is used for estimating esds involving l.s. planes.
;
loop_
_geom_bond_atom_site_label_1
_geom_bond_atom_site_label_2
_geom_bond_distance
_geom_bond_site_symmetry_2
_geom_bond_publ_flag
Ba1 Ba1 4.5830(4) 57_455 ?
Ba1 Ba1 4.5830(4) 153_565 ?
Ba1 Ba1 4.5830(4) 173_556 ?
Ba1 P1 3.3038(2) 99_565 ?
Ba1 P1 3.3038(2) 9 ?
Ba1 P1 3.3038(2) . ?
Ba1 P1 3.3038(2) 11_566 ?
Ba1 P2 3.7088(7) 4_566 ?
Ba1 P2 3.7088(7) 98_556 ?
Ba1 P2 3.7088(7) . ?
Ba1 P2 3.7088(7) 99_565 ?
Ba1 S1 3.2407(3) . ?
P1 Si1 2.2286(8) 169_556 ?
P1 Si1 2.2286(8) . ?
P2 Si1 2.2517(5) . ?
P2 Si1 2.2517(5) 79 ?
P2 Si1 2.2517(5) 9 ?
Si1 Si1 2.7501(15) 169_556 ?

loop_
_geom_angle_atom_site_label_1
_geom_angle_atom_site_label_2
_geom_angle_atom_site_label_3
_geom_angle
_geom_angle_site_symmetry_1
_geom_angle_site_symmetry_3
_geom_angle_publ_flag
Ba1 Ba1 Ba1 60.0 173_556 57_455 ?
Ba1 Ba1 Ba1 60.0 153_565 173_556 ?
Ba1 Ba1 Ba1 90.0 153_565 57_455 ?
P1 Ba1 Ba1 80.633(14) . 173_556 ?
P1 Ba1 Ba1 80.633(14) 9 153_565 ?
P1 Ba1 Ba1 114.328(9) 11_566 173_556 ?
P1 Ba1 Ba1 170.633(14) 9 57_455 ?
P1 Ba1 Ba1 114.328(9) 99_565 57_455 ?
P1 Ba1 Ba1 114.328(9) . 153_565 ?
P1 Ba1 Ba1 114.328(9) . 57_455 ?
P1 Ba1 Ba1 170.633(14) 99_565 173_556 ?
P1 Ba1 Ba1 114.328(9) 99_565 153_565 ?
P1 Ba1 Ba1 170.633(14) 11_566 153_565 ?
P1 Ba1 Ba1 114.328(9) 9 173_556 ?
P1 Ba1 Ba1 80.633(14) 11_566 57_455 ?
P1 Ba1 P1 70.159(14) 11_566 99_565 ?
P1 Ba1 P1 70.159(14) 99_565 9 ?
P1 Ba1 P1 108.73(3) 11_566 9 ?
P1 Ba1 P1 70.159(14) 11_566 . ?
P1 Ba1 P1 108.73(3) 99_565 . ?
P1 Ba1 P1 70.159(14) . 9 ?
P1 Ba1 P2 132.007(9) 9 98_556 ?
P1 Ba1 P2 62.493(11) 99_565 4_566 ?
P1 Ba1 P2 132.007(9) . 99_565 ?
P1 Ba1 P2 62.493(11) 9 . ?
P1 Ba1 P2 62.493(11) 99_565 99_565 ?
P1 Ba1 P2 132.007(9) 99_565 98_556 ?
P1 Ba1 P2 132.007(9) 11_566 99_565 ?
P1 Ba1 P2 62.493(11) . . ?
P1 Ba1 P2 132.007(9) 11_566 . ?
P1 Ba1 P2 62.493(11) 9 99_565 ?
P1 Ba1 P2 132.007(9) 9 4_566 ?
P1 Ba1 P2 132.007(9) 99_565 . ?
P1 Ba1 P2 62.493(11) . 98_556 ?
P1 Ba1 P2 62.493(11) 11_566 4_566 ?
P1 Ba1 P2 62.493(11) 11_566 98_556 ?
P1 Ba1 P2 132.007(9) . 4_566 ?
P2 Ba1 Ba1 51.840(9) 98_556 173_556 ?
P2 Ba1 Ba1 51.840(9) . 173_556 ?
P2 Ba1 Ba1 51.840(8) . 153_565 ?
P2 Ba1 Ba1 111.479(9) 99_565 173_556 ?
P2 Ba1 Ba1 111.480(9) . 57_455 ?
P2 Ba1 Ba1 111.480(9) 99_565 57_455 ?
P2 Ba1 Ba1 111.480(9) 4_566 173_556 ?
P2 Ba1 Ba1 51.840(8) 98_556 57_455 ?
P2 Ba1 Ba1 111.479(9) 98_556 153_565 ?
P2 Ba1 Ba1 51.840(9) 99_565 153_565 ?
P2 Ba1 Ba1 111.480(9) 4_566 153_565 ?
P2 Ba1 Ba1 51.840(9) 4_566 57_455 ?
P2 Ba1 P2 88.185(4) . 98_556 ?
P2 Ba1 P2 159.50(2) . 4_566 ?
P2 Ba1 P2 88.185(4) 4_566 98_556 ?
P2 Ba1 P2 159.50(2) 99_565 98_556 ?
P2 Ba1 P2 88.185(4) 4_566 99_565 ?
P2 Ba1 P2 88.185(4) . 99_565 ?
S1 Ba1 Ba1 45.0 . 57_455 ?
S1 Ba1 Ba1 45.0 . 153_565 ?
S1 Ba1 Ba1 45.0 . 173_556 ?
S1 Ba1 P1 125.633(14) . 11_566 ?
S1 Ba1 P1 125.633(14) . . ?
S1 Ba1 P1 125.633(14) . 99_565 ?
S1 Ba1 P1 125.633(14) . 9 ?
S1 Ba1 P2 79.748(11) . 4_566 ?
S1 Ba1 P2 79.748(11) . . ?
S1 Ba1 P2 79.748(11) . 98_556 ?
S1 Ba1 P2 79.748(11) . 99_565 ?
Ba1 P1 Ba1 161.27(3) . 5 ?
Si1 P1 Ba1 97.358(10) . 5 ?
Si1 P1 Ba1 97.359(10) 169_556 . ?
Si1 P1 Ba1 97.359(10) 169_556 5 ?
Si1 P1 Ba1 97.359(10) . . ?
Si1 P1 Si1 76.19(4) 169_556 . ?
Ba1 P2 Ba1 76.320(17) 173_556 153_565 ?
Ba1 P2 Ba1 76.320(17) 173_556 . ?
Ba1 P2 Ba1 76.320(17) 153_565 . ?
Si1 P2 Ba1 157.88(4) 9 173_556 ?
Si1 P2 Ba1 86.371(17) . 173_556 ?
Si1 P2 Ba1 86.371(17) 79 173_556 ?
Si1 P2 Ba1 86.371(17) 79 153_565 ?
Si1 P2 Ba1 157.88(4) . 153_565 ?
Si1 P2 Ba1 86.371(17) 9 . ?
Si1 P2 Ba1 86.371(17) . . ?
Si1 P2 Ba1 157.88(4) 79 . ?
Si1 P2 Ba1 86.371(17) 9 153_565 ?
Si1 P2 Si1 106.43(3) . 9 ?
Si1 P2 Si1 106.43(3) . 79 ?
Si1 P2 Si1 106.43(3) 79 9 ?
Ba1 S1 Ba1 90.0 153_565 . ?
Ba1 S1 Ba1 90.0 57_455 . ?
Ba1 S1 Ba1 90.0 57_455 173_556 ?
Ba1 S1 Ba1 180.0 97_566 . ?
Ba1 S1 Ba1 90.0 153_565 97_566 ?
Ba1 S1 Ba1 90.0 173_556 . ?
Ba1 S1 Ba1 180.0 153_565 57_455 ?
Ba1 S1 Ba1 90.0 77_455 . ?
Ba1 S1 Ba1 90.0 153_565 173_556 ?
Ba1 S1 Ba1 90.0 97_566 173_556 ?
Ba1 S1 Ba1 90.0 57_455 77_455 ?
Ba1 S1 Ba1 180.0 77_455 173_556 ?
Ba1 S1 Ba1 90.0 97_566 77_455 ?
Ba1 S1 Ba1 90.0 153_565 77_455 ?
Ba1 S1 Ba1 90.0 57_455 97_566 ?
P1 Si1 P1 103.80(4) 169_556 . ?
P1 Si1 P2 109.291(14) 169_556 74 ?
P1 Si1 P2 109.291(14) . 74 ?
P1 Si1 P2 109.291(14) 169_556 . ?
P1 Si1 P2 109.291(14) . . ?
P1 Si1 Si1 51.90(2) . 169_556 ?
P1 Si1 Si1 51.90(2) 169_556 169_556 ?
P2 Si1 P2 115.26(6) 74 . ?
P2 Si1 Si1 122.37(3) 74 169_556 ?
P2 Si1 Si1 122.37(3) . 169_556 ?
Ba1 Ba2 Ba1 90.0 . 105_666 ?
Ba1 Ba2 Ba1 90.0 105_666 97_666 ?
Ba1 Ba2 Ba1 180.0 . 97_666 ?
Ba1 Ba2 Ba1 90.0 105_666 5 ?
Ba1 Ba2 Ba1 90.0 . 5 ?
Ba1 Ba2 Ba1 90.0 97_666 9 ?
Ba1 Ba2 Ba1 90.0 97_666 101_666 ?
Ba1 Ba2 Ba1 180.0 5 101_666 ?
Ba1 Ba2 Ba1 90.0 . 101_666 ?
Ba1 Ba2 Ba1 90.0 105_666 101_666 ?
Ba1 Ba2 Ba1 90.0 . 9 ?
Ba1 Ba2 Ba1 180.0 105_666 9 ?
Ba1 Ba2 Ba1 90.0 97_666 5 ?
Ba1 Ba2 Ba1 90.0 101_666 9 ?
Ba1 Ba2 Ba1 90.0 5 9 ?

_shelx_res_file                  
;
TITL 1119basips_k1_4_2_a.res in Fm-3m
    ba[ba6s][si12p20].res
    created by SHELXL-2018/3 at 09:53:01 on 06-Oct-2025
REM Old TITL 1119BaSiPS_K1_4_2 in Fm-3m #225
REM SHELXT solution in Fm-3m: R1 0.128, Rweak 0.007, Alpha 0.011
REM <I/s> 0.000 for 0 systematic absences, Orientation as input
REM Formula found by SHELXT: Ba3 S7 Si10
CELL 0.71073 15.7015 15.7015 15.7015 90 90 90
ZERR 4 0 0 0 0 0 0
LATT 4
SYMM -X,-Y,+Z
SYMM -X,+Y,-Z
SYMM +X,-Y,-Z
SYMM +Z,+X,+Y
SYMM +Z,-X,-Y
SYMM -Z,-X,+Y
SYMM -Z,+X,-Y
SYMM +Y,+Z,+X
SYMM -Y,+Z,-X
SYMM +Y,-Z,-X
SYMM -Y,-Z,+X
SYMM +Y,+X,-Z
SYMM -Y,-X,-Z
SYMM +Y,-X,+Z
SYMM -Y,+X,+Z
SYMM +X,+Z,-Y
SYMM -X,+Z,+Y
SYMM -X,-Z,-Y
SYMM +X,-Z,+Y
SYMM +Z,+Y,-X
SYMM +Z,-Y,+X
SYMM -Z,+Y,+X
SYMM -Z,-Y,-X
SFAC Ba P S Si
UNIT 28 80 4 48

L.S. 10 0 0
PLAN  5
SIZE 0.1 0.11 0.11
TEMP 19.85
CONF
list 4
MORE -1
fmap 2 53
acta
OMIT 0 55
OMIT 1 1 11
OMIT 2 4 6
REM <olex2.extras>
REM <HklSrc "%.\\Ba[Ba6S][Si12P20].hkl">
REM </olex2.extras>

WGHT    0.000000   20.098700
EXTI    0.000271
FVAR       0.08730
BA1   1    0.206396    0.500000    0.500000    10.12500    0.01199    0.01494 =
         0.01494    0.00000    0.00000    0.00000
P1    2    0.328982    0.328982    0.500000    10.25000    0.01177    0.01177 =
         0.00996    0.00000    0.00000   -0.00210
P2    2    0.164357    0.335643    0.335643    10.16667    0.00950    0.00950 =
         0.00950    0.00048   -0.00048   -0.00048
S1    3    0.000000    0.500000    0.500000    10.02083    0.01209    0.01209 =
         0.01209    0.00000    0.00000    0.00000
SI1   4    0.250000    0.250000    0.412425    10.25000    0.01005    0.01005 =
         0.00740    0.00000    0.00000    0.00042
BA2   1    0.500000    0.500000    0.500000    10.02083    0.07083    0.07083 =
         0.07083    0.00000    0.00000    0.00000
HKLF 4


REM  1119basips_k1_4_2_a.res in Fm-3m
REM wR2 = 0.022774, GooF = S = 1.19102, Restrained GooF = 1.19102 for all data
REM R1 = 0.011009 for 263 Fo > 4sig(Fo) and 0.011115 for all 265 data
REM 18 parameters refined using 0 restraints

END

WGHT      0.0000     20.0987

REM Highest difference peak  0.688,  deepest hole -0.554,  1-sigma level  0.063
Q1    1   0.5000  0.5000  0.5317  10.12500  0.05    0.69
Q2    1   0.2567  0.5000  0.5000  10.12500  0.05    0.39
Q3    1   0.2188  0.2812  0.3445  10.50000  0.05    0.24
Q4    1   0.0000  0.5341  0.5000  10.12500  0.05    0.22
Q5    1   0.2025  0.5554  0.5000  10.50000  0.05    0.21
;
_shelx_res_checksum              36487
_olex2_submission_special_instructions 'No special instructions were received'
####################################################################### 
# 
# This file contains crystal structure data downloaded from the 
# Cambridge Structural Database (CSD) hosted by the Cambridge 
# Crystallographic Data Centre (CCDC).
# 
# Full information about CCDC data access policies and citation 
# guidelines are available at http://www.ccdc.cam.ac.uk/access/V1 
# 
# Audit and citation data items may have been added by the CCDC. 
# Please retain this information to preserve the provenance of 
# this file and to allow appropriate attribution of the data. 
# 
#######################################################################

data_ba[ba2sr4te][si12p20]
_database_code_depnum_ccdc_archive 'CCDC 2522059'
loop_
_audit_author_name
_audit_author_address
'HuiKang Jiang'
;TIANJIN UNIVERSITY OF TECHNOLOGY
China
;
_audit_update_record             
;
2026-01-10 deposited with the CCDC.	2026-04-29 downloaded from the CCDC.
;
_audit_creation_date             2025-10-10
_audit_creation_method           
;
Olex2 1.5
(compiled 2025.07.13 svn.rb7424aed for OlexSys, GUI svn.r7314)
;
_shelx_SHELXL_version_number     2018/3
_chemical_name_common            ?
_chemical_name_systematic        ?
_chemical_formula_moiety         'Ba3 P20 Si12 Sr4 Te'
_chemical_formula_sum            'Ba3 P20 Si12 Sr4 Te'
_chemical_formula_weight         1846.58
_chemical_absolute_configuration ?
_chemical_melting_point          ?
loop_
_atom_type_symbol
_atom_type_description
_atom_type_scat_dispersion_real
_atom_type_scat_dispersion_imag
_atom_type_scat_source
Ba Ba -0.3244 2.2819 'International Tables Vol C Tables 4.2.6.8 and 6.1.1.4'
P P 0.1023 0.0942 'International Tables Vol C Tables 4.2.6.8 and 6.1.1.4'
Si Si 0.0817 0.0704 'International Tables Vol C Tables 4.2.6.8 and 6.1.1.4'
Sr Sr -1.5307 3.2498 'International Tables Vol C Tables 4.2.6.8 and 6.1.1.4'
Te Te -0.5308 1.6751 'International Tables Vol C Tables 4.2.6.8 and 6.1.1.4'

_shelx_space_group_comment       
;
The symmetry employed for this shelxl refinement is uniquely defined
by the following loop, which should always be used as a source of
symmetry information in preference to the above space-group names.
They are only intended as comments.
;
_space_group_crystal_system      cubic
_space_group_IT_number           216
_space_group_name_H-M_alt        'F -4 3 m'
_space_group_name_Hall           'F -4 2 3'
loop_
_space_group_symop_operation_xyz
'x, y, z'
'-x, -y, z'
'-x, y, -z'
'x, -y, -z'
'z, x, y'
'z, -x, -y'
'-z, -x, y'
'-z, x, -y'
'y, z, x'
'-y, z, -x'
'y, -z, -x'
'-y, -z, x'
'y, x, z'
'-y, -x, z'
'y, -x, -z'
'-y, x, -z'
'x, z, y'
'-x, z, -y'
'-x, -z, y'
'x, -z, -y'
'z, y, x'
'z, -y, -x'
'-z, y, -x'
'-z, -y, x'
'x, y+1/2, z+1/2'
'-x, -y+1/2, z+1/2'
'-x, y+1/2, -z+1/2'
'x, -y+1/2, -z+1/2'
'z, x+1/2, y+1/2'
'z, -x+1/2, -y+1/2'
'-z, -x+1/2, y+1/2'
'-z, x+1/2, -y+1/2'
'y, z+1/2, x+1/2'
'-y, z+1/2, -x+1/2'
'y, -z+1/2, -x+1/2'
'-y, -z+1/2, x+1/2'
'y, x+1/2, z+1/2'
'-y, -x+1/2, z+1/2'
'y, -x+1/2, -z+1/2'
'-y, x+1/2, -z+1/2'
'x, z+1/2, y+1/2'
'-x, z+1/2, -y+1/2'
'-x, -z+1/2, y+1/2'
'x, -z+1/2, -y+1/2'
'z, y+1/2, x+1/2'
'z, -y+1/2, -x+1/2'
'-z, y+1/2, -x+1/2'
'-z, -y+1/2, x+1/2'
'x+1/2, y, z+1/2'
'-x+1/2, -y, z+1/2'
'-x+1/2, y, -z+1/2'
'x+1/2, -y, -z+1/2'
'z+1/2, x, y+1/2'
'z+1/2, -x, -y+1/2'
'-z+1/2, -x, y+1/2'
'-z+1/2, x, -y+1/2'
'y+1/2, z, x+1/2'
'-y+1/2, z, -x+1/2'
'y+1/2, -z, -x+1/2'
'-y+1/2, -z, x+1/2'
'y+1/2, x, z+1/2'
'-y+1/2, -x, z+1/2'
'y+1/2, -x, -z+1/2'
'-y+1/2, x, -z+1/2'
'x+1/2, z, y+1/2'
'-x+1/2, z, -y+1/2'
'-x+1/2, -z, y+1/2'
'x+1/2, -z, -y+1/2'
'z+1/2, y, x+1/2'
'z+1/2, -y, -x+1/2'
'-z+1/2, y, -x+1/2'
'-z+1/2, -y, x+1/2'
'x+1/2, y+1/2, z'
'-x+1/2, -y+1/2, z'
'-x+1/2, y+1/2, -z'
'x+1/2, -y+1/2, -z'
'z+1/2, x+1/2, y'
'z+1/2, -x+1/2, -y'
'-z+1/2, -x+1/2, y'
'-z+1/2, x+1/2, -y'
'y+1/2, z+1/2, x'
'-y+1/2, z+1/2, -x'
'y+1/2, -z+1/2, -x'
'-y+1/2, -z+1/2, x'
'y+1/2, x+1/2, z'
'-y+1/2, -x+1/2, z'
'y+1/2, -x+1/2, -z'
'-y+1/2, x+1/2, -z'
'x+1/2, z+1/2, y'
'-x+1/2, z+1/2, -y'
'-x+1/2, -z+1/2, y'
'x+1/2, -z+1/2, -y'
'z+1/2, y+1/2, x'
'z+1/2, -y+1/2, -x'
'-z+1/2, y+1/2, -x'
'-z+1/2, -y+1/2, x'

_cell_length_a                   15.6412(4)
_cell_length_b                   15.6412(4)
_cell_length_c                   15.6412(4)
_cell_angle_alpha                90
_cell_angle_beta                 90
_cell_angle_gamma                90
_cell_volume                     3826.6(3)
_cell_formula_units_Z            4
_cell_measurement_reflns_used    2542
_cell_measurement_temperature    293
_cell_measurement_theta_max      31.58
_cell_measurement_theta_min      2.26
_shelx_estimated_absorpt_T_max   0.621
_shelx_estimated_absorpt_T_min   0.621
_exptl_absorpt_coefficient_mu    10.540
_exptl_absorpt_correction_T_max  0.7464
_exptl_absorpt_correction_T_min  0.6482
_exptl_absorpt_correction_type   none
_exptl_absorpt_process_details   
;
SADABS-2016/2 (Bruker,2016/2) was used for absorption correction.
wR2(int) was 0.0782 before and 0.0535 after correction.
The Ratio of minimum to maximum transmission is 0.8684.
The \l/2 correction factor is Not present.
;
_exptl_absorpt_special_details   ?
_exptl_crystal_colour            'clear reddish red'
_exptl_crystal_colour_lustre     clear
_exptl_crystal_colour_modifier   reddish
_exptl_crystal_colour_primary    red
_exptl_crystal_density_diffrn    3.205
_exptl_crystal_density_meas      ?
_exptl_crystal_density_method    ?
_exptl_crystal_description       block
_exptl_crystal_F_000             3360
_exptl_crystal_size_max          0.05
_exptl_crystal_size_mid          0.05
_exptl_crystal_size_min          0.05
_exptl_transmission_factor_max   ?
_exptl_transmission_factor_min   ?
_diffrn_reflns_av_R_equivalents  0.0377
_diffrn_reflns_av_unetI/netI     0.0185
_diffrn_reflns_Laue_measured_fraction_full 0.977
_diffrn_reflns_Laue_measured_fraction_max 0.979
_diffrn_reflns_limit_h_max       19
_diffrn_reflns_limit_h_min       -19
_diffrn_reflns_limit_k_max       16
_diffrn_reflns_limit_k_min       -14
_diffrn_reflns_limit_l_max       19
_diffrn_reflns_limit_l_min       -16
_diffrn_reflns_number            4115
_diffrn_reflns_point_group_measured_fraction_full 0.975
_diffrn_reflns_point_group_measured_fraction_max 0.977
_diffrn_reflns_theta_full        25.242
_diffrn_reflns_theta_max         26.251
_diffrn_reflns_theta_min         2.255
_diffrn_ambient_temperature      293
_diffrn_detector_area_resol_mean ?
_diffrn_measured_fraction_theta_full 0.977
_diffrn_measured_fraction_theta_max 0.979
_diffrn_measurement_device_type  'Bruker APEX-II CCD'
_diffrn_measurement_method       '\f and \w scans'
_diffrn_radiation_type           MoK\a
_diffrn_radiation_wavelength     0.71073
_diffrn_source                   ?
_diffrn_source_current           1.4
_diffrn_source_power             0.07
_diffrn_source_voltage           50.0
_diffrn_standards_number         0
_reflns_Friedel_coverage         0.814
_reflns_Friedel_fraction_full    0.972
_reflns_Friedel_fraction_max     0.975
_reflns_number_gt                407
_reflns_number_total             428
_reflns_special_details          
;
 Reflections were merged by SHELXL according to the crystal
 class for the calculation of statistics and refinement.
 
 _reflns_Friedel_fraction is defined as the number of unique
 Friedel pairs measured divided by the number that would be
 possible theoretically, ignoring centric projections and
 systematic absences. Completness statistics refer to single and
 composite reflections containing twin component 1 only.
;
_reflns_threshold_expression     'I > 2\s(I)'
_computing_cell_refinement       'SAINT V8.40A (Bruker, 2019)'
_computing_data_collection       ?
_computing_data_reduction        'SAINT V8.40A (Bruker, 2019)'
_computing_molecular_graphics    'Olex2 1.5 (Dolomanov et al., 2009)'
_computing_publication_material  'Olex2 1.5 (Dolomanov et al., 2009)'
_computing_structure_refinement  'SHELXL 2018/3 (Sheldrick, 2015)'
_computing_structure_solution    'SHELXT 2018/2 (Sheldrick, 2018)'
_refine_diff_density_max         1.206
_refine_diff_density_min         -0.465
_refine_diff_density_rms         0.082
_refine_ls_abs_structure_details 
;
 Refined as an inversion twin.
;
_refine_ls_abs_structure_Flack   0.35(9)
_refine_ls_extinction_coef       0.00015(3)
_refine_ls_extinction_expression Fc^*^=kFc[1+0.001xFc^2^\l^3^/sin(2\q)]^-1/4^
_refine_ls_extinction_method     'SHELXL-2018/3 (Sheldrick 2018)'
_refine_ls_goodness_of_fit_ref   1.105
_refine_ls_hydrogen_treatment    undef
_refine_ls_matrix_type           full
_refine_ls_number_parameters     29
_refine_ls_number_reflns         428
_refine_ls_number_restraints     0
_refine_ls_R_factor_all          0.0186
_refine_ls_R_factor_gt           0.0168
_refine_ls_restrained_S_all      1.105
_refine_ls_shift/su_max          0.000
_refine_ls_shift/su_mean         0.000
_refine_ls_structure_factor_coef Fsqd
_refine_ls_weighting_details     
'w=1/[\s^2^(Fo^2^)+(0.0216P)^2^+9.8980P] where P=(Fo^2^+2Fc^2^)/3'
_refine_ls_weighting_scheme      calc
_refine_ls_wR_factor_gt          0.0413
_refine_ls_wR_factor_ref         0.0421
_refine_special_details          
;
 Refined as a 2-component inversion twin.
;
_olex2_refinement_description    
;
1. Twinned data refinement
 Scales: 0.6455
 0.3545
2. Shared sites
{Sr1, Ba1}
3. Uiso/Uaniso restraints and constraints
Uanis(Sr1) = Uanis(Ba1)
4. Others
 Fixed Sof: Sr1(0.166675) Ba1(0.083325)
;
_atom_sites_solution_hydrogens   .
_atom_sites_solution_primary     ?
_atom_sites_solution_secondary   ?
loop_
_atom_site_label
_atom_site_type_symbol
_atom_site_fract_x
_atom_site_fract_y
_atom_site_fract_z
_atom_site_U_iso_or_equiv
_atom_site_adp_type
_atom_site_occupancy
_atom_site_site_symmetry_order
_atom_site_calc_flag
_atom_site_refinement_flags_posn
_atom_site_refinement_flags_adp
_atom_site_refinement_flags_occupancy
_atom_site_disorder_assembly
_atom_site_disorder_group
Te1 Te 1.000000 0.500000 0.500000 0.0227(3) Uani 1 24 d S T P . .
Sr1 Sr 0.78414(4) 0.500000 0.500000 0.0200(2) Uani 0.6667 4 d S T P . 1
Ba2 Ba 0.500000 0.500000 0.500000 0.0597(5) Uani 1 24 d S T P . .
P1 P 0.67079(5) 0.67079(5) 0.5007(4) 0.0110(3) Uani 1 2 d S T P . .
Si1 Si 0.750000 0.750000 0.4111(4) 0.0112(15) Uani 1 4 d S T P . .
Si2 Si 0.750000 0.750000 0.5875(3) 0.0061(13) Uani 1 4 d S T P . .
P3 P 0.8368(3) 0.6632(3) 0.6632(3) 0.0088(14) Uani 1 6 d S T P . .
P2 P 0.8356(3) 0.6644(3) 0.3356(3) 0.0090(14) Uani 1 6 d S T P . .
Ba1 Ba 0.78414(4) 0.500000 0.500000 0.0200(2) Uani 0.3333 4 d S T P . 2

loop_
_atom_site_aniso_label
_atom_site_aniso_U_11
_atom_site_aniso_U_22
_atom_site_aniso_U_33
_atom_site_aniso_U_23
_atom_site_aniso_U_13
_atom_site_aniso_U_12
Te1 0.0227(3) 0.0227(3) 0.0227(3) 0.000 0.000 0.000
Sr1 0.0174(3) 0.0213(3) 0.0213(3) 0.0049(12) 0.000 0.000
Ba2 0.0597(5) 0.0597(5) 0.0597(5) 0.000 0.000 0.000
P1 0.0127(4) 0.0127(4) 0.0077(6) 0.0024(17) 0.0024(17) -0.0049(4)
Si1 0.0119(17) 0.0119(17) 0.010(3) 0.000 0.000 -0.007(3)
Si2 0.0080(16) 0.0080(16) 0.002(3) 0.000 0.000 0.004(2)
P3 0.0088(14) 0.0088(14) 0.0088(14) 0.0003(18) -0.0003(18) -0.0003(18)
P2 0.0090(14) 0.0090(14) 0.0090(14) 0.0002(17) -0.0002(17) 0.0002(17)
Ba1 0.0174(3) 0.0213(3) 0.0213(3) 0.0049(12) 0.000 0.000

_geom_special_details            
;
 All esds (except the esd in the dihedral angle between two l.s. planes)
 are estimated using the full covariance matrix.  The cell esds are taken
 into account individually in the estimation of esds in distances, angles
 and torsion angles; correlations between esds in cell parameters are only
 used when they are defined by crystal symmetry.  An approximate (isotropic)
 treatment of cell esds is used for estimating esds involving l.s. planes.
;
loop_
_geom_bond_atom_site_label_1
_geom_bond_atom_site_label_2
_geom_bond_distance
_geom_bond_site_symmetry_2
_geom_bond_publ_flag
Te1 Sr1 3.3763(6) 58_656 ?
Te1 Sr1 3.3763(6) 57_554 ?
Te1 Sr1 3.3763(6) 2_765 ?
Te1 Sr1 3.3763(6) 78_566 ?
Te1 Sr1 3.3763(6) . ?
Te1 Sr1 3.3763(6) 77_545 ?
Te1 Ba1 3.3763(6) . ?
Sr1 Sr1 4.7749(8) 78_566 ?
Sr1 Sr1 4.7749(8) 58_656 ?
Sr1 Ba2 4.4443(6) . ?
Sr1 P1 3.2062(4) . ?
Sr1 P1 3.2062(4) 9 ?
Sr1 P1 3.2062(4) 4_566 ?
Sr1 P1 3.2062(4) 11_566 ?
Sr1 P3 3.703(5) 4_566 ?
Sr1 P3 3.704(5) . ?
Sr1 P2 3.725(5) . ?
Sr1 P2 3.725(5) 4_566 ?
Ba2 Ba1 4.4443(6) . ?
P1 Si1 2.244(5) . ?
P1 Si2 2.216(5) . ?
P1 Ba1 3.2062(4) . ?
Si1 Si2 2.758(2) . ?
Si1 P2 2.232(4) 74_665 ?
Si1 P2 2.232(4) . ?
Si2 P3 2.255(4) . ?
Si2 P3 2.255(4) 74_665 ?
P3 Ba1 3.704(5) . ?
P2 Ba1 3.725(5) . ?

loop_
_geom_angle_atom_site_label_1
_geom_angle_atom_site_label_2
_geom_angle_atom_site_label_3
_geom_angle
_geom_angle_site_symmetry_1
_geom_angle_site_symmetry_3
_geom_angle_publ_flag
Sr1 Te1 Sr1 180.0 58_656 57_554 ?
Sr1 Te1 Sr1 90.0 57_554 2_765 ?
Sr1 Te1 Sr1 90.0 58_656 . ?
Sr1 Te1 Sr1 90.0 2_765 77_545 ?
Sr1 Te1 Sr1 90.0 78_566 2_765 ?
Sr1 Te1 Sr1 90.0 77_545 . ?
Sr1 Te1 Sr1 90.0 58_656 78_566 ?
Sr1 Te1 Sr1 180.0 78_566 77_545 ?
Sr1 Te1 Sr1 90.0 57_554 . ?
Sr1 Te1 Sr1 90.0 78_566 . ?
Sr1 Te1 Sr1 90.0 57_554 78_566 ?
Sr1 Te1 Sr1 180.0 2_765 . ?
Sr1 Te1 Sr1 90.0 58_656 77_545 ?
Sr1 Te1 Sr1 90.0 58_656 2_765 ?
Sr1 Te1 Sr1 90.0 57_554 77_545 ?
Te1 Sr1 Sr1 45.0 . 78_566 ?
Te1 Sr1 Sr1 45.0 . 58_656 ?
Te1 Sr1 Ba2 180.0 . . ?
Te1 Sr1 P3 77.16(9) . . ?
Te1 Sr1 P3 77.16(9) . 4_566 ?
Te1 Sr1 P2 77.53(9) . . ?
Te1 Sr1 P2 77.53(9) . 4_566 ?
Sr1 Sr1 Sr1 60.0 58_656 78_566 ?
Ba2 Sr1 Sr1 135.000(1) . 58_656 ?
Ba2 Sr1 Sr1 135.000(1) . 78_566 ?
P1 Sr1 Te1 123.57(2) 9 . ?
P1 Sr1 Te1 123.57(2) 11_566 . ?
P1 Sr1 Te1 123.57(2) . . ?
P1 Sr1 Te1 123.57(2) 4_566 . ?
P1 Sr1 Sr1 168.57(2) 4_566 78_566 ?
P1 Sr1 Sr1 113.17(9) 4_566 58_656 ?
P1 Sr1 Sr1 112.86(9) 9 78_566 ?
P1 Sr1 Sr1 113.17(9) 11_566 78_566 ?
P1 Sr1 Sr1 78.57(2) 9 58_656 ?
P1 Sr1 Sr1 168.57(2) 11_566 58_656 ?
P1 Sr1 Sr1 78.57(2) . 78_566 ?
P1 Sr1 Sr1 112.86(9) . 58_656 ?
P1 Sr1 Ba2 56.43(2) . . ?
P1 Sr1 Ba2 56.43(2) 11_566 . ?
P1 Sr1 Ba2 56.43(2) 9 . ?
P1 Sr1 Ba2 56.43(2) 4_566 . ?
P1 Sr1 P1 112.86(4) 11_566 9 ?
P1 Sr1 P1 71.8(2) 11_566 4_566 ?
P1 Sr1 P1 71.8(2) . 9 ?
P1 Sr1 P1 112.86(4) . 4_566 ?
P1 Sr1 P1 72.6(2) 4_566 9 ?
P1 Sr1 P1 72.6(2) . 11_566 ?
P1 Sr1 P3 134.41(13) . 4_566 ?
P1 Sr1 P3 63.00(11) 9 . ?
P1 Sr1 P3 134.41(13) 4_566 . ?
P1 Sr1 P3 63.00(11) 4_566 4_566 ?
P1 Sr1 P3 134.41(13) 11_566 . ?
P1 Sr1 P3 63.00(11) . . ?
P1 Sr1 P3 63.00(11) 11_566 4_566 ?
P1 Sr1 P3 134.41(13) 9 4_566 ?
P1 Sr1 P2 133.81(13) . 4_566 ?
P1 Sr1 P2 133.81(13) 4_566 . ?
P1 Sr1 P2 63.04(11) 11_566 . ?
P1 Sr1 P2 63.04(11) 9 4_566 ?
P1 Sr1 P2 63.04(11) . . ?
P1 Sr1 P2 133.81(13) 9 . ?
P1 Sr1 P2 63.04(11) 4_566 4_566 ?
P1 Sr1 P2 133.81(13) 11_566 4_566 ?
P3 Sr1 Sr1 109.29(8) 4_566 58_656 ?
P3 Sr1 Sr1 109.29(8) 4_566 78_566 ?
P3 Sr1 Sr1 49.86(7) . 58_656 ?
P3 Sr1 Sr1 49.86(7) . 78_566 ?
P3 Sr1 Ba2 102.84(9) . . ?
P3 Sr1 Ba2 102.84(9) 4_566 . ?
P3 Sr1 P3 154.32(19) 4_566 . ?
P3 Sr1 P2 87.249(8) 4_566 4_566 ?
P3 Sr1 P2 87.249(8) . . ?
P3 Sr1 P2 87.248(8) 4_566 . ?
P3 Sr1 P2 87.249(8) . 4_566 ?
P2 Sr1 Sr1 50.14(7) . 78_566 ?
P2 Sr1 Sr1 109.60(8) . 58_656 ?
P2 Sr1 Sr1 50.14(7) 4_566 58_656 ?
P2 Sr1 Sr1 109.60(8) 4_566 78_566 ?
P2 Sr1 Ba2 102.47(9) . . ?
P2 Sr1 Ba2 102.47(9) 4_566 . ?
P2 Sr1 P2 155.05(18) . 4_566 ?
Sr1 Ba2 Sr1 90.0 . 9 ?
Sr1 Ba2 Sr1 90.0 10_656 2_665 ?
Sr1 Ba2 Sr1 90.0 . 5 ?
Sr1 Ba2 Sr1 90.0 2_665 9 ?
Sr1 Ba2 Sr1 90.0 6_566 9 ?
Sr1 Ba2 Sr1 90.0 2_665 5 ?
Sr1 Ba2 Sr1 90.0 . 10_656 ?
Sr1 Ba2 Sr1 180.0 . 2_665 ?
Sr1 Ba2 Sr1 90.0 10_656 5 ?
Sr1 Ba2 Sr1 180.0 10_656 9 ?
Sr1 Ba2 Sr1 180.0 5 6_566 ?
Sr1 Ba2 Sr1 90.0 2_665 6_566 ?
Sr1 Ba2 Sr1 90.0 10_656 6_566 ?
Sr1 Ba2 Sr1 90.0 5 9 ?
Sr1 Ba2 Sr1 90.0 . 6_566 ?
Ba1 Ba2 Sr1 90.0 . 10_656 ?
Ba1 Ba2 Sr1 90.0 . 6_566 ?
Ba1 Ba2 Sr1 90.0 . 9 ?
Ba1 Ba2 Sr1 90.0 . 5 ?
Sr1 P1 Sr1 157.14(4) . 5 ?
Si1 P1 Sr1 98.77(9) . 5 ?
Si1 P1 Sr1 98.77(9) . . ?
Si1 P1 Ba1 98.77(9) . . ?
Si2 P1 Sr1 99.14(9) . 5 ?
Si2 P1 Sr1 99.14(9) . . ?
Si2 P1 Si1 76.41(6) . . ?
Si2 P1 Ba1 99.14(9) . . ?
Ba1 P1 Sr1 157.14(4) . 5 ?
P1 Si1 P1 102.7(3) 74_665 . ?
P1 Si1 Si2 51.35(17) 74_665 . ?
P1 Si1 Si2 51.35(17) . . ?
P2 Si1 P1 109.32(13) . 74_665 ?
P2 Si1 P1 109.32(13) 74_665 74_665 ?
P2 Si1 P1 109.32(13) 74_665 . ?
P2 Si1 P1 109.32(13) . . ?
P2 Si1 Si2 122.0(2) . . ?
P2 Si1 Si2 122.0(2) 74_665 . ?
P2 Si1 P2 116.0(5) 74_665 . ?
P1 Si2 P1 104.5(3) 74_665 . ?
P1 Si2 Si1 52.24(16) 74_665 . ?
P1 Si2 Si1 52.24(16) . . ?
P1 Si2 P3 108.76(12) . 74_665 ?
P1 Si2 P3 108.76(12) . . ?
P1 Si2 P3 108.76(12) 74_665 . ?
P1 Si2 P3 108.76(12) 74_665 74_665 ?
P3 Si2 Si1 121.7(2) . . ?
P3 Si2 Si1 121.7(2) 74_665 . ?
P3 Si2 P3 116.6(5) . 74_665 ?
Sr1 P3 Sr1 80.28(14) 78_566 . ?
Sr1 P3 Sr1 80.28(14) 58_656 78_566 ?
Sr1 P3 Sr1 80.28(14) 58_656 . ?
Si2 P3 Sr1 161.1(3) 9 78_566 ?
Si2 P3 Sr1 85.35(13) 9 58_656 ?
Si2 P3 Sr1 85.35(13) 9 . ?
Si2 P3 Sr1 161.1(3) . 58_656 ?
Si2 P3 Sr1 161.1(3) 79_665 . ?
Si2 P3 Sr1 85.35(13) . 78_566 ?
Si2 P3 Sr1 85.35(13) . . ?
Si2 P3 Sr1 85.35(13) 79_665 58_656 ?
Si2 P3 Sr1 85.35(13) 79_665 78_566 ?
Si2 P3 Si2 105.7(3) 79_665 9 ?
Si2 P3 Si2 105.7(3) . 79_665 ?
Si2 P3 Si2 105.7(3) . 9 ?
Si2 P3 Ba1 161.1(3) 79_665 . ?
Si2 P3 Ba1 85.35(13) 9 . ?
Si2 P3 Ba1 85.35(13) . . ?
Sr1 P2 Sr1 79.72(14) 78_566 . ?
Sr1 P2 Sr1 79.72(14) 57_554 . ?
Sr1 P2 Sr1 79.72(14) 78_566 57_554 ?
Si1 P2 Sr1 85.35(14) 53_554 57_554 ?
Si1 P2 Sr1 160.5(3) . 57_554 ?
Si1 P2 Sr1 85.35(14) 11_566 . ?
Si1 P2 Sr1 85.35(14) . 78_566 ?
Si1 P2 Sr1 160.5(3) 11_566 78_566 ?
Si1 P2 Sr1 85.35(14) 11_566 57_554 ?
Si1 P2 Sr1 160.5(3) 53_554 . ?
Si1 P2 Sr1 85.35(14) 53_554 78_566 ?
Si1 P2 Sr1 85.35(14) . . ?
Si1 P2 Si1 106.0(3) . 11_566 ?
Si1 P2 Si1 106.0(3) 11_566 53_554 ?
Si1 P2 Si1 106.0(3) . 53_554 ?
Si1 P2 Ba1 85.35(14) 11_566 . ?
Si1 P2 Ba1 160.5(3) 53_554 . ?
Si1 P2 Ba1 85.35(14) . . ?
Te1 Ba1 Ba2 180.0 . . ?
Te1 Ba1 P3 77.16(9) . . ?
Te1 Ba1 P3 77.16(9) . 4_566 ?
Te1 Ba1 P2 77.53(9) . 4_566 ?
Te1 Ba1 P2 77.53(9) . . ?
P1 Ba1 Te1 123.57(2) 4_566 . ?
P1 Ba1 Te1 123.57(2) 11_566 . ?
P1 Ba1 Te1 123.57(2) 9 . ?
P1 Ba1 Te1 123.57(2) . . ?
P1 Ba1 Ba2 56.43(2) 11_566 . ?
P1 Ba1 Ba2 56.43(2) 4_566 . ?
P1 Ba1 Ba2 56.43(2) 9 . ?
P1 Ba1 Ba2 56.43(2) . . ?
P1 Ba1 P1 112.86(4) 11_566 9 ?
P1 Ba1 P1 72.6(2) 4_566 9 ?
P1 Ba1 P1 71.8(2) 11_566 4_566 ?
P1 Ba1 P1 112.86(4) . 4_566 ?
P1 Ba1 P1 71.8(2) . 9 ?
P1 Ba1 P1 72.6(2) . 11_566 ?
P1 Ba1 P3 63.00(11) 11_566 4_566 ?
P1 Ba1 P3 63.00(11) 4_566 4_566 ?
P1 Ba1 P3 134.41(13) . 4_566 ?
P1 Ba1 P3 63.00(11) . . ?
P1 Ba1 P3 134.41(13) 9 4_566 ?
P1 Ba1 P3 134.41(13) 11_566 . ?
P1 Ba1 P3 134.41(13) 4_566 . ?
P1 Ba1 P3 63.00(11) 9 . ?
P1 Ba1 P2 63.04(11) 9 4_566 ?
P1 Ba1 P2 63.04(11) . . ?
P1 Ba1 P2 133.81(13) . 4_566 ?
P1 Ba1 P2 133.81(13) 11_566 4_566 ?
P1 Ba1 P2 63.04(11) 11_566 . ?
P1 Ba1 P2 133.81(13) 4_566 . ?
P1 Ba1 P2 133.81(13) 9 . ?
P1 Ba1 P2 63.04(11) 4_566 4_566 ?
P3 Ba1 Ba2 102.84(9) 4_566 . ?
P3 Ba1 Ba2 102.84(9) . . ?
P3 Ba1 P3 154.32(19) 4_566 . ?
P3 Ba1 P2 87.249(8) 4_566 4_566 ?
P3 Ba1 P2 87.249(8) . 4_566 ?
P3 Ba1 P2 87.248(8) 4_566 . ?
P3 Ba1 P2 87.249(8) . . ?
P2 Ba1 Ba2 102.47(9) 4_566 . ?
P2 Ba1 Ba2 102.47(9) . . ?
P2 Ba1 P2 155.05(18) . 4_566 ?

_shelx_res_file                  
;
TITL basrsipte8-1-1_b.res in F-43m
    ba[ba2sr4te][si12p20].res
    created by SHELXL-2018/3 at 12:04:38 on 06-Oct-2025
REM Old TITL BaSrSiPTe8-1-1 in F-43m #216
REM SHELXT solution in F-43m: R1 0.083, Rweak 0.004, Alpha 0.006
REM <I/s> 0.000 for 0 systematic absences, Orientation as input
REM Flack x = 0.491 ( 0.016 ) from 178 Parsons' quotients
REM Formula found by SHELXT: P32 Sr7 Te
CELL 0.71073 15.6412 15.6412 15.6412 90 90 90
ZERR 4 0.0004 0.0004 0.0004 0 0 0
LATT -4
SYMM -X,-Y,+Z
SYMM -X,+Y,-Z
SYMM +X,-Y,-Z
SYMM +Z,+X,+Y
SYMM +Z,-X,-Y
SYMM -Z,-X,+Y
SYMM -Z,+X,-Y
SYMM +Y,+Z,+X
SYMM -Y,+Z,-X
SYMM +Y,-Z,-X
SYMM -Y,-Z,+X
SYMM +Y,+X,+Z
SYMM -Y,-X,+Z
SYMM +Y,-X,-Z
SYMM -Y,+X,-Z
SYMM +X,+Z,+Y
SYMM -X,+Z,-Y
SYMM -X,-Z,+Y
SYMM +X,-Z,-Y
SYMM +Z,+Y,+X
SYMM +Z,-Y,-X
SYMM -Z,+Y,-X
SYMM -Z,-Y,+X
SFAC Ba P Si Sr Te
UNIT 12 80 48 16 4
EADP Sr1 Ba1
EXYZ Sr1 Ba1

L.S. 20
PLAN  1
SIZE 0.05 0.05 0.05
TEMP 19.85
CONF
LIST 6
MORE -1
fmap 2
acta
SHEL 999 0.8
TWIN -1 0 0 0 -1 0 0 0 -1 2
OMIT 0 55
OMIT -2 2 2
OMIT -1 1 1
OMIT -1 3 3
OMIT 0 0 2
OMIT 1 1 5
OMIT 1 3 3
OMIT 2 2 2
REM <olex2.extras>
REM <HklSrc "%.\\Ba[Ba2Sr4Te][Si12P20].hkl">
REM </olex2.extras>

WGHT    0.021600    9.898001
EXTI    0.000152
BASF   0.35450
FVAR       0.06956
TE1   5    1.000000    0.500000    0.500000    10.04167    0.02270    0.02270 =
         0.02270    0.00000    0.00000    0.00000
PART 1
SR1   4    0.784138    0.500000    0.500000    10.16667    0.01740    0.02128 =
         0.02128    0.00492    0.00000    0.00000
PART 0
BA2   1    0.500000    0.500000    0.500000    10.04167    0.05972    0.05972 =
         0.05972    0.00000    0.00000    0.00000
P1    2    0.670793    0.670793    0.500731    10.50000    0.01269    0.01269 =
         0.00770    0.00242    0.00242   -0.00491
SI1   3    0.750000    0.750000    0.411140    10.25000    0.01188    0.01188 =
         0.00977    0.00000    0.00000   -0.00747
SI2   3    0.750000    0.750000    0.587484    10.25000    0.00801    0.00801 =
         0.00218    0.00000    0.00000    0.00441
P3    2    0.836759    0.663241    0.663241    10.16667    0.00881    0.00881 =
         0.00881    0.00032   -0.00032   -0.00032
P2    2    0.835577    0.664423    0.335577    10.16667    0.00900    0.00900 =
         0.00900    0.00022   -0.00022    0.00022
PART 2
BA1   1    0.784138    0.500000    0.500000    10.08333    0.01740    0.02128 =
         0.02128    0.00492    0.00000    0.00000
HKLF 4


REM  basrsipte8-1-1_b.res in F-43m
REM wR2 = 0.0421, GooF = S = 1.105, Restrained GooF = 1.105 for all data
REM R1 = 0.0168 for 407 Fo > 4sig(Fo) and 0.0186 for all 428 data
REM 29 parameters refined using 0 restraints

END

WGHT      0.0216      9.9064

REM Highest difference peak  1.206,  deepest hole -0.465,  1-sigma level  0.082
Q1    1   0.5000  0.5000  0.5291  10.25000  0.05    1.21
;
_shelx_res_checksum              46502
_olex2_submission_special_instructions 'No special instructions were received'
loop_
_twin_individual_id
_twin_individual_mass_fraction_refined
1 0.6455
2 0.3545

####################################################################### 
# 
# This file contains crystal structure data downloaded from the 
# Cambridge Structural Database (CSD) hosted by the Cambridge 
# Crystallographic Data Centre (CCDC).
# 
# Full information about CCDC data access policies and citation 
# guidelines are available at http://www.ccdc.cam.ac.uk/access/V1 
# 
# Audit and citation data items may have been added by the CCDC. 
# Please retain this information to preserve the provenance of 
# this file and to allow appropriate attribution of the data. 
# 
#######################################################################

data_ba[ba2sr4s][si12p20]
_database_code_depnum_ccdc_archive 'CCDC 2522057'
loop_
_audit_author_name
_audit_author_address
'HuiKang Jiang'
;TIANJIN UNIVERSITY OF TECHNOLOGY
China
;
_audit_update_record             
;
2026-01-10 deposited with the CCDC.	2026-04-29 downloaded from the CCDC.
;
_audit_creation_date             2025-10-10
_audit_creation_method           
;
Olex2 1.5
(compiled 2025.07.13 svn.rb7424aed for OlexSys, GUI svn.r7314)
;
_shelx_SHELXL_version_number     2018/3
_chemical_name_common            ?
_chemical_name_systematic        ?
_chemical_formula_moiety         'Ba3 P20 S Si12 Sr4'
_chemical_formula_sum            'Ba3 P20 S Si12 Sr4'
_chemical_formula_weight         1751.04
_chemical_absolute_configuration ?
_chemical_melting_point          ?
loop_
_atom_type_symbol
_atom_type_description
_atom_type_scat_dispersion_real
_atom_type_scat_dispersion_imag
_atom_type_scat_source
Ba Ba -0.3244 2.2819 'International Tables Vol C Tables 4.2.6.8 and 6.1.1.4'
P P 0.1023 0.0942 'International Tables Vol C Tables 4.2.6.8 and 6.1.1.4'
S S 0.1246 0.1234 'International Tables Vol C Tables 4.2.6.8 and 6.1.1.4'
Si Si 0.0817 0.0704 'International Tables Vol C Tables 4.2.6.8 and 6.1.1.4'
Sr Sr -1.5307 3.2498 'International Tables Vol C Tables 4.2.6.8 and 6.1.1.4'

_shelx_space_group_comment       
;
The symmetry employed for this shelxl refinement is uniquely defined
by the following loop, which should always be used as a source of
symmetry information in preference to the above space-group names.
They are only intended as comments.
;
_space_group_crystal_system      cubic
_space_group_IT_number           216
_space_group_name_H-M_alt        'F -4 3 m'
_space_group_name_Hall           'F -4 2 3'
loop_
_space_group_symop_operation_xyz
'x, y, z'
'y, -x, -z'
'-x, -y, z'
'-y, x, -z'
'-x, z, -y'
'x, -y, -z'
'-x, -z, y'
'-z, -y, x'
'-x, y, -z'
'z, -y, -x'
'z, x, y'
'y, z, x'
'-y, -z, x'
'z, -x, -y'
'-y, z, -x'
'-z, -x, y'
'-z, x, -y'
'y, -z, -x'
'-y, -x, z'
'y, x, z'
'x, -z, -y'
'x, z, y'
'-z, y, -x'
'z, y, x'
'x, y+1/2, z+1/2'
'y, -x+1/2, -z+1/2'
'-x, -y+1/2, z+1/2'
'-y, x+1/2, -z+1/2'
'-x, z+1/2, -y+1/2'
'x, -y+1/2, -z+1/2'
'-x, -z+1/2, y+1/2'
'-z, -y+1/2, x+1/2'
'-x, y+1/2, -z+1/2'
'z, -y+1/2, -x+1/2'
'z, x+1/2, y+1/2'
'y, z+1/2, x+1/2'
'-y, -z+1/2, x+1/2'
'z, -x+1/2, -y+1/2'
'-y, z+1/2, -x+1/2'
'-z, -x+1/2, y+1/2'
'-z, x+1/2, -y+1/2'
'y, -z+1/2, -x+1/2'
'-y, -x+1/2, z+1/2'
'y, x+1/2, z+1/2'
'x, -z+1/2, -y+1/2'
'x, z+1/2, y+1/2'
'-z, y+1/2, -x+1/2'
'z, y+1/2, x+1/2'
'x+1/2, y, z+1/2'
'y+1/2, -x, -z+1/2'
'-x+1/2, -y, z+1/2'
'-y+1/2, x, -z+1/2'
'-x+1/2, z, -y+1/2'
'x+1/2, -y, -z+1/2'
'-x+1/2, -z, y+1/2'
'-z+1/2, -y, x+1/2'
'-x+1/2, y, -z+1/2'
'z+1/2, -y, -x+1/2'
'z+1/2, x, y+1/2'
'y+1/2, z, x+1/2'
'-y+1/2, -z, x+1/2'
'z+1/2, -x, -y+1/2'
'-y+1/2, z, -x+1/2'
'-z+1/2, -x, y+1/2'
'-z+1/2, x, -y+1/2'
'y+1/2, -z, -x+1/2'
'-y+1/2, -x, z+1/2'
'y+1/2, x, z+1/2'
'x+1/2, -z, -y+1/2'
'x+1/2, z, y+1/2'
'-z+1/2, y, -x+1/2'
'z+1/2, y, x+1/2'
'x+1/2, y+1/2, z'
'y+1/2, -x+1/2, -z'
'-x+1/2, -y+1/2, z'
'-y+1/2, x+1/2, -z'
'-x+1/2, z+1/2, -y'
'x+1/2, -y+1/2, -z'
'-x+1/2, -z+1/2, y'
'-z+1/2, -y+1/2, x'
'-x+1/2, y+1/2, -z'
'z+1/2, -y+1/2, -x'
'z+1/2, x+1/2, y'
'y+1/2, z+1/2, x'
'-y+1/2, -z+1/2, x'
'z+1/2, -x+1/2, -y'
'-y+1/2, z+1/2, -x'
'-z+1/2, -x+1/2, y'
'-z+1/2, x+1/2, -y'
'y+1/2, -z+1/2, -x'
'-y+1/2, -x+1/2, z'
'y+1/2, x+1/2, z'
'x+1/2, -z+1/2, -y'
'x+1/2, z+1/2, y'
'-z+1/2, y+1/2, -x'
'z+1/2, y+1/2, x'

_cell_length_a                   15.5666(6)
_cell_length_b                   15.5666(6)
_cell_length_c                   15.5666(6)
_cell_angle_alpha                90
_cell_angle_beta                 90
_cell_angle_gamma                90
_cell_volume                     3772.1(5)
_cell_formula_units_Z            4
_cell_measurement_reflns_used    1566
_cell_measurement_temperature    293
_cell_measurement_theta_max      27.02
_cell_measurement_theta_min      2.62
_shelx_estimated_absorpt_T_max   0.435
_shelx_estimated_absorpt_T_min   0.406
_exptl_absorpt_coefficient_mu    9.989
_exptl_absorpt_correction_T_max  0.7455
_exptl_absorpt_correction_T_min  0.3365
_exptl_absorpt_correction_type   none
_exptl_absorpt_process_details   
;
SADABS-2016/2 (Bruker,2016/2) was used for absorption correction.
wR2(int) was 0.2119 before and 0.1104 after correction.
The Ratio of minimum to maximum transmission is 0.4514.
The \l/2 correction factor is Not present.
;
_exptl_absorpt_special_details   ?
_exptl_crystal_colour            'clear reddish red'
_exptl_crystal_colour_lustre     clear
_exptl_crystal_colour_modifier   reddish
_exptl_crystal_colour_primary    red
_exptl_crystal_density_diffrn    3.083
_exptl_crystal_density_meas      ?
_exptl_crystal_density_method    ?
_exptl_crystal_description       block
_exptl_crystal_F_000             3216
_exptl_crystal_size_max          0.11
_exptl_crystal_size_mid          0.1
_exptl_crystal_size_min          0.1
_exptl_transmission_factor_max   ?
_exptl_transmission_factor_min   ?
_diffrn_reflns_av_R_equivalents  0.1263
_diffrn_reflns_av_unetI/netI     0.0705
_diffrn_reflns_Laue_measured_fraction_full 0.976
_diffrn_reflns_Laue_measured_fraction_max 0.976
_diffrn_reflns_limit_h_max       18
_diffrn_reflns_limit_h_min       -18
_diffrn_reflns_limit_k_max       18
_diffrn_reflns_limit_k_min       -17
_diffrn_reflns_limit_l_max       18
_diffrn_reflns_limit_l_min       -18
_diffrn_reflns_number            5057
_diffrn_reflns_point_group_measured_fraction_full 0.958
_diffrn_reflns_point_group_measured_fraction_max 0.958
_diffrn_reflns_theta_full        24.894
_diffrn_reflns_theta_max         24.894
_diffrn_reflns_theta_min         2.266
_diffrn_ambient_temperature      293
_diffrn_detector_area_resol_mean ?
_diffrn_measured_fraction_theta_full 0.976
_diffrn_measured_fraction_theta_max 0.976
_diffrn_measurement_device_type  'Bruker APEX-II CCD'
_diffrn_measurement_method       '\f and \w scans'
_diffrn_radiation_type           MoK\a
_diffrn_radiation_wavelength     0.71073
_diffrn_source                   ?
_diffrn_source_current           1.4
_diffrn_source_power             0.07
_diffrn_source_voltage           50.0
_diffrn_standards_number         0
_reflns_Friedel_coverage         0.767
_reflns_Friedel_fraction_full    0.935
_reflns_Friedel_fraction_max     0.935
_reflns_number_gt                332
_reflns_number_total             364
_reflns_special_details          
;
 Reflections were merged by SHELXL according to the crystal
 class for the calculation of statistics and refinement.
 
 _reflns_Friedel_fraction is defined as the number of unique
 Friedel pairs measured divided by the number that would be
 possible theoretically, ignoring centric projections and
 systematic absences. Completness statistics refer to single and
 composite reflections containing twin component 1 only.
;
_reflns_threshold_expression     'I > 2\s(I)'
_computing_cell_refinement       'SAINT V8.40A (Bruker, 2019)'
_computing_data_collection       ?
_computing_data_reduction        'SAINT V8.40A (Bruker, 2019)'
_computing_molecular_graphics    'Olex2 1.5 (Dolomanov et al., 2009)'
_computing_publication_material  'Olex2 1.5 (Dolomanov et al., 2009)'
_computing_structure_refinement  'SHELXL 2018/3 (Sheldrick, 2015)'
_computing_structure_solution    ?
_refine_diff_density_max         1.008
_refine_diff_density_min         -1.034
_refine_diff_density_rms         0.160
_refine_ls_abs_structure_details 
;
 Refined as an inversion twin.
;
_refine_ls_abs_structure_Flack   0.46(9)
_refine_ls_extinction_coef       .
_refine_ls_extinction_method     none
_refine_ls_goodness_of_fit_ref   1.059
_refine_ls_hydrogen_treatment    undef
_refine_ls_matrix_type           full
_refine_ls_number_parameters     28
_refine_ls_number_reflns         364
_refine_ls_number_restraints     0
_refine_ls_R_factor_all          0.0387
_refine_ls_R_factor_gt           0.0328
_refine_ls_restrained_S_all      1.059
_refine_ls_shift/su_max          0.000
_refine_ls_shift/su_mean         0.000
_refine_ls_structure_factor_coef Fsqd
_refine_ls_weighting_details     
'w=1/[\s^2^(Fo^2^)+19.8539P] where P=(Fo^2^+2Fc^2^)/3'
_refine_ls_weighting_scheme      calc
_refine_ls_wR_factor_gt          0.0705
_refine_ls_wR_factor_ref         0.0726
_refine_special_details          
;
 Refined as a 2-component inversion twin.
;
_olex2_refinement_description    
;
1. Twinned data refinement
 Scales: 0.54375
 0.45625
2. Shared sites
{Ba1, Sr1}
3. Uiso/Uaniso restraints and constraints
Uanis(Ba1) = Uanis(Sr1)
4. Others
 Fixed Sof: Ba1(0.083325) Sr1(0.166675)
;
_atom_sites_solution_hydrogens   .
_atom_sites_solution_primary     ?
_atom_sites_solution_secondary   ?
loop_
_atom_site_label
_atom_site_type_symbol
_atom_site_fract_x
_atom_site_fract_y
_atom_site_fract_z
_atom_site_U_iso_or_equiv
_atom_site_adp_type
_atom_site_occupancy
_atom_site_site_symmetry_order
_atom_site_calc_flag
_atom_site_refinement_flags_posn
_atom_site_refinement_flags_adp
_atom_site_refinement_flags_occupancy
_atom_site_disorder_assembly
_atom_site_disorder_group
P1 P 0.67009(10) 0.4994(5) 0.67009(10) 0.0146(6) Uani 1 2 d S T P . .
Ba1 Ba 0.79114(7) 0.500000 0.500000 0.0225(4) Uani 0.3333 4 d S T P . 1
P2 P 0.8387(5) 0.6613(5) 0.6613(5) 0.007(2) Uani 1 6 d S T P . .
S1 S 1.000000 0.500000 0.500000 0.0144(15) Uani 1 24 d S T P . .
Si1 Si 0.750000 0.5868(6) 0.750000 0.013(3) Uani 1 4 d S T P . .
Si2 Si 0.750000 0.4114(5) 0.750000 0.010(3) Uani 1 4 d S T P . .
Sr1 Sr 0.79114(7) 0.500000 0.500000 0.0225(4) Uani 0.6667 4 d S T P . 2
Ba2 Ba 0.500000 0.500000 0.500000 0.0639(9) Uani 1 24 d S T P . .
P3 P 0.8341(5) 0.3341(5) 0.6659(5) 0.015(3) Uani 1 6 d S T P . .

loop_
_atom_site_aniso_label
_atom_site_aniso_U_11
_atom_site_aniso_U_22
_atom_site_aniso_U_33
_atom_site_aniso_U_23
_atom_site_aniso_U_13
_atom_site_aniso_U_12
P1 0.0164(8) 0.0110(12) 0.0164(8) -0.004(3) -0.0042(9) -0.004(3)
Ba1 0.0255(7) 0.0210(5) 0.0210(5) 0.002(2) 0.000 0.000
P2 0.007(2) 0.007(2) 0.007(2) 0.0021(19) -0.0021(19) -0.0021(19)
S1 0.0144(15) 0.0144(15) 0.0144(15) 0.000 0.000 0.000
Si1 0.012(3) 0.015(6) 0.012(3) 0.000 -0.005(4) 0.000
Si2 0.014(3) 0.004(5) 0.014(3) 0.000 0.003(4) 0.000
Sr1 0.0255(7) 0.0210(5) 0.0210(5) 0.002(2) 0.000 0.000
Ba2 0.0639(9) 0.0639(9) 0.0639(9) 0.000 0.000 0.000
P3 0.015(3) 0.015(3) 0.015(3) 0.005(2) 0.005(2) -0.005(2)

_geom_special_details            
;
 All esds (except the esd in the dihedral angle between two l.s. planes)
 are estimated using the full covariance matrix.  The cell esds are taken
 into account individually in the estimation of esds in distances, angles
 and torsion angles; correlations between esds in cell parameters are only
 used when they are defined by crystal symmetry.  An approximate (isotropic)
 treatment of cell esds is used for estimating esds involving l.s. planes.
;
loop_
_geom_bond_atom_site_label_1
_geom_bond_atom_site_label_2
_geom_bond_distance
_geom_bond_site_symmetry_2
_geom_bond_publ_flag
P1 Ba1 3.2498(8) 8_665 ?
P1 Ba1 3.2499(8) . ?
P1 Si1 2.223(8) . ?
P1 Si2 2.230(8) . ?
P1 Sr1 3.2499(8) . ?
P1 Ba2 3.745(2) . ?
Ba1 Ba1 4.5979(15) 58_566 ?
Ba1 Ba1 4.5979(16) 74_566 ?
Ba1 P2 3.627(8) 76_646 ?
Ba1 P2 3.627(8) . ?
Ba1 S1 3.2512(11) . ?
Ba1 Ba2 4.5321(11) . ?
Ba1 P3 3.712(9) . ?
Ba1 P3 3.712(9) 74_566 ?
P2 Si1 2.271(6) 52_656 ?
P2 Si1 2.271(6) . ?
P2 Si1 2.271(6) 79_665 ?
P2 Sr1 3.627(8) . ?
S1 Sr1 3.2512(11) . ?
Si1 Si2 2.730(5) . ?
Si2 P3 2.209(6) 28_646 ?
Si2 P3 2.209(6) . ?
Sr1 Ba2 4.5321(11) . ?
Sr1 P3 3.712(9) . ?
Sr1 P3 3.712(9) 74_566 ?

loop_
_geom_angle_atom_site_label_1
_geom_angle_atom_site_label_2
_geom_angle_atom_site_label_3
_geom_angle
_geom_angle_site_symmetry_1
_geom_angle_site_symmetry_3
_geom_angle_publ_flag
Ba1 P1 Ba1 160.87(9) 8_665 . ?
Ba1 P1 Ba2 80.44(4) 8_665 . ?
Ba1 P1 Ba2 80.44(4) . . ?
Si1 P1 Ba1 97.46(11) . 8_665 ?
Si1 P1 Ba1 97.46(11) . . ?
Si1 P1 Si2 75.61(13) . . ?
Si1 P1 Sr1 97.46(11) . . ?
Si1 P1 Ba2 142.2(4) . . ?
Si2 P1 Ba1 97.62(12) . 8_665 ?
Si2 P1 Ba1 97.62(12) . . ?
Si2 P1 Sr1 97.62(12) . . ?
Si2 P1 Ba2 142.2(3) . . ?
Sr1 P1 Ba2 80.44(4) . . ?
P1 Ba1 P1 70.1(2) 6_566 11 ?
P1 Ba1 P1 109.12(8) 6_566 . ?
P1 Ba1 P1 70.6(3) 11 . ?
P1 Ba1 P1 70.1(2) 14_566 . ?
P1 Ba1 P1 70.6(3) 14_566 6_566 ?
P1 Ba1 P1 109.12(8) 14_566 11 ?
P1 Ba1 Ba1 80.44(4) . 58_566 ?
P1 Ba1 Ba1 80.44(4) 11 74_566 ?
P1 Ba1 Ba1 170.44(4) 14_566 74_566 ?
P1 Ba1 Ba1 114.09(12) 6_566 74_566 ?
P1 Ba1 Ba1 114.32(11) 11 58_566 ?
P1 Ba1 Ba1 114.32(11) . 74_566 ?
P1 Ba1 Ba1 114.09(12) 14_566 58_566 ?
P1 Ba1 Ba1 170.44(4) 6_566 58_566 ?
P1 Ba1 P2 132.88(18) . 76_646 ?
P1 Ba1 P2 132.88(18) 6_566 . ?
P1 Ba1 P2 63.65(14) 6_566 76_646 ?
P1 Ba1 P2 132.88(18) 11 76_646 ?
P1 Ba1 P2 63.65(14) . . ?
P1 Ba1 P2 63.65(14) 14_566 76_646 ?
P1 Ba1 P2 132.88(18) 14_566 . ?
P1 Ba1 P2 63.65(14) 11 . ?
P1 Ba1 S1 125.44(4) 6_566 . ?
P1 Ba1 S1 125.44(4) 11 . ?
P1 Ba1 S1 125.44(4) . . ?
P1 Ba1 S1 125.44(4) 14_566 . ?
P1 Ba1 Ba2 54.56(4) 6_566 . ?
P1 Ba1 Ba2 54.56(4) 11 . ?
P1 Ba1 Ba2 54.56(4) 14_566 . ?
P1 Ba1 Ba2 54.56(4) . . ?
P1 Ba1 P3 132.30(18) 6_566 . ?
P1 Ba1 P3 132.30(18) 11 . ?
P1 Ba1 P3 62.35(14) 11 74_566 ?
P1 Ba1 P3 132.30(18) . 74_566 ?
P1 Ba1 P3 62.35(14) 6_566 74_566 ?
P1 Ba1 P3 62.35(14) 14_566 . ?
P1 Ba1 P3 132.30(18) 14_566 74_566 ?
P1 Ba1 P3 62.35(14) . . ?
Ba1 Ba1 Ba1 60.0 74_566 58_566 ?
P2 Ba1 Ba1 110.19(12) 76_646 58_566 ?
P2 Ba1 Ba1 50.67(11) . 74_566 ?
P2 Ba1 Ba1 50.67(11) . 58_566 ?
P2 Ba1 Ba1 110.19(12) 76_646 74_566 ?
P2 Ba1 P2 156.5(3) 76_646 . ?
P2 Ba1 Ba2 101.77(15) . . ?
P2 Ba1 Ba2 101.77(15) 76_646 . ?
P2 Ba1 P3 87.892(17) 76_646 . ?
P2 Ba1 P3 87.893(18) . 74_566 ?
P2 Ba1 P3 87.893(18) 76_646 74_566 ?
P2 Ba1 P3 87.893(17) . . ?
S1 Ba1 Ba1 45.0 . 74_566 ?
S1 Ba1 Ba1 45.0 . 58_566 ?
S1 Ba1 P2 78.23(15) . . ?
S1 Ba1 P2 78.23(14) . 76_646 ?
S1 Ba1 Ba2 180.0 . . ?
S1 Ba1 P3 79.62(14) . 74_566 ?
S1 Ba1 P3 79.62(14) . . ?
Ba2 Ba1 Ba1 135.0 . 74_566 ?
Ba2 Ba1 Ba1 135.0 . 58_566 ?
P3 Ba1 Ba1 51.74(10) . 58_566 ?
P3 Ba1 Ba1 51.74(10) 74_566 74_566 ?
P3 Ba1 Ba1 111.37(11) . 74_566 ?
P3 Ba1 Ba1 111.37(11) 74_566 58_566 ?
P3 Ba1 Ba2 100.38(14) 74_566 . ?
P3 Ba1 Ba2 100.38(14) . . ?
P3 Ba1 P3 159.2(3) . 74_566 ?
Ba1 P2 Ba1 78.7(2) . 74_566 ?
Ba1 P2 Ba1 78.7(2) 74_566 58_566 ?
Ba1 P2 Ba1 78.7(2) . 58_566 ?
Si1 P2 Ba1 161.1(5) . 74_566 ?
Si1 P2 Ba1 86.7(2) . 58_566 ?
Si1 P2 Ba1 86.7(2) 52_656 74_566 ?
Si1 P2 Ba1 86.7(2) . . ?
Si1 P2 Ba1 161.1(5) 52_656 . ?
Si1 P2 Ba1 86.7(2) 79_665 . ?
Si1 P2 Ba1 161.1(5) 79_665 58_566 ?
Si1 P2 Ba1 86.7(2) 52_656 58_566 ?
Si1 P2 Ba1 86.7(2) 79_665 74_566 ?
Si1 P2 Si1 104.6(5) 52_656 . ?
Si1 P2 Si1 104.6(5) 52_656 79_665 ?
Si1 P2 Si1 104.6(5) 79_665 . ?
Si1 P2 Sr1 86.7(2) 79_665 . ?
Si1 P2 Sr1 86.7(2) . . ?
Si1 P2 Sr1 161.1(5) 52_656 . ?
Sr1 P2 Ba1 78.7(2) . 58_566 ?
Ba1 S1 Ba1 90.0 76_646 56_664 ?
Ba1 S1 Ba1 90.0 58_566 74_566 ?
Ba1 S1 Ba1 90.0 3_765 76_646 ?
Ba1 S1 Ba1 90.0 74_566 3_765 ?
Ba1 S1 Ba1 180.0 . 3_765 ?
Ba1 S1 Ba1 90.0 . 76_646 ?
Ba1 S1 Ba1 90.0 58_566 3_765 ?
Ba1 S1 Ba1 180.0 58_566 56_664 ?
Ba1 S1 Ba1 90.0 . 58_566 ?
Ba1 S1 Ba1 90.0 3_765 56_664 ?
Ba1 S1 Ba1 90.0 . 74_566 ?
Ba1 S1 Ba1 90.0 58_566 76_646 ?
Ba1 S1 Ba1 90.0 . 56_664 ?
Ba1 S1 Ba1 90.0 74_566 56_664 ?
Ba1 S1 Ba1 180.0 74_566 76_646 ?
Sr1 S1 Ba1 180.0 . 3_765 ?
Sr1 S1 Ba1 90.0 . 58_566 ?
P1 Si1 P1 104.6(6) . 57_656 ?
P1 Si1 P2 108.20(19) . 26_566 ?
P1 Si1 P2 108.20(19) 57_656 . ?
P1 Si1 P2 108.20(19) . . ?
P1 Si1 P2 108.20(19) 57_656 26_566 ?
P1 Si1 Si2 52.3(3) . . ?
P1 Si1 Si2 52.3(3) 57_656 . ?
P2 Si1 P2 118.6(8) . 26_566 ?
P2 Si1 Si2 120.7(4) . . ?
P2 Si1 Si2 120.7(4) 26_566 . ?
P1 Si2 P1 104.2(5) . 57_656 ?
P1 Si2 Si1 52.1(2) 57_656 . ?
P1 Si2 Si1 52.1(2) . . ?
P3 Si2 P1 109.6(2) . 57_656 ?
P3 Si2 P1 109.6(2) . . ?
P3 Si2 P1 109.6(2) 28_646 . ?
P3 Si2 P1 109.6(2) 28_646 57_656 ?
P3 Si2 Si1 123.0(4) . . ?
P3 Si2 Si1 123.0(4) 28_646 . ?
P3 Si2 P3 114.0(7) 28_646 . ?
P1 Sr1 P1 109.12(8) 6_566 . ?
P1 Sr1 P1 70.6(3) 14_566 6_566 ?
P1 Sr1 P1 70.1(2) 6_566 11 ?
P1 Sr1 P1 70.6(3) 11 . ?
P1 Sr1 P1 70.1(2) 14_566 . ?
P1 Sr1 P1 109.12(8) 14_566 11 ?
P1 Sr1 P2 63.65(14) 14_566 76_646 ?
P1 Sr1 P2 132.88(18) 11 76_646 ?
P1 Sr1 P2 132.88(18) 14_566 . ?
P1 Sr1 P2 132.88(18) 6_566 . ?
P1 Sr1 P2 132.88(18) . 76_646 ?
P1 Sr1 P2 63.65(14) 6_566 76_646 ?
P1 Sr1 P2 63.65(14) 11 . ?
P1 Sr1 P2 63.65(14) . . ?
P1 Sr1 S1 125.44(4) 14_566 . ?
P1 Sr1 S1 125.44(4) 6_566 . ?
P1 Sr1 S1 125.44(4) . . ?
P1 Sr1 S1 125.44(4) 11 . ?
P1 Sr1 Ba2 54.56(4) 11 . ?
P1 Sr1 Ba2 54.56(4) 6_566 . ?
P1 Sr1 Ba2 54.56(4) . . ?
P1 Sr1 Ba2 54.56(4) 14_566 . ?
P1 Sr1 P3 132.30(18) 14_566 74_566 ?
P1 Sr1 P3 132.30(18) 11 . ?
P1 Sr1 P3 62.35(14) . . ?
P1 Sr1 P3 132.30(18) 6_566 . ?
P1 Sr1 P3 62.35(14) 14_566 . ?
P1 Sr1 P3 132.30(18) . 74_566 ?
P1 Sr1 P3 62.35(14) 6_566 74_566 ?
P1 Sr1 P3 62.35(14) 11 74_566 ?
P2 Sr1 P2 156.5(3) 76_646 . ?
P2 Sr1 Ba2 101.77(15) . . ?
P2 Sr1 Ba2 101.77(15) 76_646 . ?
P2 Sr1 P3 87.893(18) 76_646 74_566 ?
P2 Sr1 P3 87.893(17) . . ?
P2 Sr1 P3 87.893(18) . 74_566 ?
P2 Sr1 P3 87.892(17) 76_646 . ?
S1 Sr1 P2 78.23(15) . . ?
S1 Sr1 P2 78.23(14) . 76_646 ?
S1 Sr1 Ba2 180.0 . . ?
S1 Sr1 P3 79.62(14) . 74_566 ?
S1 Sr1 P3 79.62(14) . . ?
P3 Sr1 Ba2 100.38(14) . . ?
P3 Sr1 Ba2 100.38(14) 74_566 . ?
P3 Sr1 P3 159.2(3) . 74_566 ?
P1 Ba2 P1 120.0 12 9_656 ?
P1 Ba2 P1 179.7(3) 3_665 6_566 ?
P1 Ba2 P1 120.0 4_656 3_665 ?
P1 Ba2 P1 120.0 11 9_656 ?
P1 Ba2 P1 120.000(1) 3_665 14_566 ?
P1 Ba2 P1 120.0 12 7_665 ?
P1 Ba2 P1 120.0 7_665 6_566 ?
P1 Ba2 P1 179.7(2) 11 7_665 ?
P1 Ba2 P1 90.000(1) 7_665 14_566 ?
P1 Ba2 P1 59.8(2) 9_656 7_665 ?
P1 Ba2 P1 90.000(1) 9_656 3_665 ?
P1 Ba2 P1 179.7(3) 12 2_566 ?
P1 Ba2 P1 59.8(2) 11 6_566 ?
P1 Ba2 P1 120.0 11 2_566 ?
P1 Ba2 P1 120.0 13_665 6_566 ?
P1 Ba2 P1 59.8(2) 9_656 2_566 ?
P1 Ba2 P1 90.000(1) 11 14_566 ?
P1 Ba2 P1 120.0 7_665 4_656 ?
P1 Ba2 P1 59.8(2) 13_665 14_566 ?
P1 Ba2 P1 60.2(2) 4_656 5_656 ?
P1 Ba2 P1 59.8(2) 12 5_656 ?
P1 Ba2 P1 60.2(2) 12 . ?
P1 Ba2 P1 60.2(2) 12 11 ?
P1 Ba2 P1 60.2(2) 13_665 3_665 ?
P1 Ba2 P1 120.0 9_656 13_665 ?
P1 Ba2 P1 60.2(2) 6_566 14_566 ?
P1 Ba2 P1 60.2(2) 7_665 13_665 ?
P1 Ba2 P1 90.000(1) 9_656 6_566 ?
P1 Ba2 P1 90.000(1) 2_566 13_665 ?
P1 Ba2 P1 120.0 2_566 . ?
P1 Ba2 P1 90.000(1) 12 4_656 ?
P1 Ba2 P1 59.8(2) 4_656 6_566 ?
P1 Ba2 P1 59.8(2) 11 4_656 ?
P1 Ba2 P1 120.0 4_656 . ?
P1 Ba2 P1 60.2(2) 9_656 4_656 ?
P1 Ba2 P1 90.000(1) 6_566 . ?
P1 Ba2 P1 90.000(1) 2_566 4_656 ?
P1 Ba2 P1 120.0 4_656 14_566 ?
P1 Ba2 P1 179.7(3) 13_665 4_656 ?
P1 Ba2 P1 120.0 5_656 . ?
P1 Ba2 P1 59.8(2) 12 3_665 ?
P1 Ba2 P1 179.7(3) 9_656 . ?
P1 Ba2 P1 120.0 11 3_665 ?
P1 Ba2 P1 90.000(1) 12 13_665 ?
P1 Ba2 P1 90.000(1) 7_665 5_656 ?
P1 Ba2 P1 120.0 2_566 3_665 ?
P1 Ba2 P1 120.000(1) 13_665 5_656 ?
P1 Ba2 P1 120.000(1) 11 13_665 ?
P1 Ba2 P1 59.8(2) 3_665 5_656 ?
P1 Ba2 P1 90.000(1) 11 5_656 ?
P1 Ba2 P1 179.7(2) 14_566 5_656 ?
P1 Ba2 P1 60.2(2) 7_665 3_665 ?
P1 Ba2 P1 60.2(2) 11 . ?
P1 Ba2 P1 60.2(2) 2_566 6_566 ?
P1 Ba2 P1 120.0 7_665 . ?
P1 Ba2 P1 60.2(2) 9_656 5_656 ?
P1 Ba2 P1 59.8(2) 13_665 . ?
P1 Ba2 P1 120.0 2_566 5_656 ?
P1 Ba2 P1 90.000(1) 3_665 . ?
P1 Ba2 P1 120.000(1) 12 6_566 ?
P1 Ba2 P1 59.8(2) 14_566 . ?
P1 Ba2 P1 60.2(2) 2_566 14_566 ?
P1 Ba2 P1 59.8(2) 7_665 2_566 ?
P1 Ba2 P1 120.000(1) 12 14_566 ?
P1 Ba2 P1 120.0 6_566 5_656 ?
P1 Ba2 P1 120.0 9_656 14_566 ?
Ba1 P3 Ba1 76.5(2) 58_566 76_646 ?
Ba1 P3 Ba1 76.5(2) 58_566 . ?
Ba1 P3 Ba1 76.5(2) . 76_646 ?
Si2 P3 Ba1 85.8(2) . 58_566 ?
Si2 P3 Ba1 157.4(5) 50_566 . ?
Si2 P3 Ba1 85.8(2) 77_646 76_646 ?
Si2 P3 Ba1 85.8(2) 50_566 76_646 ?
Si2 P3 Ba1 85.8(2) 50_566 58_566 ?
Si2 P3 Ba1 85.8(2) . . ?
Si2 P3 Ba1 85.8(2) 77_646 . ?
Si2 P3 Ba1 157.4(5) . 76_646 ?
Si2 P3 Ba1 157.4(5) 77_646 58_566 ?
Si2 P3 Si2 107.1(4) 50_566 77_646 ?
Si2 P3 Si2 107.1(4) 50_566 . ?
Si2 P3 Si2 107.1(4) . 77_646 ?
Si2 P3 Sr1 157.4(5) 50_566 . ?
Si2 P3 Sr1 85.8(2) 77_646 . ?
Si2 P3 Sr1 85.8(2) . . ?

_shelx_res_file                  
;
TITL 0725BSSPS1_3_1K in F-43m #216
    ba[ba2sr4s][si12p20].res
    created by SHELXL-2018/3 at 12:03:03 on 06-Oct-2025
REM reset to F-43m #216
CELL 0.71073 15.5666 15.5666 15.5666 90 90 90
ZERR 4 0.00064 0.00064 0.00064 0 0 0
LATT -4
SYMM +Y,-X,-Z
SYMM -X,-Y,+Z
SYMM -Y,+X,-Z
SYMM -X,+Z,-Y
SYMM +X,-Y,-Z
SYMM -X,-Z,+Y
SYMM -Z,-Y,+X
SYMM -X,+Y,-Z
SYMM +Z,-Y,-X
SYMM +Z,+X,+Y
SYMM +Y,+Z,+X
SYMM -Y,-Z,+X
SYMM +Z,-X,-Y
SYMM -Y,+Z,-X
SYMM -Z,-X,+Y
SYMM -Z,+X,-Y
SYMM +Y,-Z,-X
SYMM -Y,-X,+Z
SYMM +Y,+X,+Z
SYMM +X,-Z,-Y
SYMM +X,+Z,+Y
SYMM -Z,+Y,-X
SYMM +Z,+Y,+X
SFAC Ba P S Si Sr
UNIT 12 80 4 48 16
EADP Ba1 Sr1
EXYZ Ba1 Sr1

L.S. 20
PLAN  1
SIZE 0.1 0.1 0.11
TEMP 19.85
CONF
MORE -1
fmap 2
acta
SHEL 999 0.84
TWIN -1 0 0 0 -1 0 0 0 -1 2
OMIT 0 55
OMIT -7 9 9
OMIT -6 8 14
OMIT -5 9 13
OMIT -4 4 8
OMIT -4 6 8
OMIT -2 2 2
OMIT -2 4 8
OMIT -2 6 14
OMIT -1 3 5
OMIT 0 2 4
OMIT 0 4 12
OMIT 1 3 5
OMIT 2 2 2
OMIT 2 4 8
OMIT 4 12 12
REM <olex2.extras>
REM <HklSrc "%.\\Ba[Ba2Sr4S][Si12P20].hkl">
REM </olex2.extras>

WGHT    0.000000   19.853899
BASF   0.45625
FVAR       0.02148
P1    2    0.670095    0.499447    0.670095    10.50000    0.01637    0.01100 =
         0.01637   -0.00449   -0.00418   -0.00449
PART 1
BA1   1    0.791145    0.500000    0.500000    10.08333    0.02550    0.02099 =
         0.02099    0.00228    0.00000    0.00000
PART 0
P2    2    0.838693    0.661307    0.661307    10.16667    0.00681    0.00681 =
         0.00681    0.00207   -0.00207   -0.00207
S1    3    1.000000    0.500000    0.500000    10.04167    0.01442    0.01442 =
         0.01442    0.00000    0.00000    0.00000
SI1   4    0.750000    0.586790    0.750000    10.25000    0.01186    0.01528 =
         0.01186    0.00000   -0.00488    0.00000
SI2   4    0.750000    0.411435    0.750000    10.25000    0.01370    0.00403 =
         0.01370    0.00000    0.00279    0.00000
PART 2
SR1   5    0.791145    0.500000    0.500000    10.16667    0.02550    0.02099 =
         0.02099    0.00228    0.00000    0.00000
PART 0
BA2   1    0.500000    0.500000    0.500000    10.04167    0.06386    0.06386 =
         0.06386    0.00000    0.00000    0.00000
P3    2    0.834126    0.334126    0.665874    10.16667    0.01475    0.01475 =
         0.01475    0.00496    0.00496   -0.00496
HKLF 4


REM  0725BSSPS1_3_1K in F-43m #216
REM wR2 = 0.0726, GooF = S = 1.059, Restrained GooF = 1.059 for all data
REM R1 = 0.0328 for 332 Fo > 4sig(Fo) and 0.0387 for all 364 data
REM 28 parameters refined using 0 restraints

END

WGHT      0.0000     19.8531

REM Highest difference peak  1.008,  deepest hole -1.034,  1-sigma level  0.160
Q1    1   0.6693  0.5000  0.5000  10.25000  0.05    0.54
;
_shelx_res_checksum              2150
_olex2_submission_special_instructions 'No special instructions were received'
loop_
_twin_individual_id
_twin_individual_mass_fraction_refined
1 0.54375
2 0.45625

####################################################################### 
# 
# This file contains crystal structure data downloaded from the 
# Cambridge Structural Database (CSD) hosted by the Cambridge 
# Crystallographic Data Centre (CCDC).
# 
# Full information about CCDC data access policies and citation 
# guidelines are available at http://www.ccdc.cam.ac.uk/access/V1 
# 
# Audit and citation data items may have been added by the CCDC. 
# Please retain this information to preserve the provenance of 
# this file and to allow appropriate attribution of the data. 
# 
#######################################################################

data_ba[ba6se][si12p20]
_database_code_depnum_ccdc_archive 'CCDC 2522062'
loop_
_audit_author_name
_audit_author_address
'HuiKang Jiang'
;TIANJIN UNIVERSITY OF TECHNOLOGY
China
;
_audit_update_record             
;
2026-01-10 deposited with the CCDC.	2026-04-29 downloaded from the CCDC.
;
_audit_creation_date             2025-10-10
_audit_creation_method           
;
Olex2 1.5
(compiled 2025.07.13 svn.rb7424aed for OlexSys, GUI svn.r7314)
;
_shelx_SHELXL_version_number     2018/3
_chemical_name_common            ?
_chemical_name_systematic        ?
_chemical_formula_moiety         'Ba7 P20 Se Si12'
_chemical_formula_sum            'Ba7 P20 Se Si12'
_chemical_formula_weight         1996.82
_chemical_melting_point          ?
loop_
_atom_type_symbol
_atom_type_description
_atom_type_scat_dispersion_real
_atom_type_scat_dispersion_imag
_atom_type_scat_source
Ba Ba -0.3244 2.2819 'International Tables Vol C Tables 4.2.6.8 and 6.1.1.4'
P P 0.1023 0.0942 'International Tables Vol C Tables 4.2.6.8 and 6.1.1.4'
Se Se -0.0929 2.2259 'International Tables Vol C Tables 4.2.6.8 and 6.1.1.4'
Si Si 0.0817 0.0704 'International Tables Vol C Tables 4.2.6.8 and 6.1.1.4'

_shelx_space_group_comment       
;
The symmetry employed for this shelxl refinement is uniquely defined
by the following loop, which should always be used as a source of
symmetry information in preference to the above space-group names.
They are only intended as comments.
;
_space_group_crystal_system      cubic
_space_group_IT_number           225
_space_group_name_H-M_alt        'F m -3 m'
_space_group_name_Hall           '-F 4 2 3'
loop_
_space_group_symop_operation_xyz
'x, y, z'
'-x, -y, z'
'-x, y, -z'
'x, -y, -z'
'z, x, y'
'z, -x, -y'
'-z, -x, y'
'-z, x, -y'
'y, z, x'
'-y, z, -x'
'y, -z, -x'
'-y, -z, x'
'y, x, -z'
'-y, -x, -z'
'y, -x, z'
'-y, x, z'
'x, z, -y'
'-x, z, y'
'-x, -z, -y'
'x, -z, y'
'z, y, -x'
'z, -y, x'
'-z, y, x'
'-z, -y, -x'
'x, y+1/2, z+1/2'
'-x, -y+1/2, z+1/2'
'-x, y+1/2, -z+1/2'
'x, -y+1/2, -z+1/2'
'z, x+1/2, y+1/2'
'z, -x+1/2, -y+1/2'
'-z, -x+1/2, y+1/2'
'-z, x+1/2, -y+1/2'
'y, z+1/2, x+1/2'
'-y, z+1/2, -x+1/2'
'y, -z+1/2, -x+1/2'
'-y, -z+1/2, x+1/2'
'y, x+1/2, -z+1/2'
'-y, -x+1/2, -z+1/2'
'y, -x+1/2, z+1/2'
'-y, x+1/2, z+1/2'
'x, z+1/2, -y+1/2'
'-x, z+1/2, y+1/2'
'-x, -z+1/2, -y+1/2'
'x, -z+1/2, y+1/2'
'z, y+1/2, -x+1/2'
'z, -y+1/2, x+1/2'
'-z, y+1/2, x+1/2'
'-z, -y+1/2, -x+1/2'
'x+1/2, y, z+1/2'
'-x+1/2, -y, z+1/2'
'-x+1/2, y, -z+1/2'
'x+1/2, -y, -z+1/2'
'z+1/2, x, y+1/2'
'z+1/2, -x, -y+1/2'
'-z+1/2, -x, y+1/2'
'-z+1/2, x, -y+1/2'
'y+1/2, z, x+1/2'
'-y+1/2, z, -x+1/2'
'y+1/2, -z, -x+1/2'
'-y+1/2, -z, x+1/2'
'y+1/2, x, -z+1/2'
'-y+1/2, -x, -z+1/2'
'y+1/2, -x, z+1/2'
'-y+1/2, x, z+1/2'
'x+1/2, z, -y+1/2'
'-x+1/2, z, y+1/2'
'-x+1/2, -z, -y+1/2'
'x+1/2, -z, y+1/2'
'z+1/2, y, -x+1/2'
'z+1/2, -y, x+1/2'
'-z+1/2, y, x+1/2'
'-z+1/2, -y, -x+1/2'
'x+1/2, y+1/2, z'
'-x+1/2, -y+1/2, z'
'-x+1/2, y+1/2, -z'
'x+1/2, -y+1/2, -z'
'z+1/2, x+1/2, y'
'z+1/2, -x+1/2, -y'
'-z+1/2, -x+1/2, y'
'-z+1/2, x+1/2, -y'
'y+1/2, z+1/2, x'
'-y+1/2, z+1/2, -x'
'y+1/2, -z+1/2, -x'
'-y+1/2, -z+1/2, x'
'y+1/2, x+1/2, -z'
'-y+1/2, -x+1/2, -z'
'y+1/2, -x+1/2, z'
'-y+1/2, x+1/2, z'
'x+1/2, z+1/2, -y'
'-x+1/2, z+1/2, y'
'-x+1/2, -z+1/2, -y'
'x+1/2, -z+1/2, y'
'z+1/2, y+1/2, -x'
'z+1/2, -y+1/2, x'
'-z+1/2, y+1/2, x'
'-z+1/2, -y+1/2, -x'
'-x, -y, -z'
'x, y, -z'
'x, -y, z'
'-x, y, z'
'-z, -x, -y'
'-z, x, y'
'z, x, -y'
'z, -x, y'
'-y, -z, -x'
'y, -z, x'
'-y, z, x'
'y, z, -x'
'-y, -x, z'
'y, x, z'
'-y, x, -z'
'y, -x, -z'
'-x, -z, y'
'x, -z, -y'
'x, z, y'
'-x, z, -y'
'-z, -y, x'
'-z, y, -x'
'z, -y, -x'
'z, y, x'
'-x, -y+1/2, -z+1/2'
'x, y+1/2, -z+1/2'
'x, -y+1/2, z+1/2'
'-x, y+1/2, z+1/2'
'-z, -x+1/2, -y+1/2'
'-z, x+1/2, y+1/2'
'z, x+1/2, -y+1/2'
'z, -x+1/2, y+1/2'
'-y, -z+1/2, -x+1/2'
'y, -z+1/2, x+1/2'
'-y, z+1/2, x+1/2'
'y, z+1/2, -x+1/2'
'-y, -x+1/2, z+1/2'
'y, x+1/2, z+1/2'
'-y, x+1/2, -z+1/2'
'y, -x+1/2, -z+1/2'
'-x, -z+1/2, y+1/2'
'x, -z+1/2, -y+1/2'
'x, z+1/2, y+1/2'
'-x, z+1/2, -y+1/2'
'-z, -y+1/2, x+1/2'
'-z, y+1/2, -x+1/2'
'z, -y+1/2, -x+1/2'
'z, y+1/2, x+1/2'
'-x+1/2, -y, -z+1/2'
'x+1/2, y, -z+1/2'
'x+1/2, -y, z+1/2'
'-x+1/2, y, z+1/2'
'-z+1/2, -x, -y+1/2'
'-z+1/2, x, y+1/2'
'z+1/2, x, -y+1/2'
'z+1/2, -x, y+1/2'
'-y+1/2, -z, -x+1/2'
'y+1/2, -z, x+1/2'
'-y+1/2, z, x+1/2'
'y+1/2, z, -x+1/2'
'-y+1/2, -x, z+1/2'
'y+1/2, x, z+1/2'
'-y+1/2, x, -z+1/2'
'y+1/2, -x, -z+1/2'
'-x+1/2, -z, y+1/2'
'x+1/2, -z, -y+1/2'
'x+1/2, z, y+1/2'
'-x+1/2, z, -y+1/2'
'-z+1/2, -y, x+1/2'
'-z+1/2, y, -x+1/2'
'z+1/2, -y, -x+1/2'
'z+1/2, y, x+1/2'
'-x+1/2, -y+1/2, -z'
'x+1/2, y+1/2, -z'
'x+1/2, -y+1/2, z'
'-x+1/2, y+1/2, z'
'-z+1/2, -x+1/2, -y'
'-z+1/2, x+1/2, y'
'z+1/2, x+1/2, -y'
'z+1/2, -x+1/2, y'
'-y+1/2, -z+1/2, -x'
'y+1/2, -z+1/2, x'
'-y+1/2, z+1/2, x'
'y+1/2, z+1/2, -x'
'-y+1/2, -x+1/2, z'
'y+1/2, x+1/2, z'
'-y+1/2, x+1/2, -z'
'y+1/2, -x+1/2, -z'
'-x+1/2, -z+1/2, y'
'x+1/2, -z+1/2, -y'
'x+1/2, z+1/2, y'
'-x+1/2, z+1/2, -y'
'-z+1/2, -y+1/2, x'
'-z+1/2, y+1/2, -x'
'z+1/2, -y+1/2, -x'
'z+1/2, y+1/2, x'

_cell_length_a                   15.7503(6)
_cell_length_b                   15.7503(6)
_cell_length_c                   15.7503(6)
_cell_angle_alpha                90
_cell_angle_beta                 90
_cell_angle_gamma                90
_cell_volume                     3907.2(4)
_cell_formula_units_Z            4
_cell_measurement_reflns_used    6792
_cell_measurement_temperature    293.00
_cell_measurement_theta_max      27.39
_cell_measurement_theta_min      2.24
_shelx_estimated_absorpt_T_max   0.464
_shelx_estimated_absorpt_T_min   0.435
_exptl_absorpt_coefficient_mu    9.068
_exptl_absorpt_correction_T_max  0.7456
_exptl_absorpt_correction_T_min  0.6298
_exptl_absorpt_correction_type   none
_exptl_absorpt_process_details   
;
SADABS-2016/2 (Bruker,2016/2) was used for absorption correction.
wR2(int) was 0.0740 before and 0.0549 after correction.
The Ratio of minimum to maximum transmission is 0.8447.
The \l/2 correction factor is Not present.
;
_exptl_absorpt_special_details   ?
_exptl_crystal_colour            'clear orangish orange'
_exptl_crystal_colour_lustre     clear
_exptl_crystal_colour_modifier   orangish
_exptl_crystal_colour_primary    orange
_exptl_crystal_density_diffrn    3.395
_exptl_crystal_density_meas      ?
_exptl_crystal_density_method    ?
_exptl_crystal_description       block
_exptl_crystal_F_000             3576
_exptl_crystal_size_max          0.11
_exptl_crystal_size_mid          0.1
_exptl_crystal_size_min          0.1
_exptl_transmission_factor_max   ?
_exptl_transmission_factor_min   ?
_diffrn_reflns_av_R_equivalents  0.0780
_diffrn_reflns_av_unetI/netI     0.0122
_diffrn_reflns_Laue_measured_fraction_full 0.973
_diffrn_reflns_Laue_measured_fraction_max 0.978
_diffrn_reflns_limit_h_max       18
_diffrn_reflns_limit_h_min       -19
_diffrn_reflns_limit_k_max       20
_diffrn_reflns_limit_k_min       -20
_diffrn_reflns_limit_l_max       20
_diffrn_reflns_limit_l_min       -20
_diffrn_reflns_number            14855
_diffrn_reflns_point_group_measured_fraction_full 0.973
_diffrn_reflns_point_group_measured_fraction_max 0.978
_diffrn_reflns_theta_full        25.242
_diffrn_reflns_theta_max         27.399
_diffrn_reflns_theta_min         2.240
_diffrn_ambient_temperature      293.00
_diffrn_detector_area_resol_mean ?
_diffrn_measured_fraction_theta_full 0.973
_diffrn_measured_fraction_theta_max 0.978
_diffrn_measurement_device_type  'Bruker APEX-II CCD'
_diffrn_measurement_method       '\f and \w scans'
_diffrn_radiation_type           MoK\a
_diffrn_radiation_wavelength     0.71073
_diffrn_source                   ?
_diffrn_source_current           1.4
_diffrn_source_power             0.07
_diffrn_source_voltage           50.0
_diffrn_standards_number         0
_reflns_Friedel_coverage         0.000
_reflns_Friedel_fraction_full    .
_reflns_Friedel_fraction_max     .
_reflns_number_gt                258
_reflns_number_total             267
_reflns_special_details          
;
 Reflections were merged by SHELXL according to the crystal
 class for the calculation of statistics and refinement.
 
 _reflns_Friedel_fraction is defined as the number of unique
 Friedel pairs measured divided by the number that would be
 possible theoretically, ignoring centric projections and
 systematic absences.
;
_reflns_threshold_expression     'I > 2\s(I)'
_computing_cell_refinement       'SAINT V8.40A (Bruker, 2019)'
_computing_data_collection       ?
_computing_data_reduction        'SAINT V8.40A (Bruker, 2019)'
_computing_molecular_graphics    'Olex2 1.5 (Dolomanov et al., 2009)'
_computing_publication_material  'Olex2 1.5 (Dolomanov et al., 2009)'
_computing_structure_refinement  'SHELXL 2018/3 (Sheldrick, 2015)'
_computing_structure_solution    'SHELXT 2018/2 (Sheldrick, 2018)'
_refine_diff_density_max         0.680
_refine_diff_density_min         -1.069
_refine_diff_density_rms         0.153
_refine_ls_extinction_coef       0.000029(7)
_refine_ls_extinction_expression Fc^*^=kFc[1+0.001xFc^2^\l^3^/sin(2\q)]^-1/4^
_refine_ls_extinction_method     'SHELXL-2018/3 (Sheldrick 2018)'
_refine_ls_goodness_of_fit_ref   1.201
_refine_ls_hydrogen_treatment    undef
_refine_ls_matrix_type           full
_refine_ls_number_parameters     18
_refine_ls_number_reflns         267
_refine_ls_number_restraints     0
_refine_ls_R_factor_all          0.0248
_refine_ls_R_factor_gt           0.0239
_refine_ls_restrained_S_all      1.201
_refine_ls_shift/su_max          0.000
_refine_ls_shift/su_mean         0.000
_refine_ls_structure_factor_coef Fsqd
_refine_ls_weighting_details     
'w=1/[\s^2^(Fo^2^)+(0.0057P)^2^+149.6312P] where P=(Fo^2^+2Fc^2^)/3'
_refine_ls_weighting_scheme      calc
_refine_ls_wR_factor_gt          0.0471
_refine_ls_wR_factor_ref         0.0472
_refine_special_details          ?
_olex2_refinement_description    
;
;
_atom_sites_solution_hydrogens   .
_atom_sites_solution_primary     ?
_atom_sites_solution_secondary   ?
loop_
_atom_site_label
_atom_site_type_symbol
_atom_site_fract_x
_atom_site_fract_y
_atom_site_fract_z
_atom_site_U_iso_or_equiv
_atom_site_adp_type
_atom_site_occupancy
_atom_site_site_symmetry_order
_atom_site_calc_flag
_atom_site_refinement_flags_posn
_atom_site_refinement_flags_adp
_atom_site_refinement_flags_occupancy
_atom_site_disorder_assembly
_atom_site_disorder_group
Ba1 Ba 0.500000 0.500000 0.20932(4) 0.0152(2) Uani 1 8 d S T P . .
Se1 Se 0.500000 0.500000 0.000000 0.0132(6) Uani 1 48 d S T P . .
Ba2 Ba 0.500000 0.500000 0.500000 0.0845(12) Uani 1 48 d S T P . .
P2 P 0.66445(9) 0.33555(9) 0.16445(9) 0.0103(5) Uani 1 6 d S T P . .
P1 P 0.67137(8) 0.500000 0.32863(8) 0.0113(4) Uani 1 4 d S T P . .
Si1 Si 0.750000 0.41214(13) 0.250000 0.0107(4) Uani 1 4 d S T P . .

loop_
_atom_site_aniso_label
_atom_site_aniso_U_11
_atom_site_aniso_U_22
_atom_site_aniso_U_33
_atom_site_aniso_U_23
_atom_site_aniso_U_13
_atom_site_aniso_U_12
Ba1 0.0166(3) 0.0166(3) 0.0125(4) 0.000 0.000 0.000
Se1 0.0132(6) 0.0132(6) 0.0132(6) 0.000 0.000 0.000
Ba2 0.0845(12) 0.0845(12) 0.0845(12) 0.000 0.000 0.000
P2 0.0103(5) 0.0103(5) 0.0103(5) -0.0003(5) 0.0003(5) -0.0003(5)
P1 0.0111(6) 0.0116(9) 0.0111(6) 0.000 0.0026(7) 0.000
Si1 0.0118(6) 0.0083(10) 0.0118(6) 0.000 0.0002(7) 0.000

_geom_special_details            
;
 All esds (except the esd in the dihedral angle between two l.s. planes)
 are estimated using the full covariance matrix.  The cell esds are taken
 into account individually in the estimation of esds in distances, angles
 and torsion angles; correlations between esds in cell parameters are only
 used when they are defined by crystal symmetry.  An approximate (isotropic)
 treatment of cell esds is used for estimating esds involving l.s. planes.
;
loop_
_geom_bond_atom_site_label_1
_geom_bond_atom_site_label_2
_geom_bond_distance
_geom_bond_site_symmetry_2
_geom_bond_publ_flag
Ba1 Ba1 4.6625(10) 129_655 ?
Ba1 Ba1 4.6625(10) 149_565 ?
Ba1 Se1 3.2969(7) . ?
Ba1 Ba2 4.5783(7) . ?
Ba1 P2 3.7306(17) . ?
Ba1 P2 3.7306(17) 2_665 ?
Ba1 P2 3.7306(17) 99_565 ?
Ba1 P2 3.7306(17) 100_655 ?
Ba1 P1 3.2889(5) 2_665 ?
Ba1 P1 3.2889(5) 10_656 ?
Ba1 P1 3.2889(5) 105_666 ?
Ba1 P1 3.2888(5) . ?
P2 Si1 2.2553(14) 54_565 ?
P2 Si1 2.2553(14) 10_656 ?
P2 Si1 2.2553(14) . ?
P1 Si1 2.2322(19) 145_665 ?
P1 Si1 2.2322(19) . ?
Si1 Si1 2.768(4) 145_665 ?

loop_
_geom_angle_atom_site_label_1
_geom_angle_atom_site_label_2
_geom_angle_atom_site_label_3
_geom_angle
_geom_angle_site_symmetry_1
_geom_angle_site_symmetry_3
_geom_angle_publ_flag
Ba1 Ba1 Ba1 60.0 149_565 129_655 ?
Se1 Ba1 Ba1 45.0 . 149_565 ?
Se1 Ba1 Ba1 45.0 . 129_655 ?
Se1 Ba1 Ba2 180.0 . . ?
Se1 Ba1 P2 79.08(3) . 99_565 ?
Se1 Ba1 P2 79.08(3) . 2_665 ?
Se1 Ba1 P2 79.08(3) . 100_655 ?
Se1 Ba1 P2 79.08(3) . . ?
Ba2 Ba1 Ba1 135.0 . 149_565 ?
Ba2 Ba1 Ba1 135.0 . 129_655 ?
P2 Ba1 Ba1 51.33(2) 100_655 149_565 ?
P2 Ba1 Ba1 110.92(2) . 149_565 ?
P2 Ba1 Ba1 110.92(2) 99_565 149_565 ?
P2 Ba1 Ba1 51.33(2) . 129_655 ?
P2 Ba1 Ba1 51.33(2) 2_665 149_565 ?
P2 Ba1 Ba1 51.33(2) 100_655 129_655 ?
P2 Ba1 Ba1 110.92(2) 99_565 129_655 ?
P2 Ba1 Ba1 110.92(2) 2_665 129_655 ?
P2 Ba1 Ba2 100.92(3) . . ?
P2 Ba1 Ba2 100.92(3) 100_655 . ?
P2 Ba1 Ba2 100.92(3) 2_665 . ?
P2 Ba1 Ba2 100.92(3) 99_565 . ?
P2 Ba1 P2 158.16(6) 100_655 99_565 ?
P2 Ba1 P2 87.944(11) . 99_565 ?
P2 Ba1 P2 87.944(11) 99_565 2_665 ?
P2 Ba1 P2 158.16(6) . 2_665 ?
P2 Ba1 P2 87.944(10) 100_655 2_665 ?
P2 Ba1 P2 87.944(10) . 100_655 ?
P1 Ba1 Ba1 113.83(2) 2_665 129_655 ?
P1 Ba1 Ba1 113.83(2) 10_656 149_565 ?
P1 Ba1 Ba1 79.85(3) 2_665 149_565 ?
P1 Ba1 Ba1 169.85(3) 105_666 129_655 ?
P1 Ba1 Ba1 169.85(3) . 149_565 ?
P1 Ba1 Ba1 113.83(2) . 129_655 ?
P1 Ba1 Ba1 113.83(2) 105_666 149_565 ?
P1 Ba1 Ba1 79.85(3) 10_656 129_655 ?
P1 Ba1 Se1 124.85(3) . . ?
P1 Ba1 Se1 124.85(3) 105_666 . ?
P1 Ba1 Se1 124.85(3) 2_665 . ?
P1 Ba1 Se1 124.85(3) 10_656 . ?
P1 Ba1 Ba2 55.15(3) . . ?
P1 Ba1 Ba2 55.15(3) 10_656 . ?
P1 Ba1 Ba2 55.15(3) 2_665 . ?
P1 Ba1 Ba2 55.15(3) 105_666 . ?
P1 Ba1 P2 62.51(3) 2_665 100_655 ?
P1 Ba1 P2 132.69(2) . 2_665 ?
P1 Ba1 P2 62.51(3) 10_656 . ?
P1 Ba1 P2 62.51(3) 10_656 100_655 ?
P1 Ba1 P2 132.69(2) 105_666 . ?
P1 Ba1 P2 132.69(2) 10_656 2_665 ?
P1 Ba1 P2 62.51(3) 105_666 2_665 ?
P1 Ba1 P2 62.51(3) . 99_565 ?
P1 Ba1 P2 132.69(2) 2_665 . ?
P1 Ba1 P2 132.69(2) . 100_655 ?
P1 Ba1 P2 132.69(2) 105_666 100_655 ?
P1 Ba1 P2 62.51(3) 105_666 99_565 ?
P1 Ba1 P2 62.51(3) . . ?
P1 Ba1 P2 62.51(3) 2_665 2_665 ?
P1 Ba1 P2 132.69(2) 2_665 99_565 ?
P1 Ba1 P2 132.69(2) 10_656 99_565 ?
P1 Ba1 P1 70.95(3) 10_656 2_665 ?
P1 Ba1 P1 70.95(3) 105_666 2_665 ?
P1 Ba1 P1 70.95(3) . 105_666 ?
P1 Ba1 P1 70.95(3) . 10_656 ?
P1 Ba1 P1 110.31(7) . 2_665 ?
P1 Ba1 P1 110.31(7) 105_666 10_656 ?
Ba1 Se1 Ba1 90.0 . 149_565 ?
Ba1 Se1 Ba1 180.0 129_655 33_554 ?
Ba1 Se1 Ba1 90.0 149_565 33_554 ?
Ba1 Se1 Ba1 90.0 97_665 53_554 ?
Ba1 Se1 Ba1 90.0 97_665 33_554 ?
Ba1 Se1 Ba1 90.0 53_554 33_554 ?
Ba1 Se1 Ba1 90.0 129_655 97_665 ?
Ba1 Se1 Ba1 180.0 53_554 149_565 ?
Ba1 Se1 Ba1 180.0 . 97_665 ?
Ba1 Se1 Ba1 90.0 . 33_554 ?
Ba1 Se1 Ba1 90.0 129_655 53_554 ?
Ba1 Se1 Ba1 90.0 129_655 . ?
Ba1 Se1 Ba1 90.0 . 53_554 ?
Ba1 Se1 Ba1 90.0 97_665 149_565 ?
Ba1 Se1 Ba1 90.0 129_655 149_565 ?
Ba1 Ba2 Ba1 90.0 97_666 101_666 ?
Ba1 Ba2 Ba1 90.0 . 5 ?
Ba1 Ba2 Ba1 90.0 105_666 101_666 ?
Ba1 Ba2 Ba1 90.0 5 9 ?
Ba1 Ba2 Ba1 90.0 97_666 5 ?
Ba1 Ba2 Ba1 90.0 105_666 97_666 ?
Ba1 Ba2 Ba1 180.0 5 101_666 ?
Ba1 Ba2 Ba1 180.0 105_666 9 ?
Ba1 Ba2 Ba1 90.0 . 9 ?
Ba1 Ba2 Ba1 180.0 . 97_666 ?
Ba1 Ba2 Ba1 90.0 101_666 9 ?
Ba1 Ba2 Ba1 90.0 . 101_666 ?
Ba1 Ba2 Ba1 90.0 97_666 9 ?
Ba1 Ba2 Ba1 90.0 105_666 5 ?
Ba1 Ba2 Ba1 90.0 105_666 . ?
Ba1 P2 Ba1 77.35(4) 129_655 53_554 ?
Ba1 P2 Ba1 77.35(4) 129_655 . ?
Ba1 P2 Ba1 77.35(4) . 53_554 ?
Si1 P2 Ba1 86.00(4) . . ?
Si1 P2 Ba1 158.58(9) 10_656 53_554 ?
Si1 P2 Ba1 86.00(4) 10_656 129_655 ?
Si1 P2 Ba1 86.00(4) 54_565 53_554 ?
Si1 P2 Ba1 158.58(9) . 129_655 ?
Si1 P2 Ba1 86.00(4) 54_565 129_655 ?
Si1 P2 Ba1 158.58(9) 54_565 . ?
Si1 P2 Ba1 86.00(4) 10_656 . ?
Si1 P2 Ba1 86.00(4) . 53_554 ?
Si1 P2 Si1 106.39(8) . 10_656 ?
Si1 P2 Si1 106.39(8) . 54_565 ?
Si1 P2 Si1 106.39(8) 54_565 10_656 ?
Ba1 P1 Ba1 159.69(7) . 101_666 ?
Si1 P1 Ba1 97.95(2) . . ?
Si1 P1 Ba1 97.95(2) . 101_666 ?
Si1 P1 Ba1 97.95(2) 145_665 . ?
Si1 P1 Ba1 97.95(2) 145_665 101_666 ?
Si1 P1 Si1 76.62(10) 145_665 . ?
P2 Si1 P2 115.32(14) 51_655 . ?
P2 Si1 Si1 122.34(7) 51_655 145_665 ?
P2 Si1 Si1 122.34(7) . 145_665 ?
P1 Si1 P2 109.37(3) 145_665 . ?
P1 Si1 P2 109.37(3) . 51_655 ?
P1 Si1 P2 109.37(3) 145_665 51_655 ?
P1 Si1 P2 109.37(3) . . ?
P1 Si1 P1 103.37(10) 145_665 . ?
P1 Si1 Si1 51.69(5) . 145_665 ?
P1 Si1 Si1 51.69(5) 145_665 145_665 ?

_shelx_res_file                  
;
TITL 1003_1119bspse2_6_1_a.res in Fm-3m
    ba[ba6se][si12p20].res
    created by SHELXL-2018/3 at 10:02:21 on 06-Oct-2025
REM Old TITL 1003_1119BSPSe2_6_1 in Fm-3m
REM SHELXT solution in Fm-3m: R1 0.089, Rweak 0.010, Alpha 0.020
REM <I/s> 0.000 for 0 systematic absences, Orientation as input
REM Formula found by SHELXT: Ba3 P16 Se1
CELL 0.71073 15.7503 15.7503 15.7503 90 90 90
ZERR 4 0.0006 0.0006 0.0006 0 0 0
LATT 4
SYMM -X,-Y,+Z
SYMM -X,+Y,-Z
SYMM +X,-Y,-Z
SYMM +Z,+X,+Y
SYMM +Z,-X,-Y
SYMM -Z,-X,+Y
SYMM -Z,+X,-Y
SYMM +Y,+Z,+X
SYMM -Y,+Z,-X
SYMM +Y,-Z,-X
SYMM -Y,-Z,+X
SYMM +Y,+X,-Z
SYMM -Y,-X,-Z
SYMM +Y,-X,+Z
SYMM -Y,+X,+Z
SYMM +X,+Z,-Y
SYMM -X,+Z,+Y
SYMM -X,-Z,-Y
SYMM +X,-Z,+Y
SYMM +Z,+Y,-X
SYMM +Z,-Y,+X
SYMM -Z,+Y,+X
SYMM -Z,-Y,-X
SFAC Ba P Se Si
UNIT 28 80 4 48

L.S. 10 0 0
PLAN  5
SIZE 0.11 0.1 0.1
TEMP 19.85
CONF
list 4
MORE -1
fmap 2 53
acta
OMIT 0 55
OMIT 0 2 8
OMIT 4 6 8
OMIT 5 5 7
OMIT 5 7 13
OMIT 6 12 12
OMIT 9 9 9
REM <olex2.extras>
REM <HklSrc "%.\\Ba[Ba6Se][Si12P20].hkl">
REM </olex2.extras>

WGHT    0.005700  149.631210
EXTI    0.000029
FVAR       0.05816
BA1   1    0.500000    0.500000    0.209320    10.12500    0.01661    0.01661 =
         0.01248    0.00000    0.00000    0.00000
SE1   3    0.500000    0.500000    0.000000    10.02083    0.01323    0.01323 =
         0.01323    0.00000    0.00000    0.00000
BA2   1    0.500000    0.500000    0.500000    10.02083    0.08453    0.08453 =
         0.08453    0.00000    0.00000    0.00000
P2    2    0.664453    0.335547    0.164453    10.16667    0.01032    0.01032 =
         0.01032   -0.00032    0.00032   -0.00032
P1    2    0.671369    0.500000    0.328631    10.25000    0.01109    0.01160 =
         0.01109    0.00000    0.00261    0.00000
SI1   4    0.750000    0.412139    0.250000    10.25000    0.01184    0.00832 =
         0.01184    0.00000    0.00019    0.00000
HKLF 4


REM  1003_1119bspse2_6_1_a.res in Fm-3m
REM wR2 = 0.0472, GooF = S = 1.201, Restrained GooF = 1.201 for all data
REM R1 = 0.0239 for 258 Fo > 4sig(Fo) and 0.0248 for all 267 data
REM 18 parameters refined using 0 restraints

END

WGHT      0.0057    149.6372

REM Highest difference peak  0.680,  deepest hole -1.069,  1-sigma level  0.153
Q1    1   0.7500  0.4631  0.2500  10.25000  0.05    0.68
Q2    1   0.6025  0.3975  0.3975  10.16667  0.05    0.60
Q3    1   0.5000  0.6044  0.2170  10.50000  0.05    0.47
Q4    1   0.5000  0.5485  0.0485  10.25000  0.05    0.43
Q5    1   0.7175  0.4429  0.2825  10.50000  0.05    0.43
;
_shelx_res_checksum              40382
_olex2_submission_special_instructions 'No special instructions were received'
####################################################################### 
# 
# This file contains crystal structure data downloaded from the 
# Cambridge Structural Database (CSD) hosted by the Cambridge 
# Crystallographic Data Centre (CCDC).
# 
# Full information about CCDC data access policies and citation 
# guidelines are available at http://www.ccdc.cam.ac.uk/access/V1 
# 
# Audit and citation data items may have been added by the CCDC. 
# Please retain this information to preserve the provenance of 
# this file and to allow appropriate attribution of the data. 
# 
#######################################################################

data_ba[ba6te][si12p20]
_database_code_depnum_ccdc_archive 'CCDC 2522061'
loop_
_audit_author_name
_audit_author_address
'HuiKang Jiang'
;TIANJIN UNIVERSITY OF TECHNOLOGY
China
;
_audit_update_record             
;
2026-01-10 deposited with the CCDC.	2026-04-29 downloaded from the CCDC.
;
_audit_creation_date             2025-10-10
_audit_creation_method           
;
Olex2 1.5
(compiled 2025.07.13 svn.rb7424aed for OlexSys, GUI svn.r7314)
;
_shelx_SHELXL_version_number     2018/3
_chemical_name_common            ?
_chemical_name_systematic        ?
_chemical_formula_moiety         'Ba7 P20 Si12 Te'
_chemical_formula_sum            'Ba7 P20 Si12 Te'
_chemical_formula_weight         2045.46
_chemical_melting_point          ?
loop_
_atom_type_symbol
_atom_type_description
_atom_type_scat_dispersion_real
_atom_type_scat_dispersion_imag
_atom_type_scat_source
Ba Ba -0.3244 2.2819 'International Tables Vol C Tables 4.2.6.8 and 6.1.1.4'
P P 0.1023 0.0942 'International Tables Vol C Tables 4.2.6.8 and 6.1.1.4'
Si Si 0.0817 0.0704 'International Tables Vol C Tables 4.2.6.8 and 6.1.1.4'
Te Te -0.5308 1.6751 'International Tables Vol C Tables 4.2.6.8 and 6.1.1.4'

_shelx_space_group_comment       
;
The symmetry employed for this shelxl refinement is uniquely defined
by the following loop, which should always be used as a source of
symmetry information in preference to the above space-group names.
They are only intended as comments.
;
_space_group_crystal_system      cubic
_space_group_IT_number           225
_space_group_name_H-M_alt        'F m -3 m'
_space_group_name_Hall           '-F 4 2 3'
loop_
_space_group_symop_operation_xyz
'x, y, z'
'-x, -y, z'
'-x, y, -z'
'x, -y, -z'
'z, x, y'
'z, -x, -y'
'-z, -x, y'
'-z, x, -y'
'y, z, x'
'-y, z, -x'
'y, -z, -x'
'-y, -z, x'
'y, x, -z'
'-y, -x, -z'
'y, -x, z'
'-y, x, z'
'x, z, -y'
'-x, z, y'
'-x, -z, -y'
'x, -z, y'
'z, y, -x'
'z, -y, x'
'-z, y, x'
'-z, -y, -x'
'x, y+1/2, z+1/2'
'-x, -y+1/2, z+1/2'
'-x, y+1/2, -z+1/2'
'x, -y+1/2, -z+1/2'
'z, x+1/2, y+1/2'
'z, -x+1/2, -y+1/2'
'-z, -x+1/2, y+1/2'
'-z, x+1/2, -y+1/2'
'y, z+1/2, x+1/2'
'-y, z+1/2, -x+1/2'
'y, -z+1/2, -x+1/2'
'-y, -z+1/2, x+1/2'
'y, x+1/2, -z+1/2'
'-y, -x+1/2, -z+1/2'
'y, -x+1/2, z+1/2'
'-y, x+1/2, z+1/2'
'x, z+1/2, -y+1/2'
'-x, z+1/2, y+1/2'
'-x, -z+1/2, -y+1/2'
'x, -z+1/2, y+1/2'
'z, y+1/2, -x+1/2'
'z, -y+1/2, x+1/2'
'-z, y+1/2, x+1/2'
'-z, -y+1/2, -x+1/2'
'x+1/2, y, z+1/2'
'-x+1/2, -y, z+1/2'
'-x+1/2, y, -z+1/2'
'x+1/2, -y, -z+1/2'
'z+1/2, x, y+1/2'
'z+1/2, -x, -y+1/2'
'-z+1/2, -x, y+1/2'
'-z+1/2, x, -y+1/2'
'y+1/2, z, x+1/2'
'-y+1/2, z, -x+1/2'
'y+1/2, -z, -x+1/2'
'-y+1/2, -z, x+1/2'
'y+1/2, x, -z+1/2'
'-y+1/2, -x, -z+1/2'
'y+1/2, -x, z+1/2'
'-y+1/2, x, z+1/2'
'x+1/2, z, -y+1/2'
'-x+1/2, z, y+1/2'
'-x+1/2, -z, -y+1/2'
'x+1/2, -z, y+1/2'
'z+1/2, y, -x+1/2'
'z+1/2, -y, x+1/2'
'-z+1/2, y, x+1/2'
'-z+1/2, -y, -x+1/2'
'x+1/2, y+1/2, z'
'-x+1/2, -y+1/2, z'
'-x+1/2, y+1/2, -z'
'x+1/2, -y+1/2, -z'
'z+1/2, x+1/2, y'
'z+1/2, -x+1/2, -y'
'-z+1/2, -x+1/2, y'
'-z+1/2, x+1/2, -y'
'y+1/2, z+1/2, x'
'-y+1/2, z+1/2, -x'
'y+1/2, -z+1/2, -x'
'-y+1/2, -z+1/2, x'
'y+1/2, x+1/2, -z'
'-y+1/2, -x+1/2, -z'
'y+1/2, -x+1/2, z'
'-y+1/2, x+1/2, z'
'x+1/2, z+1/2, -y'
'-x+1/2, z+1/2, y'
'-x+1/2, -z+1/2, -y'
'x+1/2, -z+1/2, y'
'z+1/2, y+1/2, -x'
'z+1/2, -y+1/2, x'
'-z+1/2, y+1/2, x'
'-z+1/2, -y+1/2, -x'
'-x, -y, -z'
'x, y, -z'
'x, -y, z'
'-x, y, z'
'-z, -x, -y'
'-z, x, y'
'z, x, -y'
'z, -x, y'
'-y, -z, -x'
'y, -z, x'
'-y, z, x'
'y, z, -x'
'-y, -x, z'
'y, x, z'
'-y, x, -z'
'y, -x, -z'
'-x, -z, y'
'x, -z, -y'
'x, z, y'
'-x, z, -y'
'-z, -y, x'
'-z, y, -x'
'z, -y, -x'
'z, y, x'
'-x, -y+1/2, -z+1/2'
'x, y+1/2, -z+1/2'
'x, -y+1/2, z+1/2'
'-x, y+1/2, z+1/2'
'-z, -x+1/2, -y+1/2'
'-z, x+1/2, y+1/2'
'z, x+1/2, -y+1/2'
'z, -x+1/2, y+1/2'
'-y, -z+1/2, -x+1/2'
'y, -z+1/2, x+1/2'
'-y, z+1/2, x+1/2'
'y, z+1/2, -x+1/2'
'-y, -x+1/2, z+1/2'
'y, x+1/2, z+1/2'
'-y, x+1/2, -z+1/2'
'y, -x+1/2, -z+1/2'
'-x, -z+1/2, y+1/2'
'x, -z+1/2, -y+1/2'
'x, z+1/2, y+1/2'
'-x, z+1/2, -y+1/2'
'-z, -y+1/2, x+1/2'
'-z, y+1/2, -x+1/2'
'z, -y+1/2, -x+1/2'
'z, y+1/2, x+1/2'
'-x+1/2, -y, -z+1/2'
'x+1/2, y, -z+1/2'
'x+1/2, -y, z+1/2'
'-x+1/2, y, z+1/2'
'-z+1/2, -x, -y+1/2'
'-z+1/2, x, y+1/2'
'z+1/2, x, -y+1/2'
'z+1/2, -x, y+1/2'
'-y+1/2, -z, -x+1/2'
'y+1/2, -z, x+1/2'
'-y+1/2, z, x+1/2'
'y+1/2, z, -x+1/2'
'-y+1/2, -x, z+1/2'
'y+1/2, x, z+1/2'
'-y+1/2, x, -z+1/2'
'y+1/2, -x, -z+1/2'
'-x+1/2, -z, y+1/2'
'x+1/2, -z, -y+1/2'
'x+1/2, z, y+1/2'
'-x+1/2, z, -y+1/2'
'-z+1/2, -y, x+1/2'
'-z+1/2, y, -x+1/2'
'z+1/2, -y, -x+1/2'
'z+1/2, y, x+1/2'
'-x+1/2, -y+1/2, -z'
'x+1/2, y+1/2, -z'
'x+1/2, -y+1/2, z'
'-x+1/2, y+1/2, z'
'-z+1/2, -x+1/2, -y'
'-z+1/2, x+1/2, y'
'z+1/2, x+1/2, -y'
'z+1/2, -x+1/2, y'
'-y+1/2, -z+1/2, -x'
'y+1/2, -z+1/2, x'
'-y+1/2, z+1/2, x'
'y+1/2, z+1/2, -x'
'-y+1/2, -x+1/2, z'
'y+1/2, x+1/2, z'
'-y+1/2, x+1/2, -z'
'y+1/2, -x+1/2, -z'
'-x+1/2, -z+1/2, y'
'x+1/2, -z+1/2, -y'
'x+1/2, z+1/2, y'
'-x+1/2, z+1/2, -y'
'-z+1/2, -y+1/2, x'
'-z+1/2, y+1/2, -x'
'z+1/2, -y+1/2, -x'
'z+1/2, y+1/2, x'

_cell_length_a                   15.826
_cell_length_b                   15.826
_cell_length_c                   15.826
_cell_angle_alpha                90
_cell_angle_beta                 90
_cell_angle_gamma                90
_cell_volume                     3964.1
_cell_formula_units_Z            4
_cell_measurement_reflns_used    5405
_cell_measurement_temperature    293.00
_cell_measurement_theta_max      27.37
_cell_measurement_theta_min      2.57
_shelx_estimated_absorpt_T_max   0.475
_shelx_estimated_absorpt_T_min   0.446
_exptl_absorpt_coefficient_mu    8.741
_exptl_absorpt_correction_T_max  0.7455
_exptl_absorpt_correction_T_min  0.6086
_exptl_absorpt_correction_type   none
_exptl_absorpt_process_details   
;
SADABS-2016/2 (Bruker,2016/2) was used for absorption correction.
wR2(int) was 0.0755 before and 0.0526 after correction.
The Ratio of minimum to maximum transmission is 0.8164.
The \l/2 correction factor is Not present.
;
_exptl_absorpt_special_details   ?
_exptl_crystal_colour            'clear orangish orange'
_exptl_crystal_colour_lustre     clear
_exptl_crystal_colour_modifier   orangish
_exptl_crystal_colour_primary    orange
_exptl_crystal_density_diffrn    3.427
_exptl_crystal_density_meas      ?
_exptl_crystal_density_method    ?
_exptl_crystal_description       block
_exptl_crystal_F_000             3648
_exptl_crystal_size_max          0.11
_exptl_crystal_size_mid          0.11
_exptl_crystal_size_min          0.1
_exptl_transmission_factor_max   ?
_exptl_transmission_factor_min   ?
_diffrn_reflns_av_R_equivalents  0.0428
_diffrn_reflns_av_unetI/netI     0.0111
_diffrn_reflns_Laue_measured_fraction_full 0.952
_diffrn_reflns_Laue_measured_fraction_max 0.961
_diffrn_reflns_limit_h_max       19
_diffrn_reflns_limit_h_min       -19
_diffrn_reflns_limit_k_max       20
_diffrn_reflns_limit_k_min       -20
_diffrn_reflns_limit_l_max       20
_diffrn_reflns_limit_l_min       -20
_diffrn_reflns_number            9918
_diffrn_reflns_point_group_measured_fraction_full 0.952
_diffrn_reflns_point_group_measured_fraction_max 0.961
_diffrn_reflns_theta_full        25.242
_diffrn_reflns_theta_max         27.398
_diffrn_reflns_theta_min         4.271
_diffrn_ambient_temperature      293.00
_diffrn_detector_area_resol_mean ?
_diffrn_measured_fraction_theta_full 0.952
_diffrn_measured_fraction_theta_max 0.961
_diffrn_measurement_device_type  'Bruker APEX-II CCD'
_diffrn_measurement_method       '\f and \w scans'
_diffrn_radiation_type           MoK\a
_diffrn_radiation_wavelength     0.71073
_diffrn_source                   ?
_diffrn_source_current           1.4
_diffrn_source_power             0.07
_diffrn_source_voltage           50.0
_diffrn_standards_number         0
_reflns_Friedel_coverage         0.000
_reflns_Friedel_fraction_full    .
_reflns_Friedel_fraction_max     .
_reflns_number_gt                258
_reflns_number_total             269
_reflns_special_details          
;
 Reflections were merged by SHELXL according to the crystal
 class for the calculation of statistics and refinement.
 
 _reflns_Friedel_fraction is defined as the number of unique
 Friedel pairs measured divided by the number that would be
 possible theoretically, ignoring centric projections and
 systematic absences.
;
_reflns_threshold_expression     'I > 2\s(I)'
_computing_cell_refinement       'SAINT V8.40A (Bruker, 2019)'
_computing_data_collection       ?
_computing_data_reduction        'SAINT V8.40A (Bruker, 2019)'
_computing_molecular_graphics    'Olex2 1.5 (Dolomanov et al., 2009)'
_computing_publication_material  'Olex2 1.5 (Dolomanov et al., 2009)'
_computing_structure_refinement  'SHELXL 2018/3 (Sheldrick, 2015)'
_computing_structure_solution    'SHELXT 2018/2 (Sheldrick, 2018)'
_refine_diff_density_max         0.824
_refine_diff_density_min         -1.660
_refine_diff_density_rms         0.095
_refine_ls_extinction_coef       0.000108(17)
_refine_ls_extinction_expression Fc^*^=kFc[1+0.001xFc^2^\l^3^/sin(2\q)]^-1/4^
_refine_ls_extinction_method     'SHELXL-2018/3 (Sheldrick 2018)'
_refine_ls_goodness_of_fit_ref   1.065
_refine_ls_hydrogen_treatment    undef
_refine_ls_matrix_type           full
_refine_ls_number_parameters     18
_refine_ls_number_reflns         269
_refine_ls_number_restraints     0
_refine_ls_R_factor_all          0.0151
_refine_ls_R_factor_gt           0.0140
_refine_ls_restrained_S_all      1.065
_refine_ls_shift/su_max          0.001
_refine_ls_shift/su_mean         0.000
_refine_ls_structure_factor_coef Fsqd
_refine_ls_weighting_details     
'w=1/[\s^2^(Fo^2^)+(0.0131P)^2^+43.9497P] where P=(Fo^2^+2Fc^2^)/3'
_refine_ls_weighting_scheme      calc
_refine_ls_wR_factor_gt          0.0327
_refine_ls_wR_factor_ref         0.0331
_refine_special_details          ?
_olex2_refinement_description    
;
;
_atom_sites_solution_hydrogens   .
_atom_sites_solution_primary     ?
_atom_sites_solution_secondary   ?
loop_
_atom_site_label
_atom_site_type_symbol
_atom_site_fract_x
_atom_site_fract_y
_atom_site_fract_z
_atom_site_U_iso_or_equiv
_atom_site_adp_type
_atom_site_occupancy
_atom_site_site_symmetry_order
_atom_site_calc_flag
_atom_site_refinement_flags_posn
_atom_site_refinement_flags_adp
_atom_site_refinement_flags_occupancy
_atom_site_disorder_assembly
_atom_site_disorder_group
Ba1 Ba 0.500000 0.500000 0.21470(2) 0.01626(15) Uani 1 8 d S T P . .
Te1 Te 0.500000 0.500000 0.000000 0.0167(2) Uani 1 48 d S T P . .
Ba2 Ba 0.500000 0.500000 0.500000 0.1151(10) Uani 1 48 d S T P . .
P2 P 0.66480(5) 0.33520(5) 0.16480(5) 0.0104(3) Uani 1 6 d S T P . .
P1 P 0.67214(4) 0.500000 0.32786(4) 0.0116(2) Uani 1 4 d S T P . .
Si1 Si 0.750000 0.41176(7) 0.250000 0.0098(2) Uani 1 4 d S T P . .

loop_
_atom_site_aniso_label
_atom_site_aniso_U_11
_atom_site_aniso_U_22
_atom_site_aniso_U_33
_atom_site_aniso_U_23
_atom_site_aniso_U_13
_atom_site_aniso_U_12
Ba1 0.01779(16) 0.01779(16) 0.0132(2) 0.000 0.000 0.000
Te1 0.0167(2) 0.0167(2) 0.0167(2) 0.000 0.000 0.000
Ba2 0.1151(10) 0.1151(10) 0.1151(10) 0.000 0.000 0.000
P2 0.0104(3) 0.0104(3) 0.0104(3) -0.0005(3) 0.0005(3) -0.0005(3)
P1 0.0123(3) 0.0100(5) 0.0123(3) 0.000 0.0022(4) 0.000
Si1 0.0108(3) 0.0078(5) 0.0108(3) 0.000 -0.0001(4) 0.000

_geom_special_details            
;
 All esds (except the esd in the dihedral angle between two l.s. planes)
 are estimated using the full covariance matrix.  The cell esds are taken
 into account individually in the estimation of esds in distances, angles
 and torsion angles; correlations between esds in cell parameters are only
 used when they are defined by crystal symmetry.  An approximate (isotropic)
 treatment of cell esds is used for estimating esds involving l.s. planes.
;
loop_
_geom_bond_atom_site_label_1
_geom_bond_atom_site_label_2
_geom_bond_distance
_geom_bond_site_symmetry_2
_geom_bond_publ_flag
Ba1 Ba1 4.8054(5) 149_565 ?
Ba1 Ba1 4.8054(5) 33_554 ?
Ba1 Ba1 4.8054(5) 129_655 ?
Ba1 Ba1 4.8054(5) 53_554 ?
Ba1 Te1 3.3979(4) . ?
Ba1 Ba2 4.5153(4) . ?
Ba1 P1 3.2603(3) 10_656 ?
Ba1 P1 3.2603(3) 2_665 ?
Ba1 P1 3.2603(3) 105_666 ?
Ba1 P1 3.2603(3) . ?
P2 Si1 2.2593(7) 10_656 ?
P2 Si1 2.2593(7) 54_565 ?
P2 Si1 2.2593(7) . ?
P1 Si1 2.2332(10) 145_665 ?
P1 Si1 2.2332(10) . ?
Si1 Si1 2.793(2) 145_665 ?

loop_
_geom_angle_atom_site_label_1
_geom_angle_atom_site_label_2
_geom_angle_atom_site_label_3
_geom_angle
_geom_angle_site_symmetry_1
_geom_angle_site_symmetry_3
_geom_angle_publ_flag
Ba1 Ba1 Ba1 90.0 129_655 33_554 ?
Ba1 Ba1 Ba1 60.0 149_565 129_655 ?
Ba1 Ba1 Ba1 60.0 149_565 33_554 ?
Ba1 Ba1 Ba1 60.0 129_655 53_554 ?
Ba1 Ba1 Ba1 90.0 149_565 53_554 ?
Ba1 Ba1 Ba1 60.0 53_554 33_554 ?
Te1 Ba1 Ba1 45.0 . 33_554 ?
Te1 Ba1 Ba1 45.0 . 149_565 ?
Te1 Ba1 Ba1 45.0 . 53_554 ?
Te1 Ba1 Ba1 45.0 . 129_655 ?
Te1 Ba1 Ba2 180.0 . . ?
Ba2 Ba1 Ba1 135.0 . 149_565 ?
Ba2 Ba1 Ba1 135.0 . 129_655 ?
Ba2 Ba1 Ba1 135.0 . 33_554 ?
Ba2 Ba1 Ba1 135.0 . 53_554 ?
P1 Ba1 Ba1 112.856(11) 10_656 53_554 ?
P1 Ba1 Ba1 112.856(11) 2_665 33_554 ?
P1 Ba1 Ba1 168.319(18) 2_665 53_554 ?
P1 Ba1 Ba1 168.319(18) 10_656 33_554 ?
P1 Ba1 Ba1 112.856(11) 105_666 149_565 ?
P1 Ba1 Ba1 112.857(11) . 33_554 ?
P1 Ba1 Ba1 112.856(12) 105_666 53_554 ?
P1 Ba1 Ba1 112.856(12) 2_665 129_655 ?
P1 Ba1 Ba1 112.856(12) 10_656 149_565 ?
P1 Ba1 Ba1 168.319(18) 105_666 129_655 ?
P1 Ba1 Ba1 78.319(18) 2_665 149_565 ?
P1 Ba1 Ba1 168.320(18) . 149_565 ?
P1 Ba1 Ba1 112.857(11) . 129_655 ?
P1 Ba1 Ba1 78.320(18) 105_666 33_554 ?
P1 Ba1 Ba1 78.319(18) 10_656 129_655 ?
P1 Ba1 Ba1 78.320(18) . 53_554 ?
P1 Ba1 Te1 123.320(18) . . ?
P1 Ba1 Te1 123.319(18) 105_666 . ?
P1 Ba1 Te1 123.319(18) 2_665 . ?
P1 Ba1 Te1 123.319(18) 10_656 . ?
P1 Ba1 Ba2 56.681(18) 105_666 . ?
P1 Ba1 Ba2 56.680(18) . . ?
P1 Ba1 Ba2 56.681(18) 2_665 . ?
P1 Ba1 Ba2 56.681(18) 10_656 . ?
P1 Ba1 P1 72.438(17) 10_656 2_665 ?
P1 Ba1 P1 113.36(4) . 2_665 ?
P1 Ba1 P1 113.36(4) 105_666 10_656 ?
P1 Ba1 P1 72.438(17) 105_666 2_665 ?
P1 Ba1 P1 72.438(17) . 105_666 ?
P1 Ba1 P1 72.438(17) . 10_656 ?
Ba1 Te1 Ba1 180.0 129_655 33_554 ?
Ba1 Te1 Ba1 90.0 97_665 53_554 ?
Ba1 Te1 Ba1 90.0 149_565 . ?
Ba1 Te1 Ba1 90.0 53_554 . ?
Ba1 Te1 Ba1 90.0 129_655 149_565 ?
Ba1 Te1 Ba1 90.0 33_554 97_665 ?
Ba1 Te1 Ba1 90.0 129_655 . ?
Ba1 Te1 Ba1 90.0 33_554 . ?
Ba1 Te1 Ba1 180.0 97_665 . ?
Ba1 Te1 Ba1 90.0 129_655 53_554 ?
Ba1 Te1 Ba1 90.0 33_554 149_565 ?
Ba1 Te1 Ba1 90.0 97_665 149_565 ?
Ba1 Te1 Ba1 90.0 129_655 97_665 ?
Ba1 Te1 Ba1 90.0 33_554 53_554 ?
Ba1 Te1 Ba1 180.0 53_554 149_565 ?
Ba1 Ba2 Ba1 90.0 . 105_666 ?
Ba1 Ba2 Ba1 90.0 105_666 5 ?
Ba1 Ba2 Ba1 90.0 . 101_666 ?
Ba1 Ba2 Ba1 180.0 5 101_666 ?
Ba1 Ba2 Ba1 90.0 97_666 5 ?
Ba1 Ba2 Ba1 90.0 5 9 ?
Ba1 Ba2 Ba1 90.0 . 5 ?
Ba1 Ba2 Ba1 180.0 . 97_666 ?
Ba1 Ba2 Ba1 90.0 97_666 9 ?
Ba1 Ba2 Ba1 180.0 105_666 9 ?
Ba1 Ba2 Ba1 90.0 101_666 9 ?
Ba1 Ba2 Ba1 90.0 105_666 97_666 ?
Ba1 Ba2 Ba1 90.0 97_666 101_666 ?
Ba1 Ba2 Ba1 90.0 105_666 101_666 ?
Ba1 Ba2 Ba1 90.0 . 9 ?
Si1 P2 Si1 106.49(4) . 10_656 ?
Si1 P2 Si1 106.49(4) . 54_565 ?
Si1 P2 Si1 106.50(4) 10_656 54_565 ?
Ba1 P1 Ba1 156.64(4) . 101_666 ?
Si1 P1 Ba1 99.089(12) 145_665 101_666 ?
Si1 P1 Ba1 99.089(12) . 101_666 ?
Si1 P1 Ba1 99.089(12) 145_665 . ?
Si1 P1 Ba1 99.089(12) . . ?
Si1 P1 Si1 77.42(5) 145_665 . ?
P2 Si1 P2 115.14(7) 51_655 . ?
P2 Si1 Si1 122.43(4) . 145_665 ?
P2 Si1 Si1 122.43(4) 51_655 145_665 ?
P1 Si1 P2 109.595(19) . . ?
P1 Si1 P2 109.596(18) . 51_655 ?
P1 Si1 P2 109.595(18) 145_665 . ?
P1 Si1 P2 109.596(19) 145_665 51_655 ?
P1 Si1 P1 102.58(5) 145_665 . ?
P1 Si1 Si1 51.29(3) . 145_665 ?
P1 Si1 Si1 51.29(3) 145_665 145_665 ?

_shelx_res_file                  
;
TITL 1119basipte_k3_2_1_a.res in Fm-3m
    ba[ba6te][si12p20].res
    created by SHELXL-2018/3 at 10:17:51 on 06-Oct-2025
REM Old TITL 1119BaSiPTe_K3_2_1 in Fm-3m
REM SHELXT solution in Fm-3m: R1 0.139, Rweak 0.006, Alpha 0.009
REM <I/s> 0.000 for 0 systematic absences, Orientation as input
REM Formula found by SHELXT: P21 Si12 Te7
CELL 0.71073 15.8264 15.8264 15.8264 90 90 90
ZERR 4 0 0 0 0 0 0
LATT 4
SYMM -X,-Y,+Z
SYMM -X,+Y,-Z
SYMM +X,-Y,-Z
SYMM +Z,+X,+Y
SYMM +Z,-X,-Y
SYMM -Z,-X,+Y
SYMM -Z,+X,-Y
SYMM +Y,+Z,+X
SYMM -Y,+Z,-X
SYMM +Y,-Z,-X
SYMM -Y,-Z,+X
SYMM +Y,+X,-Z
SYMM -Y,-X,-Z
SYMM +Y,-X,+Z
SYMM -Y,+X,+Z
SYMM +X,+Z,-Y
SYMM -X,+Z,+Y
SYMM -X,-Z,-Y
SYMM +X,-Z,+Y
SYMM +Z,+Y,-X
SYMM +Z,-Y,+X
SYMM -Z,+Y,+X
SYMM -Z,-Y,-X
SFAC Ba P Si Te
UNIT 28 80 48 4

L.S. 4 0 0
PLAN  5
SIZE 0.1 0.11 0.11
TEMP 19.85
CONF
list 4
MORE -1
fmap 2 53
acta
OMIT 0 55
OMIT 0 0 2
OMIT 0 2 2
OMIT 0 2 4
OMIT 0 2 6
OMIT 1 1 1
OMIT 1 3 3
OMIT 2 2 2
OMIT 2 2 4
OMIT 2 2 6
REM <olex2.extras>
REM <HklSrc "%.\\Ba[Ba6Te][Si12P20].hkl">
REM </olex2.extras>

WGHT    0.013100   43.949703
EXTI    0.000108
FVAR       0.07159
BA1   1    0.500000    0.500000    0.214699    10.12500    0.01779    0.01779 =
         0.01321    0.00000    0.00000    0.00000
TE1   4    0.500000    0.500000    0.000000    10.02083    0.01672    0.01672 =
         0.01672    0.00000    0.00000    0.00000
BA2   1    0.500000    0.500000    0.500000    10.02083    0.11509    0.11509 =
         0.11509    0.00000    0.00000    0.00000
P2    2    0.664800    0.335200    0.164800    10.16667    0.01037    0.01037 =
         0.01037   -0.00055    0.00055   -0.00055
P1    2    0.672140    0.500000    0.327860    10.25000    0.01234    0.00999 =
         0.01234    0.00000    0.00216    0.00000
SI1   3    0.750000    0.411755    0.250000    10.25000    0.01081    0.00776 =
         0.01081    0.00000   -0.00010    0.00000
HKLF 4


REM  1119basipte_k3_2_1_a.res in Fm-3m
REM wR2 = 0.0331, GooF = S = 1.065, Restrained GooF = 1.065 for all data
REM R1 = 0.0140 for 258 Fo > 4sig(Fo) and 0.0151 for all 269 data
REM 18 parameters refined using 0 restraints

END

WGHT      0.0131     43.9509

REM Highest difference peak  0.824,  deepest hole -1.660,  1-sigma level  0.095
Q1    1   0.5000  0.5000 -0.0646  10.12500  0.05    0.82
Q2    1   0.5569  0.5000 -0.0336  10.50000  0.05    0.50
Q3    1   0.5000  0.5000  0.5305  10.12500  0.05    0.45
Q4    1   0.5000  0.6165  0.5000  10.12500  0.05    0.43
Q5    1   0.4401  0.5000  0.5000  10.12500  0.05    0.36
;
_shelx_res_checksum              75163
_olex2_submission_special_instructions 'No special instructions were received'
####################################################################### 
# 
# This file contains crystal structure data downloaded from the 
# Cambridge Structural Database (CSD) hosted by the Cambridge 
# Crystallographic Data Centre (CCDC).
# 
# Full information about CCDC data access policies and citation 
# guidelines are available at http://www.ccdc.cam.ac.uk/access/V1 
# 
# Audit and citation data items may have been added by the CCDC. 
# Please retain this information to preserve the provenance of 
# this file and to allow appropriate attribution of the data. 
# 
#######################################################################

data_Sr[Sr6Te][Si12P20]
_database_code_depnum_ccdc_archive 'CCDC 2522063'
loop_
_audit_author_name
_audit_author_address
'HuiKang Jiang'
;TIANJIN UNIVERSITY OF TECHNOLOGY
China
;
_audit_update_record             
;
2026-01-10 deposited with the CCDC.	2026-04-29 downloaded from the CCDC.
;
_audit_creation_date             2025-10-10
_audit_creation_method           
;
Olex2 1.5
(compiled 2025.07.13 svn.rb7424aed for OlexSys, GUI svn.r7314)
;
_chemical_formula_moiety         'P20 Si12 Sr7 Te1'
_chemical_formula_sum            'P20 Si12 Sr7 Te'
_chemical_formula_weight         1697.420
loop_
_atom_type_symbol
_atom_type_scat_dispersion_real
_atom_type_scat_dispersion_imag
_atom_type_scat_Cromer_Mann_a1
_atom_type_scat_Cromer_Mann_a2
_atom_type_scat_Cromer_Mann_a3
_atom_type_scat_Cromer_Mann_a4
_atom_type_scat_Cromer_Mann_b1
_atom_type_scat_Cromer_Mann_b2
_atom_type_scat_Cromer_Mann_b3
_atom_type_scat_Cromer_Mann_b4
_atom_type_scat_Cromer_Mann_c
_atom_type_scat_source
_atom_type_scat_dispersion_source
P 0.10265 0.09519 6.43450 4.17910 1.78000 1.49080 1.90670 27.15700 0.52600
68.16450 1.11490 'International Tables Volume C Table 6.1.1.4 (pp. 500-502)'
'Brennan, Cowan, Rev. Sci. Instrum., 1992, 63, 850'
Si 0.08275 0.07119 6.29150 3.03530 1.98910 1.54100 2.43860 32.33370 0.67850
81.69370 1.14070 'International Tables Volume C Table 6.1.1.4 (pp. 500-502)'
'Brennan, Cowan, Rev. Sci. Instrum., 1992, 63, 850'
Sr -1.51558 3.23452 17.56630 9.81840 5.42200 2.66940 1.55640 14.09880 0.16640
132.37601 2.50640 'International Tables Volume C Table 6.1.1.4 (pp. 500-502)'
'Brennan, Cowan, Rev. Sci. Instrum., 1992, 63, 850'
Te -0.49781 1.68298 19.96440 19.01380 6.14487 2.52390 4.81742 0.42088 28.52840
70.84030 4.35200 'International Tables Volume C Table 6.1.1.4 (pp. 500-502)'
'Brennan, Cowan, Rev. Sci. Instrum., 1992, 63, 850'

_space_group_crystal_system      cubic
_space_group_IT_number           225
_space_group_name_H-M_alt        'F m -3 m'
_space_group_name_Hall           '-F 4 2 3'
loop_
_space_group_symop_id
_space_group_symop_operation_xyz
1 x,y,z
2 x,-z,y
3 x,z,-y
4 z,y,-x
5 -z,y,x
6 -y,x,z
7 y,-x,z
8 z,x,y
9 y,z,x
10 -y,-z,x
11 z,-x,-y
12 -y,z,-x
13 -z,-x,y
14 -z,x,-y
15 y,-z,-x
16 x,-y,-z
17 -x,y,-z
18 -x,-y,z
19 y,x,-z
20 -y,-x,-z
21 z,-y,x
22 -z,-y,-x
23 -x,z,y
24 -x,-z,-y
25 -x,-y,-z
26 -x,z,-y
27 -x,-z,y
28 -z,-y,x
29 z,-y,-x
30 y,-x,-z
31 -y,x,-z
32 -z,-x,-y
33 -y,-z,-x
34 y,z,-x
35 -z,x,y
36 y,-z,x
37 z,x,-y
38 z,-x,y
39 -y,z,x
40 -x,y,z
41 x,-y,z
42 x,y,-z
43 -y,-x,z
44 y,x,z
45 -z,y,-x
46 z,y,x
47 x,-z,-y
48 x,z,y
49 x,y+1/2,z+1/2
50 x,-z+1/2,y+1/2
51 x,z+1/2,-y+1/2
52 z,y+1/2,-x+1/2
53 -z,y+1/2,x+1/2
54 -y,x+1/2,z+1/2
55 y,-x+1/2,z+1/2
56 z,x+1/2,y+1/2
57 y,z+1/2,x+1/2
58 -y,-z+1/2,x+1/2
59 z,-x+1/2,-y+1/2
60 -y,z+1/2,-x+1/2
61 -z,-x+1/2,y+1/2
62 -z,x+1/2,-y+1/2
63 y,-z+1/2,-x+1/2
64 x,-y+1/2,-z+1/2
65 -x,y+1/2,-z+1/2
66 -x,-y+1/2,z+1/2
67 y,x+1/2,-z+1/2
68 -y,-x+1/2,-z+1/2
69 z,-y+1/2,x+1/2
70 -z,-y+1/2,-x+1/2
71 -x,z+1/2,y+1/2
72 -x,-z+1/2,-y+1/2
73 -x,-y+1/2,-z+1/2
74 -x,z+1/2,-y+1/2
75 -x,-z+1/2,y+1/2
76 -z,-y+1/2,x+1/2
77 z,-y+1/2,-x+1/2
78 y,-x+1/2,-z+1/2
79 -y,x+1/2,-z+1/2
80 -z,-x+1/2,-y+1/2
81 -y,-z+1/2,-x+1/2
82 y,z+1/2,-x+1/2
83 -z,x+1/2,y+1/2
84 y,-z+1/2,x+1/2
85 z,x+1/2,-y+1/2
86 z,-x+1/2,y+1/2
87 -y,z+1/2,x+1/2
88 -x,y+1/2,z+1/2
89 x,-y+1/2,z+1/2
90 x,y+1/2,-z+1/2
91 -y,-x+1/2,z+1/2
92 y,x+1/2,z+1/2
93 -z,y+1/2,-x+1/2
94 z,y+1/2,x+1/2
95 x,-z+1/2,-y+1/2
96 x,z+1/2,y+1/2
97 x+1/2,y,z+1/2
98 x+1/2,-z,y+1/2
99 x+1/2,z,-y+1/2
100 z+1/2,y,-x+1/2
101 -z+1/2,y,x+1/2
102 -y+1/2,x,z+1/2
103 y+1/2,-x,z+1/2
104 z+1/2,x,y+1/2
105 y+1/2,z,x+1/2
106 -y+1/2,-z,x+1/2
107 z+1/2,-x,-y+1/2
108 -y+1/2,z,-x+1/2
109 -z+1/2,-x,y+1/2
110 -z+1/2,x,-y+1/2
111 y+1/2,-z,-x+1/2
112 x+1/2,-y,-z+1/2
113 -x+1/2,y,-z+1/2
114 -x+1/2,-y,z+1/2
115 y+1/2,x,-z+1/2
116 -y+1/2,-x,-z+1/2
117 z+1/2,-y,x+1/2
118 -z+1/2,-y,-x+1/2
119 -x+1/2,z,y+1/2
120 -x+1/2,-z,-y+1/2
121 -x+1/2,-y,-z+1/2
122 -x+1/2,z,-y+1/2
123 -x+1/2,-z,y+1/2
124 -z+1/2,-y,x+1/2
125 z+1/2,-y,-x+1/2
126 y+1/2,-x,-z+1/2
127 -y+1/2,x,-z+1/2
128 -z+1/2,-x,-y+1/2
129 -y+1/2,-z,-x+1/2
130 y+1/2,z,-x+1/2
131 -z+1/2,x,y+1/2
132 y+1/2,-z,x+1/2
133 z+1/2,x,-y+1/2
134 z+1/2,-x,y+1/2
135 -y+1/2,z,x+1/2
136 -x+1/2,y,z+1/2
137 x+1/2,-y,z+1/2
138 x+1/2,y,-z+1/2
139 -y+1/2,-x,z+1/2
140 y+1/2,x,z+1/2
141 -z+1/2,y,-x+1/2
142 z+1/2,y,x+1/2
143 x+1/2,-z,-y+1/2
144 x+1/2,z,y+1/2
145 x+1/2,y+1/2,z
146 x+1/2,-z+1/2,y
147 x+1/2,z+1/2,-y
148 z+1/2,y+1/2,-x
149 -z+1/2,y+1/2,x
150 -y+1/2,x+1/2,z
151 y+1/2,-x+1/2,z
152 z+1/2,x+1/2,y
153 y+1/2,z+1/2,x
154 -y+1/2,-z+1/2,x
155 z+1/2,-x+1/2,-y
156 -y+1/2,z+1/2,-x
157 -z+1/2,-x+1/2,y
158 -z+1/2,x+1/2,-y
159 y+1/2,-z+1/2,-x
160 x+1/2,-y+1/2,-z
161 -x+1/2,y+1/2,-z
162 -x+1/2,-y+1/2,z
163 y+1/2,x+1/2,-z
164 -y+1/2,-x+1/2,-z
165 z+1/2,-y+1/2,x
166 -z+1/2,-y+1/2,-x
167 -x+1/2,z+1/2,y
168 -x+1/2,-z+1/2,-y
169 -x+1/2,-y+1/2,-z
170 -x+1/2,z+1/2,-y
171 -x+1/2,-z+1/2,y
172 -z+1/2,-y+1/2,x
173 z+1/2,-y+1/2,-x
174 y+1/2,-x+1/2,-z
175 -y+1/2,x+1/2,-z
176 -z+1/2,-x+1/2,-y
177 -y+1/2,-z+1/2,-x
178 y+1/2,z+1/2,-x
179 -z+1/2,x+1/2,y
180 y+1/2,-z+1/2,x
181 z+1/2,x+1/2,-y
182 z+1/2,-x+1/2,y
183 -y+1/2,z+1/2,x
184 -x+1/2,y+1/2,z
185 x+1/2,-y+1/2,z
186 x+1/2,y+1/2,-z
187 -y+1/2,-x+1/2,z
188 y+1/2,x+1/2,z
189 -z+1/2,y+1/2,-x
190 z+1/2,y+1/2,x
191 x+1/2,-z+1/2,-y
192 x+1/2,z+1/2,y

_symmetry_Int_Tables_number      225
_cell_length_a                   15.6033(6)
_cell_length_b                   15.6033(6)
_cell_length_c                   15.6033(6)
_cell_angle_alpha                90
_cell_angle_beta                 90
_cell_angle_gamma                90
_cell_volume                     3798.8(3)
_cell_formula_units_Z            4
_cell_measurement_reflns_used    1970
_cell_measurement_temperature    293.00
_cell_measurement_theta_max      26.95
_cell_measurement_theta_min      2.26
_exptl_absorpt_coefficient_mu    11.738
_exptl_absorpt_correction_type   none
_exptl_crystal_colour            'clear reddish red'
_exptl_crystal_colour_lustre     clear
_exptl_crystal_colour_modifier   reddish
_exptl_crystal_colour_primary    red
_exptl_crystal_density_diffrn    2.968
_exptl_crystal_description       block
_exptl_crystal_F_000             3114.605
_exptl_crystal_size_max          0.11
_exptl_crystal_size_mid          0.11
_exptl_crystal_size_min          0.1
_diffrn_reflns_av_R_equivalents  0.1064
_diffrn_reflns_av_unetI/netI     0.0199
_diffrn_reflns_Laue_measured_fraction_full 1.0000
_diffrn_reflns_Laue_measured_fraction_max 0.9963
_diffrn_reflns_limit_h_max       20
_diffrn_reflns_limit_h_min       -20
_diffrn_reflns_limit_k_max       18
_diffrn_reflns_limit_k_min       -19
_diffrn_reflns_limit_l_max       19
_diffrn_reflns_limit_l_min       -20
_diffrn_reflns_number            9550
_diffrn_reflns_point_group_measured_fraction_full 1.0000
_diffrn_reflns_point_group_measured_fraction_max 0.9963
_diffrn_reflns_theta_full        25.2417
_diffrn_reflns_theta_max         27.50
_diffrn_reflns_theta_min         2.26
_diffrn_ambient_temperature      293.00
_diffrn_measured_fraction_theta_full 1.0000
_diffrn_measured_fraction_theta_max 0.9963
_diffrn_measurement_device_type  'Bruker APEX-II CCD'
_diffrn_measurement_method       '\f and \w scans'
_diffrn_radiation_type           'Mo K\a'
_diffrn_radiation_wavelength     0.71073
_diffrn_standards_number         0
_reflns_Friedel_coverage         0.0
_reflns_limit_h_max              11
_reflns_limit_h_min              0
_reflns_limit_k_max              20
_reflns_limit_k_min              1
_reflns_limit_l_max              14
_reflns_limit_l_min              0
_reflns_number_gt                238
_reflns_number_total             270
_reflns_threshold_expression     I>=2u(I)
_computing_molecular_graphics    'Olex2 1.5 (Dolomanov et al., 2009)'
_computing_publication_material  'Olex2 1.5 (Dolomanov et al., 2009)'
_computing_structure_refinement  'olex2.refine 1.5 (Bourhis et al., 2015)'
_refine_diff_density_max         1.1248
_refine_diff_density_min         -1.5162
_refine_diff_density_rms         0.1766
_refine_ls_d_res_high            0.7697
_refine_ls_d_res_low             9.0086
_refine_ls_extinction_coef       0.000102(12)
_refine_ls_extinction_expression Fc^*^=kFc[1+0.001xFc^2^\l^3^/sin(2\q)]^-1/4^
_refine_ls_goodness_of_fit_ref   1.0346
_refine_ls_hydrogen_treatment    undef
_refine_ls_matrix_type           full
_refine_ls_number_constraints    0
_refine_ls_number_parameters     20
_refine_ls_number_reflns         270
_refine_ls_number_restraints     0
_refine_ls_R_factor_all          0.0261
_refine_ls_R_factor_gt           0.0179
_refine_ls_restrained_S_all      1.0346
_refine_ls_shift/su_max          -0.0005
_refine_ls_shift/su_mean         0.0002
_refine_ls_structure_factor_coef Fsqd
_refine_ls_weighting_details     
'w=1/[\s^2^(Fo^2^)+(0.0053P)^2^+44.4663P] where P=(Fo^2^+2Fc^2^)/3'
_refine_ls_weighting_scheme      calc
_refine_ls_wR_factor_gt          0.0357
_refine_ls_wR_factor_ref         0.0375
_olex2_refinement_description    
;
;
loop_
_atom_site_label
_atom_site_type_symbol
_atom_site_fract_x
_atom_site_fract_y
_atom_site_fract_z
_atom_site_U_iso_or_equiv
_atom_site_adp_type
_atom_site_occupancy
_atom_site_site_symmetry_order
_atom_site_refinement_flags_posn
_atom_site_refinement_flags_adp
_atom_site_refinement_flags_occupancy
Te1 Te 0.5 1.0 0.5 0.0161(3) Uani 1.000000 48 S T P
Sr1 Sr 0.5 0.78131(5) 0.5 0.0222(2) Uani 1.000000 8 S T P
P2 P 0.66361(6) 0.83639(6) 0.66361(6) 0.0128(3) Uani 1.000000 6 S T P
P1 P 0.5 0.67058(5) 0.67058(5) 0.0142(3) Uani 1.000000 4 S T P
Si1 Si 0.58804(8) 0.75 0.75 0.0120(3) Uani 1.000000 4 S T P
Sr2 Sr 0.5 0.5 0.5 0.189(4) Uani 1.000000 48 S T P

loop_
_atom_site_anharm_GC_C_label
_atom_site_anharm_GC_C_111
_atom_site_anharm_GC_C_112
_atom_site_anharm_GC_C_113
_atom_site_anharm_GC_C_122
_atom_site_anharm_GC_C_123
_atom_site_anharm_GC_C_133
_atom_site_anharm_GC_C_222
_atom_site_anharm_GC_C_223
_atom_site_anharm_GC_C_233
_atom_site_anharm_GC_C_333
Sr2 -0.0 -0.0 -0.0 -0.0 -0.0 -0.0 -0.0 -0.0 -0.0 0.0

loop_
_atom_site_anharm_GC_D_label
_atom_site_anharm_GC_D_1111
_atom_site_anharm_GC_D_1112
_atom_site_anharm_GC_D_1113
_atom_site_anharm_GC_D_1122
_atom_site_anharm_GC_D_1123
_atom_site_anharm_GC_D_1133
_atom_site_anharm_GC_D_1222
_atom_site_anharm_GC_D_1223
_atom_site_anharm_GC_D_1233
_atom_site_anharm_GC_D_1333
_atom_site_anharm_GC_D_2222
_atom_site_anharm_GC_D_2223
_atom_site_anharm_GC_D_2233
_atom_site_anharm_GC_D_2333
_atom_site_anharm_GC_D_3333
Sr2 -0.00000008(9) -0.0 -0.0 -0.00000043(4) -0.0 -0.00000043(4) -0.0 -0.0 -0.0
-0.0 -0.00000008(9) -0.0 -0.00000043(4) -0.0 -0.00000008(9)

loop_
_atom_site_aniso_label
_atom_site_aniso_U_11
_atom_site_aniso_U_22
_atom_site_aniso_U_33
_atom_site_aniso_U_12
_atom_site_aniso_U_13
_atom_site_aniso_U_23
Te1 0.0161(3) 0.0161(3) 0.0161(3) -0.000000 -0.000000 0.000000
Sr1 0.0233(3) 0.0201(4) 0.0233(3) -0.000000 -0.000000 0.000000
P2 0.0128(3) 0.0128(3) 0.0128(3) -0.0003(4) 0.0003(4) -0.0003(4)
P1 0.0110(6) 0.0158(4) 0.0158(4) -0.000000 -0.000000 -0.0025(5)
Si1 0.0084(6) 0.0138(4) 0.0138(4) -0.000000 -0.000000 -0.0001(5)
Sr2 0.189(4) 0.189(4) 0.189(4) -0.000000 -0.000000 0.000000

loop_
_geom_bond_atom_site_label_1
_geom_bond_atom_site_label_2
_geom_bond_distance
_geom_bond_site_symmetry_2
_geom_bond_publ_flag
Te1 Sr1 3.4123(7) . ?
Te1 Sr1 3.4123(7) 61_664 ?
Te1 Sr1 3.4123(7) 18_675 ?
Te1 Sr1 3.4123(7) 59_566 ?
Te1 Sr1 3.4123(7) 164_666 ?
Te1 Sr1 3.4123(7) 151_465 ?
Sr1 P2 3.7111(10) 17_656 ?
Sr1 P2 3.7111(10) . ?
Sr1 P2 3.7111(10) 4_556 ?
Sr1 P2 3.7111(10) 5_655 ?
Sr1 P1 3.1732(5) 5_655 ?
Sr1 P1 3.1732(5) . ?
Sr1 P1 3.1732(5) 3_556 ?
Sr1 P1 3.1732(5) 9 ?
Sr1 Sr2 4.3893(7) 7_565 ?
P2 Si1 2.2416(8) 157_665 ?
P2 Si1 2.2416(8) . ?
P2 Si1 2.2416(8) 9 ?
P1 Si1 2.2267(12) . ?
P1 Si1 2.2267(12) 23_655 ?
Si1 Si1 2.747(2) 23_655 ?

loop_
_geom_angle_atom_site_label_1
_geom_angle_atom_site_label_2
_geom_angle_atom_site_label_3
_geom_angle
_geom_angle_site_symmetry_1
_geom_angle_site_symmetry_3
_geom_angle_publ_flag
Sr1 Te1 Sr1 180.0 18_675 . ?
Sr1 Te1 Sr1 90.0 59_566 . ?
Sr1 Te1 Sr1 180.0 59_566 61_664 ?
Sr1 Te1 Sr1 90.0 61_664 164_666 ?
Sr1 Te1 Sr1 90.0 59_566 151_465 ?
Sr1 Te1 Sr1 90.0 59_566 164_666 ?
Sr1 Te1 Sr1 90.0 164_666 . ?
Sr1 Te1 Sr1 90.0 151_465 . ?
Sr1 Te1 Sr1 90.0 164_666 18_675 ?
Sr1 Te1 Sr1 90.0 59_566 18_675 ?
Sr1 Te1 Sr1 180.0 164_666 151_465 ?
Sr1 Te1 Sr1 90.0 151_465 18_675 ?
Sr1 Te1 Sr1 90.0 61_664 151_465 ?
Sr1 Te1 Sr1 90.0 61_664 18_675 ?
Sr1 Te1 Sr1 90.0 61_664 . ?
P2 Sr1 Te1 76.61(2) . . ?
P2 Sr1 Te1 76.61(2) 5_655 . ?
P2 Sr1 Te1 76.61(2) 4_556 . ?
P2 Sr1 Te1 76.61(2) 17_656 . ?
P2 Sr1 P2 86.925(6) 17_656 4_556 ?
P2 Sr1 P2 153.22(4) 4_556 5_655 ?
P2 Sr1 P2 153.22(4) 17_656 . ?
P2 Sr1 P2 86.9 5_655 . ?
P2 Sr1 P2 86.925(6) 4_556 . ?
P2 Sr1 P2 86.9 17_656 5_655 ?
P1 Sr1 Te1 122.99(2) 3_556 . ?
P1 Sr1 Te1 122.99(2) . . ?
P1 Sr1 Te1 122.99(2) 9 . ?
P1 Sr1 Te1 122.99(2) 5_655 . ?
P1 Sr1 P2 134.675(14) 3_556 . ?
P1 Sr1 P2 63.200(18) 5_655 17_656 ?
P1 Sr1 P2 63.200(18) . . ?
P1 Sr1 P2 134.675(14) 5_655 4_556 ?
P1 Sr1 P2 134.675(14) 9 17_656 ?
P1 Sr1 P2 134.675(14) 5_655 . ?
P1 Sr1 P2 134.675(14) 9 5_655 ?
P1 Sr1 P2 134.675(14) 3_556 5_655 ?
P1 Sr1 P2 134.675(14) . 17_656 ?
P1 Sr1 P2 63.200(18) 9 4_556 ?
P1 Sr1 P2 63.200(18) 9 . ?
P1 Sr1 P2 63.200(18) 3_556 17_656 ?
P1 Sr1 P2 63.200(18) . 5_655 ?
P1 Sr1 P2 63.200(18) 5_655 5_655 ?
P1 Sr1 P2 134.675(14) . 4_556 ?
P1 Sr1 P2 63.200(18) 3_556 4_556 ?
P1 Sr1 P1 114.02(5) 5_655 9 ?
P1 Sr1 P1 114.02(4) 3_556 . ?
P1 Sr1 P1 72.76(2) 5_655 . ?
P1 Sr1 P1 72.76(2) 3_556 5_655 ?
P1 Sr1 P1 72.76(2) 3_556 9 ?
P1 Sr1 P1 72.76(2) . 9 ?
Sr2 Sr1 Te1 180.0 7_565 . ?
Sr2 Sr1 P2 103.39(2) 7_565 5_655 ?
Sr2 Sr1 P2 103.39(2) 7_565 . ?
Sr2 Sr1 P2 103.39(2) 7_565 17_656 ?
Sr2 Sr1 P2 103.39(2) 7_565 4_556 ?
Sr2 Sr1 P1 57.01(2) 7_565 9 ?
Sr2 Sr1 P1 57.01(2) 7_565 5_655 ?
Sr2 Sr1 P1 57.01(2) 7_565 3_556 ?
Sr2 Sr1 P1 57.01(2) 7_565 . ?
Sr1 P2 Sr1 81.11(3) 164_666 . ?
Sr1 P2 Sr1 81.11(3) 59_566 . ?
Sr1 P2 Sr1 81.11(3) 59_566 164_666 ?
Si1 P2 Sr1 161.65(6) . 164_666 ?
Si1 P2 Sr1 161.65(6) 9 59_566 ?
Si1 P2 Sr1 84.98(3) 9 . ?
Si1 P2 Sr1 84.98(3) . 59_566 ?
Si1 P2 Sr1 84.98(3) . . ?
Si1 P2 Sr1 84.98(3) 157_665 164_666 ?
Si1 P2 Sr1 84.98(3) 9 164_666 ?
Si1 P2 Sr1 84.98(3) 157_665 59_566 ?
Si1 P2 Sr1 161.65(6) 157_665 . ?
Si1 P2 Si1 105.72(5) 157_665 9 ?
Si1 P2 Si1 105.72(5) 157_665 . ?
Si1 P2 Si1 105.72(5) . 9 ?
Sr1 P1 Sr1 155.98(5) 4_556 8 ?
Si1 P1 Sr1 99.427(16) . 8 ?
Si1 P1 Sr1 99.427(16) 23_655 4_556 ?
Si1 P1 Sr1 99.427(16) . 4_556 ?
Si1 P1 Sr1 99.427(16) 23_655 8 ?
Si1 P1 Si1 76.18(6) 23_655 . ?
P2 Si1 P2 116.53(8) 154_665 8 ?
P1 Si1 P2 108.94(2) 72_666 8 ?
P1 Si1 P2 108.94(2) . 8 ?
P1 Si1 P2 108.94(2) . 154_665 ?
P1 Si1 P2 108.94(2) 72_666 154_665 ?
P1 Si1 P1 103.82(6) 72_666 . ?
Si1 Si1 P2 121.74(4) 23_655 8 ?
Si1 Si1 P2 121.74(4) 23_655 154_665 ?
Si1 Si1 P1 51.91(3) 23_655 . ?
Si1 Si1 P1 51.91(3) 23_655 72_666 ?
Sr1 Sr2 Sr1 180.0 16_566 . ?
Sr1 Sr2 Sr1 90.0 7_565 3_556 ?
Sr1 Sr2 Sr1 90.0 7_565 . ?
Sr1 Sr2 Sr1 90.0 16_566 3_556 ?
Sr1 Sr2 Sr1 90.0 16_566 7_565 ?
Sr1 Sr2 Sr1 90.0 2_565 . ?
Sr1 Sr2 Sr1 90.0 3_556 6_655 ?
Sr1 Sr2 Sr1 90.0 16_566 2_565 ?
Sr1 Sr2 Sr1 90.0 3_556 . ?
Sr1 Sr2 Sr1 180.0 3_556 2_565 ?
Sr1 Sr2 Sr1 90.0 . 6_655 ?
Sr1 Sr2 Sr1 90.0 16_566 6_655 ?
Sr1 Sr2 Sr1 90.0 2_565 6_655 ?
Sr1 Sr2 Sr1 90.0 7_565 2_565 ?
Sr1 Sr2 Sr1 180.0 7_565 6_655 ?

loop_
_diffrn_refln_index_h
_diffrn_refln_index_k
_diffrn_refln_index_l
_diffrn_refln_intensity_net
_diffrn_refln_intensity_u
-1 -1 -1 142.59 7.2
-1 -1 -1 174.08 13.2
1 1 -1 159.68 12.1
1 -1 1 151.68 9.1
1 -1 1 138.89 6.7
1 -1 -1 142.49 8.9
-1 1 -1 136.09 8.9
-1 1 -1 158.98 6.9
-1 -1 1 184.08 12.9
1 1 1 140.29 7.3
1 1 1 154.48 12.2
-2 0 0 30.5 2.3
-2 0 0 18.8 4
0 -2 0 28.4 6.7
0 0 -2 25.2 2.4
0 0 -2 25.4 5.6
0 0 2 26.5 2.5
0 0 2 25.3 5.8
0 2 0 40.6 7.6
2 0 0 25.3 2.1
2 0 0 27.8 4.8
-2 -2 0 3.6 5.8
-2 0 -2 2.4 1.6
-2 0 2 1.5 0.6
-2 2 0 2.4 1.2
-2 2 0 -3.2 1.6
0 -2 -2 -0.7 1.2
0 -2 -2 -0.5 4.3
0 -2 2 2.6 1.3
0 -2 2 11.7 5.8
0 2 -2 2.3 1.4
0 2 -2 0.9 4.1
0 2 2 2.5 1.8
0 2 2 1.3 4
2 -2 0 1.6 1.1
2 -2 0 3.7 2.1
2 0 -2 3.3 0.7
2 0 -2 1.9 3.4
2 0 2 0.7 1.4
2 0 2 4.1 3.5
2 2 0 6.3 5.6
-2 -2 -2 30.8 4.6
-2 -2 -2 20.4 8.6
2 -2 2 28.1 6.4
2 2 -2 26 9.1
2 -2 2 20.7 3.3
2 -2 -2 29.8 6.3
2 -2 -2 27.8 6.4
-2 2 -2 12.9 5.2
-2 -2 2 23.6 8.7
-2 2 -2 36.2 5.1
2 2 2 19.9 3.9
2 2 2 37.9 10.5
-3 -1 -1 46.2 4.7
1 3 -1 64.19 13
1 -1 3 45.1 4.4
1 -1 3 57.29 10.4
-3 1 1 47.5 2.8
-3 1 1 37.4 5.4
-1 -3 -1 66.29 14.2
1 -3 1 50.59 4.7
-1 -1 -3 54.29 5.7
-1 -1 -3 58.89 10.8
1 1 -3 48.7 10.2
1 -3 1 53.79 10
3 -1 1 57.79 5.1
-1 1 3 48.3 4
-1 1 3 25.6 7.4
1 1 -3 48.4 3.8
-1 3 1 60.99 11
3 1 -1 43.5 9.5
-1 3 -1 47.3 9.2
1 -3 -1 50.39 10.1
1 -1 -3 50.19 4
1 -1 -3 53.59 9.9
-1 -1 3 61.89 11.1
-3 1 -1 39.4 5.7
-1 -3 1 56.19 12.1
-1 -1 3 44.3 3.8
1 1 3 48.6 4.9
1 1 3 59.69 10.9
-3 -1 1 49.3 3.7
1 3 1 86.19 15.1
3 -1 -1 49.99 2.8
3 -1 -1 47.2 6.2
-1 1 -3 41.6 9.2
-3 1 -1 55.29 4.3
3 1 1 45.5 4.5
3 1 1 43.3 9.6
-3 -3 -1 29.3 4.9
-3 -3 -1 52.69 14.9
3 3 -1 54.29 13.9
-3 -1 -3 28.2 4.7
-3 -1 -3 27.4 10.6
1 3 -3 47.8 12.7
-1 -3 -3 35.3 5.7
3 -1 3 32.7 5
3 1 -3 42.6 11.2
1 3 -3 35.9 5
-3 1 3 33.9 8.4
3 -3 1 34.8 6
1 -3 3 24.8 8.9
-3 3 1 31.1 5.6
1 -3 3 35.7 5.1
-1 -3 -3 28.5 10.7
-1 3 3 24 8.5
3 -3 1 18.5 3.5
-1 3 -3 33.5 4.9
-1 -3 3 48.5 12.8
-1 -3 3 29.3 4.3
1 -3 -3 32.7 9.5
-3 -1 3 38.6 11.2
-3 3 -1 23.1 5.4
-3 1 -3 33.1 8.5
-3 -1 3 27.9 2.7
1 3 3 25.3 4.9
1 3 3 21.7 10.3
3 -3 -1 31.5 4
3 -3 -1 49.3 7.9
-1 3 -3 18.2 8
-3 3 -1 41 4.4
3 -1 -3 30.1 2.1
3 -1 -3 10.8 6
-3 1 -3 41.6 5.7
-3 1 -3 26.8 7.3
3 1 3 33.2 5.4
3 1 3 33.7 9.7
-3 -3 1 36.5 12.5
3 3 1 52.19 14.4
-3 -3 -3 8215.58 268.67
-3 -3 -3 7931.91 292.77
3 -3 3 8689.43 277.27
3 3 -3 8379.56 292.07
3 -3 3 8329.97 266.57
3 -3 -3 8216.58 277.17
3 -3 -3 8026.8 275.97
-3 3 -3 8217.08 277.57
-3 -3 3 8647.43 292.57
-3 3 -3 8481.75 266.67
3 3 3 8485.75 269.07
3 3 3 8754.32 294.37
-4 0 0 6381.36 195.68
-4 0 0 5972.1 205.48
0 -4 0 6110.59 218.68
0 0 -4 6198.38 213.88
0 0 4 5957.9 196.98
0 0 4 6648.23 214.48
0 4 0 6253.57 218.68
4 0 0 6288.27 195.88
4 0 0 5908.51 205.78
0 -4 2 1123.39 42.1
0 -4 2 1092.39 56.69
0 4 -2 1078.59 56.49
0 4 2 1211.98 60.99
2 0 -4 1156.58 38.8
2 0 -4 1113.59 54.79
2 0 4 1104.99 42.3
4 -2 0 1091.79 39.3
4 2 0 1197.58 58.99
-2 0 4 1147.29 39.1
-2 0 4 1241.78 56.19
0 -4 -2 1208.68 61.19
-2 0 -4 1185.08 62.29
-2 0 -4 1146.29 42.5
-2 0 -4 1182.48 54.29
-4 -2 0 1086.69 43.4
-4 2 0 1178.88 39.5
4 0 2 1037.1 40.9
4 0 2 1145.59 49.99
2 4 0 1128.99 61.39
4 0 -2 1094.19 50.69
2 -4 0 1131.69 41.2
2 -4 0 1155.28 51.29
0 2 4 1077.69 41.4
0 -2 4 1149.08 55.79
0 2 -4 1135.09 40.9
0 2 -4 1163.08 57.29
-4 0 -2 1162.18 41.7
-4 0 -2 1131.19 51.59
-4 0 2 1154.98 36.3
-4 0 2 1186.08 50.99
-2 -4 0 1159.78 62.89
-2 4 0 1128.09 51.29
0 -2 -4 1157.18 41.9
0 -2 -4 1221.28 56.79
0 -2 4 1061.09 40.6
-4 -2 -2 228.48 13.5
2 4 -2 257.97 26.7
-2 4 2 223.58 19.4
2 -2 4 208.78 12.3
2 -2 4 227.28 20.3
-4 2 2 219.78 14.9
-2 -4 -2 209.68 13.2
-2 -4 -2 228.88 31.1
2 -4 2 207.78 12.2
-2 -2 -4 189.78 12.8
-2 -2 -4 249.78 24.3
2 2 -4 212.78 26.6
4 -2 2 200.58 11.6
4 2 -2 223.88 26.8
2 -4 2 208.38 19
-2 4 -2 214.88 12.4
-2 -2 4 216.58 10.9
-4 2 -2 222.18 12
2 -4 -2 207.28 20.5
-2 -4 2 256.57 26.3
-2 4 -2 191.38 18.6
2 -2 -4 221.18 11
2 -2 -4 215.58 20.1
-4 2 -2 220.98 14.3
-4 2 -2 228.38 14.8
-2 2 -4 223.28 20.3
2 2 4 221.28 13.6
2 2 4 228.98 23.3
-4 -2 2 209.98 23.2
2 4 2 264.97 32.4
4 -2 -2 227.28 8.8
4 -2 -2 245.58 15.9
-2 -2 4 260.77 25.1
-2 2 -4 195.78 12
4 2 2 203.48 13.1
4 2 2 244.38 25.1
-4 -4 0 3103.69 140.49
-4 0 -4 3392.96 114.79
-4 0 4 3541.95 107.19
-4 4 0 3418.56 112.29
-4 4 0 3445.16 114.99
0 -4 -4 3414.66 114.99
0 -4 -4 3401.06 138.19
0 -4 4 3401.46 113.49
0 -4 4 3636.64 137.89
0 4 -4 3244.88 113.29
0 4 -4 3544.95 137.59
0 4 4 3540.85 135.59
4 -4 0 3133.99 111.19
4 -4 0 3476.85 114.69
4 0 -4 3362.26 131.09
4 0 4 3324.87 114.49
4 4 0 3513.25 143.59
-4 -4 -2 2561.24 91.69
-4 -4 -2 2587.64 120.09
-2 4 4 2701.13 105.29
-4 -2 -4 2493.15 91.09
-4 -2 -4 2572.44 112.59
4 2 -4 2654.23 112.89
4 -4 2 2662.73 89.19
4 -4 2 2752.52 94.49
4 4 -2 2648.03 117.99
-4 2 4 2610.24 101.49
4 -2 4 2572.44 89.89
4 -2 4 2538.15 100.59
-2 -4 -4 2587.54 91.79
-2 -4 -4 2504.95 128.69
2 -4 4 2436.06 89.29
2 -4 4 2602.94 105.59
-2 4 -4 2795.62 108.99
-4 -4 2 2778.02 118.29
2 -4 -4 2662.53 88.69
2 -4 -4 2503.55 106.59
-2 -4 4 2643.24 88.89
-2 4 -4 2568.14 89.99
2 4 4 2613.14 92.19
2 4 4 2538.55 115.99
4 -4 -2 2559.74 86.29
4 -4 -2 2595.04 98.19
-4 -2 4 2604.64 111.39
-4 2 -4 2655.63 90.09
4 -2 -4 2669.33 83.59
4 -2 -4 2675.33 103.09
-4 4 -2 2616.84 89.19
-4 4 -2 2659.03 96.09
-4 -2 4 2577.14 85.29
4 2 4 2697.43 92.19
4 2 4 2583.94 110.99
-4 2 -4 2554.64 101.19
4 4 2 2727.23 119.39
-4 -4 -4 971.1 42.3
-4 -4 -4 1026.8 66.39
4 4 -4 1019.8 63.89
4 -4 4 1030.1 50.49
4 -4 4 953.6 39.7
-4 4 -4 1001.5 51.69
4 -4 -4 977.3 51.19
4 -4 -4 910.51 48.9
-4 4 -4 1050.39 40.5
-4 -4 4 1013.9 63.99
-4 -4 4 946.51 37.7
4 4 4 991.7 42.4
4 4 4 973.2 63.49
-5 -1 -1 485.05 21.2
-5 -1 -1 514.95 34.9
1 1 -5 516.75 36.2
1 -5 1 458.85 33.7
1 5 -1 461.45 37.9
-1 5 1 470.15 35.3
-5 1 1 494.45 18
-5 1 1 493.25 24.8
-1 -5 -1 534.35 42
5 -1 1 525.45 25.2
-1 -1 -5 463.95 22
-1 -1 -5 535.35 35.2
-1 -1 -5 489.25 34.7
1 1 -5 509.55 20.6
1 -5 1 439.46 21.9
5 -1 1 450.05 20.3
1 -1 5 516.45 35.1
-1 1 5 519.75 21.1
-1 1 5 494.95 34.3
5 1 -1 467.15 32.5
1 -1 5 475.05 21.8
1 -5 -1 499.55 37
-1 -1 5 490.15 35
-1 5 -1 463.05 34.2
1 -1 -5 475.25 20.5
1 -1 -5 485.45 34.7
-5 1 -1 520.45 26.9
-1 1 -5 493.25 35.1
-1 -1 5 479.65 20.6
-5 -1 1 531.75 33.2
1 1 5 468.75 22.1
-5 1 -1 469.55 20.2
1 5 1 495.05 39.3
5 -1 -1 471.45 18.2
5 -1 -1 487.45 25.8
-1 1 -5 474.25 21.5
-1 -5 1 486.05 38.7
-5 -1 1 499.45 19.6
5 1 1 467.05 21.3
5 1 1 502.25 33.7
-3 1 5 449.06 33.5
-5 -3 -1 473.05 22.3
-3 1 5 436.46 18.1
3 -1 5 425.96 21.8
3 -1 5 443.76 32.7
3 1 -5 451.55 18.2
3 1 -5 500.95 38
-5 3 1 477.95 18.7
-3 -1 -5 450.45 22.7
-3 -1 -5 472.45 35.1
-1 5 3 490.55 35.8
5 -3 1 408.16 19.5
5 3 -1 463.85 38.3
1 -5 3 492.15 35.7
1 5 -3 538.15 40.7
-5 -3 -1 454.05 39.8
-1 -5 -3 468.05 23.2
-1 -5 -3 458.85 40.8
1 -5 3 467.05 22.1
-1 -5 3 440.36 37.5
1 5 3 481.05 40.2
-1 5 -3 514.45 37.1
5 -3 -1 441.36 18.6
1 -5 -3 468.25 37.7
-1 5 -3 458.75 22.3
5 3 1 451.05 22.3
5 3 1 422.26 37.8
-3 -1 5 420.76 34.4
-3 1 -5 455.95 22.1
-3 1 -5 475.45 33.6
3 -1 -5 468.15 34.5
-3 -1 5 466.65 18.4
3 1 5 453.35 22.6
5 -3 -1 433.66 18.1
5 -3 -1 418.66 19.1
-5 3 -1 484.95 20.3
-5 3 -1 461.15 17.2
3 -1 -5 436.46 17.6
-1 -5 3 452.75 21.6
-5 -3 1 432.06 20.4
-5 -3 1 435.26 37.3
-1 -3 -5 455.35 22.8
-5 -1 -3 468.65 22.4
1 3 -5 473.55 21.1
5 -1 3 446.76 21.6
5 1 -3 415.06 33.5
1 -3 5 461.85 34.8
-1 -3 -5 431.36 36.8
3 -5 1 489.65 21.7
3 -5 1 409.26 27.8
3 5 -1 430.06 39.5
1 -3 5 447.26 21.4
-5 -1 -3 498.55 36.1
-1 3 5 452.85 21.2
-5 1 3 424.56 27.9
-3 -5 -1 459.65 42.7
1 3 -5 479.65 38.6
-3 5 1 425.46 29.2
3 5 1 447.46 40.7
5 -1 -3 456.35 29.9
1 -3 -5 499.05 35.8
5 1 3 444.66 33.6
5 1 3 439.56 22.2
-1 3 -5 441.36 21.2
-1 3 -5 485.95 36.6
-5 -1 3 489.75 34.7
-5 1 -3 486.05 22.1
-5 1 -3 488.75 29.4
-5 1 -3 433.36 27.4
1 -3 -5 475.85 21.6
1 -3 -5 463.55 34.7
-3 -5 1 511.05 42.2
-3 5 -1 489.35 30.7
1 3 5 460.25 23
1 3 5 471.45 42
3 -5 -1 402.46 30
-1 -3 5 475.75 21
-1 -3 5 416.46 36
-5 -3 -3 288.07 17.6
-5 -3 -3 246.68 34.4
5 -3 3 311.47 16.4
5 3 -3 288.97 36
3 -3 5 311.87 27
-3 -5 -3 265.07 17.4
-3 -3 -5 267.67 17.3
-3 -3 -5 246.48 33.5
3 -5 3 298.17 16.6
3 -3 5 282.77 16.7
-3 5 3 296.07 24.5
3 3 -5 341.87 34.3
3 -5 3 250.87 24
-3 5 -3 281.27 16.4
-5 3 -3 305.07 20.8
3 -5 -3 240.48 26.3
-3 -3 5 265.77 14
-3 5 -3 310.27 26.8
3 -3 -5 289.17 26.5
3 -3 -5 283.37 26.3
-3 -3 5 339.87 33.6
-3 3 -5 277.27 16.3
-3 3 -5 251.07 25.8
3 3 5 304.37 18.4
3 3 5 296.87 31.3
3 5 3 244.28 42.7
5 -3 -3 277.97 11.7
5 -3 -3 261.47 19.9
5 -3 -3 304.07 21.6
-5 -3 3 279.27 31.2
-5 3 -3 295.07 16.1
5 3 3 272.47 17.5
5 3 3 303.77 32.9
-5 -5 -1 881.71 38
-5 -5 -1 863.91 64.79
5 -5 1 953.5 36.2
-5 -1 -5 819.72 37.9
1 5 -5 869.11 37
5 -1 5 855.11 37.6
5 1 -5 870.41 55.39
1 -5 5 917.01 37.5
1 -5 5 894.21 56.69
-5 1 5 885.41 50.79
5 -5 1 898.81 37.8
-1 5 5 867.81 54.29
-5 5 1 891.31 36.9
-1 -5 -5 892.91 39
-1 -5 -5 904.31 61.99
1 5 -5 922.71 60.69
5 5 -1 910.51 63.79
-1 -5 5 903.41 36.7
-1 5 -5 913.51 57.59
-5 5 -1 928.81 40.1
1 -5 -5 936.81 38.1
1 -5 -5 887.31 57.99
-5 1 -5 785.82 47.5
-5 1 -5 912.11 50.19
-5 -1 5 885.91 30.6
-1 5 -5 918.01 37.7
1 5 5 822.52 56.99
5 -5 -1 777.32 33.7
5 -5 -1 868.91 40.2
-5 -5 1 913.41 64.09
-5 5 -1 930.81 36.2
5 -1 -5 796.02 50.59
-5 -1 5 773.92 64.89
-5 1 -5 891.11 38
5 1 5 895.31 38.6
5 1 5 963 54.99
-1 -5 5 878.11 58.79
5 5 1 967.7 64.89
-5 -5 -3 943.31 42.9
-5 -5 -3 997.7 72.19
5 -3 5 1001.6 41.6
-5 -3 -5 942.41 43
-5 -3 -5 961.1 65.59
5 3 -5 940.41 63.89
5 -5 3 1082.89 41.2
5 -5 3 914.71 46.2
5 5 -3 1034.5 69.19
3 -5 5 1022.6 57.09
5 -3 5 937.71 51.69
-3 -5 -5 1037.2 44.1
-3 -5 -5 981.5 69.09
3 5 -5 949.8 65.79
3 -5 5 1072.09 42
-3 -5 5 1067.19 68.49
-5 -5 3 950.8 66.99
3 -5 -5 1014.6 39.5
3 -5 -5 893.31 57.09
-3 5 -5 958.4 41.4
-5 5 -3 1091.09 41.7
-3 -5 5 1004.5 40
3 5 5 998.7 44.3
3 5 5 1013.9 67.69
5 -5 -3 963.2 37
5 -5 -3 762.22 48.1
-5 -3 5 1108.59 66.79
-5 3 -5 1061.99 42.1
5 -3 -5 1035.5 34.8
5 -3 -5 1021.1 54.89
-5 5 -3 997.9 49.4
-3 5 -5 956.3 57.19
-5 -3 5 975.1 36.7
5 3 5 982.9 43.5
5 3 5 1020.1 64.39
-5 3 -5 997 53.09
5 5 3 967.3 67.99
-5 -5 -5 1137.79 51.09
-5 -5 -5 1181.58 81.29
5 -5 5 1164.58 60.69
5 5 -5 1129.69 77.69
5 -5 5 1265.27 49.2
-5 5 -5 1210.58 49.1
5 -5 -5 1172.48 44.2
5 -5 -5 1161.28 63.29
5 -5 -5 1180.38 61.39
-5 5 -5 1214.68 63.69
-5 -5 5 1172.18 45.9
-5 -5 5 1125.39 76.19
5 5 5 1279.97 52.59
5 5 5 1156.68 77.29
-6 0 0 5513.35 176.38
-6 0 0 5463.05 190.88
0 -6 0 5780.52 210.08
0 0 -6 5577.94 178.88
0 0 -6 5382.86 202.48
0 0 6 5324.97 178.68
0 0 6 5584.64 203.68
0 6 0 5531.75 208.08
6 0 0 5500.15 176.88
6 0 0 5466.65 191.78
0 6 -2 248.98 33.3
0 6 2 339.17 34.5
2 0 -6 320.07 14.6
2 0 -6 270.37 28.9
2 0 6 284.77 16.8
6 -2 0 270.37 13.9
6 -2 0 322.47 14.8
6 2 0 266.57 15.6
6 2 0 286.27 30
0 -6 -2 223.28 33.8
0 -6 2 314.87 17.5
0 -6 2 302.27 32.1
-6 2 0 308.67 14.1
-6 2 0 317.17 14.1
-2 0 -6 312.97 17.4
-2 0 -6 316.57 30.3
-2 0 6 309.77 14.9
-2 0 6 295.27 29.3
-6 -2 0 294.77 30
-6 -2 0 289.57 15.7
6 4 0 121.99 25.6
0 6 -4 125.59 24.9
6 -4 0 85.69 7.6
-6 -4 0 90.39 9.3
-6 -4 0 157.18 28.8
-6 4 0 108.29 8.3
-4 0 -6 94.29 9.6
-4 0 -6 100.29 21
-4 0 -6 84.29 19.6
-4 0 6 107.79 6.9
-4 0 6 85.49 19
0 -6 -4 103.39 10.6
0 -6 -4 150.08 28.8
4 0 -6 113.99 22.7
0 -6 4 127.39 25
4 0 -6 104.09 6.4
0 -6 4 118.19 10.3
0 6 4 122.29 24.5
4 0 6 135.29 19.6
-6 0 2 297.07 24.3
-6 0 -2 286.67 25.9
0 2 -6 297.87 30.1
0 2 6 297.57 17.1
-6 0 2 318.37 12.4
-6 0 -2 297.27 16.3
0 -2 6 285.37 16.1
0 -2 6 336.47 31.1
0 2 -6 299.47 16.3
-2 -6 0 371.16 39.1
-2 6 0 360.56 30.8
2 -6 0 299.67 28.5
2 6 0 340.77 36.8
6 0 -2 339.17 27.1
6 0 2 299.27 16.6
6 0 2 317.47 25.4
0 -2 -6 321.07 31.4
0 -2 -6 354.06 31
0 -2 -6 311.97 17
2 -2 6 659.23 45
2 -6 2 729.93 45.8
2 6 -2 736.23 54.49
-2 6 2 708.63 46.4
-2 -6 -2 786.32 59.59
2 2 -6 726.33 28.9
2 2 -6 733.33 51.09
-6 -2 -2 680.83 31
-6 -2 -2 702.23 49.4
2 -2 6 676.83 30.8
-2 -2 -6 718.23 48.8
-2 -2 -6 715.83 48.5
2 -6 2 716.63 31.5
6 -2 2 708.93 29.9
6 2 -2 776.12 49.9
-6 2 2 705.33 33.6
-2 2 6 722.03 29.2
-2 -2 -6 710.13 32.1
-6 2 2 735.33 25.2
-6 2 -2 739.53 35
-6 2 -2 736.13 32.4
-6 -2 2 785.02 48.6
2 -2 -6 711.03 28.7
2 -2 -6 624.94 45.1
-2 6 -2 677.63 45
2 -6 -2 685.63 48.2
-2 2 -6 719.53 47
-2 -2 6 699.23 28.6
2 2 6 705.93 32.2
-6 2 -2 702.93 29.6
2 6 2 693.53 53.69
6 -2 -2 789.42 25.5
6 -2 -2 678.33 35
-2 -2 6 731.93 49.4
-2 2 -6 684.23 30.8
6 2 2 730.13 32
6 2 2 687.03 48.2
-2 -6 2 750.32 53.79
4 -2 6 23.3 11.9
4 2 -6 11.2 3.2
4 2 -6 4.2 13
-4 2 6 2.7 2.4
-2 -6 -4 5.2 3.7
-4 -2 -6 20.3 13.7
4 -2 6 8.3 4.3
-6 -4 -2 4.7 4.4
6 -4 2 10.1 3.8
6 4 -2 19.9 14.9
-2 -6 -4 -1.2 15.4
2 -6 4 13.8 10.5
-6 -4 -2 9.3 15.8
-4 -2 -6 6.5 4.3
-2 6 4 -5 9.3
2 6 -4 4.5 13.5
2 -6 4 10.4 4.5
6 4 2 -6.9 12.2
-4 -2 6 9 3
6 -4 -2 10.5 5.1
-6 4 -2 1.3 4.6
6 4 2 10.1 5
-6 4 -2 12.6 3.9
-6 4 -2 11.5 4
4 2 6 6.6 4.2
4 2 6 -4.5 10.4
2 6 4 -2.5 15.2
4 -2 -6 7.8 2.5
4 -2 -6 21.3 12.6
-4 2 -6 17.6 5.1
6 -4 -2 23.4 6.5
2 -6 -4 -1 10.8
-4 -2 6 2.8 11.9
6 -4 -2 9 2.7
-2 6 -4 14.5 12
-4 2 -6 10.6 10.5
-6 -4 2 10.6 13.6
-2 -6 4 6.6 4.1
-2 -6 4 -1.2 12
-2 6 -4 6.8 3.8
0 4 6 94.69 9.6
6 0 4 106.79 18.1
0 -4 -6 101.19 9.9
0 -4 -6 122.09 24.3
0 4 -6 82.59 20.8
-6 0 -4 149.39 23.6
0 4 -6 98.09 9.3
4 -6 0 117.59 9.9
4 -6 0 127.29 17.7
-6 0 -4 99.09 9.7
0 4 6 118.89 23.5
0 -4 6 106.29 9.4
0 -4 6 96.79 22
6 0 -4 95.29 19
6 0 4 97.29 10
-6 0 4 97.69 19
-4 -6 0 111.09 32.1
-4 6 0 88.59 15.4
-2 -4 -6 13.8 5.4
6 -2 4 6.5 4
6 2 -4 1.9 11.2
2 4 -6 8.1 3.9
2 4 -6 13.7 12.8
4 -6 2 8.3 4.2
4 -6 2 3.5 7.6
4 6 -2 -6.4 13.7
-4 6 2 8.4 7.7
-6 -2 -4 8.5 4.2
2 -4 6 8 4.3
2 -4 6 13.1 11.8
-4 -6 -2 14 17.5
-2 -4 -6 18.9 13
-6 2 4 17.2 8.9
-4 -6 -2 12.4 4.6
6 2 4 13.4 5.1
6 2 4 -10.4 10.5
-2 -4 6 7.2 3.6
-2 -4 6 39.8 16.2
-2 4 -6 4.7 3.4
-2 4 -6 -9.7 10.5
2 -4 -6 9.2 3.9
2 -4 -6 29.1 13.2
2 -4 -6 3.4 10.3
-6 -2 4 0.1 2.1
-6 2 -4 -0.4 3.1
-6 2 -4 2.8 6.7
-6 2 -4 17.4 8.4
2 4 6 11.6 5.1
2 4 6 25.7 15.1
4 -6 -2 -11 8.3
-4 -6 2 5.2 13.4
-4 6 -2 3.8 3.2
-4 6 -2 27.8 11
4 6 2 1.4 14.1
6 -2 -4 9 8.5
-6 -4 -4 989 43.5
-6 -4 -4 958.6 69.39
6 -4 4 960.2 40.3
4 -4 6 996.7 41.4
4 -4 6 881.81 54.59
-4 -6 -4 895.71 42.7
-4 -6 -4 866.71 69.79
6 4 -4 991.3 67.59
-4 -4 -6 915.01 42.6
-4 -4 -6 1036.8 70.19
4 4 -6 885.91 66.49
4 -6 4 878.51 51.49
4 -6 4 1032.6 41.3
4 6 -4 920.21 68.09
-4 6 4 997 52.29
-4 6 -4 996.6 56.19
-4 6 -4 979.8 41.2
-6 -4 4 976.8 65.59
-4 4 -6 881.31 40.3
-4 -4 6 845.82 73.29
4 -4 -6 933.11 36.5
4 -4 -6 952.7 56.19
4 -4 -6 1003.3 57.89
-6 4 -4 979.6 40.4
-6 4 -4 959.6 48.9
-4 -4 6 892.71 36.9
4 4 6 952.8 43.4
4 4 6 922.91 64.99
4 -6 -4 940.51 58.69
4 6 4 1104.29 73.99
6 -4 -4 897.51 33.3
6 -4 -4 910.81 48.1
6 -4 -4 983.6 56.29
-4 4 -6 1000.3 58.39
-4 -6 4 1002.2 70.09
6 4 4 951.8 42.9
6 4 4 1040.6 68.79
-6 -6 0 9522.75 312.07
-6 -6 0 9809.52 361.36
-6 0 -6 9785.42 312.77
-6 0 -6 9100.09 333.57
-6 0 -6 9697.43 334.87
-6 0 6 9405.16 299.87
-6 6 0 9622.34 307.57
0 -6 -6 9699.53 312.87
0 -6 -6 9620.64 352.56
0 -6 6 9551.54 310.67
0 -6 6 9825.62 348.57
0 6 -6 9782.02 311.67
0 6 -6 9432.16 348.47
0 6 6 9656.83 344.67
6 -6 0 9999 307.97
6 -6 0 9606.84 308.87
6 0 -6 9348.76 338.97
6 0 6 9685.53 312.57
6 6 0 9763.02 357.86
-6 -6 -2 1439.06 59.29
-6 -6 -2 1458.65 96.29
6 -6 2 1471.55 56.19
-6 -2 -6 1529.65 60.29
-6 -2 -6 1534.85 85.39
6 -2 6 1514.85 58.69
6 2 -6 1440.26 83.49
2 -6 6 1551.54 58.39
2 -6 6 1475.05 79.49
6 6 -2 1417.86 90.49
-6 2 6 1443.96 72.89
-2 6 6 1358.06 76.99
2 6 -6 1402.46 88.29
-2 -6 -6 1406.66 59.49
-2 -6 -6 1502.55 92.19
6 -6 2 1447.66 58.69
-6 6 -2 1479.75 61.99
-2 6 -6 1444.46 57.99
-2 6 -6 1393.56 81.29
-6 6 -2 1485.55 56.49
2 -6 -6 1479.55 57.49
2 -6 -6 1350.76 82.59
-6 2 -6 1455.85 58.09
-6 2 -6 1478.75 72.69
-2 -6 6 1377.06 85.79
2 6 6 1436.56 87.39
6 -6 -2 1394.26 52.89
6 -6 -2 1413.56 63.89
6 -6 -2 1459.85 58.99
-6 -6 2 1424.16 89.79
-2 -6 6 1524.75 56.79
6 -2 -6 1384.26 75.39
-6 -2 6 1388.86 49.8
-6 -2 6 1607.54 84.99
6 2 6 1584.84 60.89
6 2 6 1309.87 78.09
-6 2 -6 1446.06 73.19
6 6 2 1501.45 92.89
-6 -6 -4 186.58 16.8
-6 -6 -4 248.68 45.7
4 6 -6 202.58 39.2
-6 -4 -6 202.58 17.8
-6 -4 -6 241.78 40.2
6 4 -6 199.38 37.6
6 -6 4 227.18 16.1
6 6 -4 290.67 45.1
6 -4 6 179.38 26.3
4 -6 6 222.18 31.5
6 -6 4 222.68 22.5
-4 -6 -6 249.48 19.1
-4 -6 -6 287.17 46.5
-6 -6 4 236.08 42.1
-4 -6 6 189.68 37.7
-4 6 -6 217.38 16.6
-6 4 -6 173.18 25.8
4 -6 -6 205.08 14.3
4 -6 -6 170.28 30.3
-4 -6 6 217.38 15.2
-6 6 -4 195.28 15.5
-6 6 -4 221.88 26.6
4 6 6 196.08 37.4
6 -6 -4 184.88 12.2
6 -6 -4 228.38 28.5
6 -6 -4 172.08 22.7
-6 -4 6 205.88 37.4
4 -6 -6 194.48 29.4
6 -4 -6 222.18 11.1
6 -4 -6 209.98 28
6 -4 -6 225.78 29.4
-4 6 -6 204.88 31.8
-6 -4 6 185.98 12.5
6 4 6 224.38 37.7
-6 4 -6 206.78 16
6 6 4 213.48 39.6
-6 -6 -6 273.37 21.5
-6 -6 -6 292.97 50.79
6 6 -6 251.87 44.4
-6 6 -6 268.37 19
6 -6 -6 226.98 14.6
6 -6 -6 223.78 30.4
-6 -6 6 305.17 48.4
6 6 6 186.68 39.9
-7 -1 -1 25.4 5.2
-7 -1 -1 41.1 15.1
1 7 -1 30 16.1
7 -1 1 19.8 7.6
1 -1 7 23.3 5.9
1 -1 7 7.7 10.3
-7 1 1 20 3.4
-7 1 1 16.1 7.6
-1 -7 -1 22.4 17.4
7 1 -1 18.5 11.7
-1 -1 -7 16.4 4.8
-1 -1 -7 28.6 14.1
1 1 -7 8 12.1
7 -1 1 23.4 4.7
1 1 -7 27.2 5.2
7 1 -1 16.4 4.1
-1 1 7 25.1 5.2
-1 1 7 26.8 13.9
1 -7 1 11 12.7
-1 7 1 30.2 15.6
1 -7 -1 32.6 16.2
-7 -1 1 20.4 11.1
1 -1 -7 21.3 4.6
1 -1 -7 27.4 13.9
-7 1 -1 10 3.6
-7 1 -1 14.1 7.9
-1 7 -1 18.1 13.2
-1 -1 7 19.1 5
1 1 7 22.7 5.9
-7 -1 1 20.8 4.1
1 7 1 6.8 14.1
7 -1 -1 19.5 3.6
7 -1 -1 17.2 8.5
-1 -1 7 34.7 14.2
-1 1 -7 23.8 5.3
-1 1 -7 24 14.1
-1 -7 1 18.2 13.9
7 1 1 18.7 5.1
7 1 1 26.2 11.7
3 1 -7 157.18 9.9
-7 -3 -1 159.98 12.5
-3 -1 -7 166.38 13.5
3 -1 7 154.88 13.1
-3 1 7 140.69 10
-3 1 7 200.48 28.8
-1 -7 -3 116.49 28.5
-3 -1 -7 140.69 26.3
3 -1 7 130.89 25
7 -3 1 125.39 10
-1 7 3 155.18 27.4
7 3 -1 113.79 24.3
1 -7 3 175.18 13.4
1 -7 3 128.49 25.5
1 7 -3 146.59 29.6
3 1 -7 143.09 27.7
-7 3 1 154.68 9.3
-3 -1 -7 186.38 29.4
1 -7 -3 166.68 31.7
-1 -7 3 137.69 29.3
7 3 1 145.39 12.6
1 7 3 147.69 30.2
3 1 7 166.28 13.5
7 -3 -1 139.79 9.1
-1 7 -3 174.18 29.2
-3 1 -7 156.38 12.9
-1 -7 3 143.89 12.3
-3 -1 7 182.48 10.9
7 3 1 145.99 27.3
-7 -3 1 133.89 10.7
-7 3 -1 148.99 10.4
3 -1 -7 172.28 10
3 -1 -7 100.19 23.3
-3 1 -7 126.69 24.7
-3 -1 7 93.59 22.7
5 1 -7 14.2 16.6
5 1 -7 29.4 5.2
-5 -1 -7 37.5 16.9
-1 -7 -5 17.9 6.3
1 -7 5 24.3 6.4
1 -7 5 13.5 16.4
1 7 -5 20.3 18.9
-7 -5 -1 28.6 6.9
7 5 -1 33.5 20.3
-1 -7 -5 20 19.6
5 -1 7 25.3 6.7
-7 -5 -1 3.4 17.8
7 -5 1 23.2 5.6
-1 7 5 22 15.6
-5 -1 -7 31 16
-5 -1 -7 21.6 6.4
-7 5 -1 28.8 6.1
1 -7 -5 24.7 6.6
-7 -5 1 7.8 17.6
-5 -1 7 31.9 4.5
-5 -1 7 38.8 17.3
-5 1 -7 20.9 6.5
1 7 5 20.3 15.4
-7 -5 1 24.8 6
7 5 1 34.9 21.5
5 -1 -7 27.8 15.8
-1 -7 5 22.5 6.2
-1 -7 5 17.7 16.5
-1 7 -5 32.4 18.5
5 -1 -7 27.9 3.6
5 1 7 18.5 6.2
-5 1 -7 4.9 13.8
1 -7 -5 43.1 21.9
7 -5 -1 29.9 5.3
-7 -1 -3 165.48 27
3 -7 1 172.08 14.4
3 -7 1 117.59 21.4
3 7 -1 154.78 33
1 3 -7 168.68 11.9
-7 -1 -3 154.08 12.7
7 -1 3 147.69 12.1
1 -3 7 232.18 31.6
7 -1 3 168.78 18.2
1 3 -7 214.48 34.3
-1 -3 -7 160.78 28.5
-3 -7 -1 201.38 36.9
-1 3 7 152.88 12.6
-3 7 1 97.19 19.5
-1 -3 -7 148.09 12.5
-1 -3 -7 124.99 26.6
-7 1 3 148.49 19.4
7 1 -3 189.98 27.6
-3 -7 1 195.58 35.2
-3 7 -1 115.99 22.8
-1 3 -7 113.69 23.7
1 -3 -7 134.99 25.4
1 -3 -7 154.88 27
3 -7 -1 130.09 23.2
3 7 1 141.69 31.4
7 -1 -3 132.99 19.6
1 3 7 162.58 13.5
-7 1 -3 203.88 22.1
1 -3 -7 167.58 12.1
7 1 3 145.79 12.8
7 1 3 172.98 25.1
-7 -1 3 153.78 8.3
-7 -1 3 149.49 23.8
-7 1 -3 161.18 12
-1 3 -7 160.48 12.3
-1 -3 7 139.09 27.2
-1 -3 7 158.58 11.4
3 -3 7 196.58 28.9
3 7 -3 209.18 36.8
-3 -3 -7 173.78 15
3 3 -7 178.18 32.3
3 -7 3 185.58 14.2
-7 -3 -3 200.48 15.4
-3 7 3 171.18 24.8
7 3 -3 169.98 30.3
3 -3 7 189.68 14.5
7 -3 3 195.98 13.8
-7 3 3 184.28 16.8
-3 -7 -3 177.58 15
-3 -7 -3 134.89 33.9
3 -7 3 188.08 27.2
-3 3 7 171.98 11.8
3 3 -7 177.98 12.1
7 3 3 200.98 32.7
-3 3 -7 172.98 28.7
-7 3 -3 166.08 12.6
7 -3 -3 186.68 18
-3 7 -3 233.48 31.2
-7 -3 3 196.38 11.8
3 -7 -3 175.68 28.9
-3 -3 7 187.38 32.1
-3 -7 3 168.78 34.6
3 -3 -7 183.28 11.8
3 -3 -7 200.28 29.6
3 -3 -7 196.78 29.8
-7 3 -3 201.78 18
-7 3 -3 173.08 16.3
7 -3 -3 185.28 8.7
-3 -3 7 183.58 12.1
3 3 7 184.58 15.2
-3 3 -7 200.18 14.9
3 7 3 212.58 37.1
7 3 3 191.98 17.9
-5 -3 -7 0.7 5
-5 -3 -7 -1.5 16.7
7 -5 3 -0.4 3.7
3 -7 5 -16.3 11.6
-3 7 5 3.2 11.3
-7 -5 -3 2.3 4.7
-7 -5 -3 14.5 19.9
3 7 -5 11.9 17.4
5 3 -7 0.2 14.4
-3 -7 -5 9.1 6
-3 -7 -5 -14.4 16.3
5 -3 7 -8.3 11
7 5 -3 4.6 16.1
3 -7 -5 -2.3 14.4
3 7 5 1 18.1
-7 5 -3 9.3 6
-7 5 -3 0.4 2.9
-5 -3 7 5.3 2.9
-7 5 -3 5.4 6.7
7 5 3 17.9 17.4
-3 -7 5 -0.6 4
-3 -7 5 -14.4 15.2
-3 7 -5 2 3.6
-3 7 -5 -9.7 12.9
-7 -5 3 17.8 17.8
5 3 7 1.3 13.1
7 -5 -3 5.5 2.8
7 -5 -3 7.4 7.9
7 -5 -3 1.5 6.4
-5 3 -7 10.4 13
5 -3 -7 1.1 2.5
5 -3 -7 11.3 12.9
3 -7 -5 -2 3.6
-5 3 -7 1.2 3.6
-5 -3 7 0.9 16.6
5 7 -1 20.6 21.7
5 -7 1 27.8 7.2
7 -1 5 34.2 7.3
-5 7 1 16.7 10.1
-5 -7 -1 19.6 6.3
-1 -5 -7 29.1 18.9
5 -7 1 26.4 10.4
7 1 -5 7.8 14.3
-5 -7 -1 -1.1 20.9
-7 -1 -5 22.7 6.8
-7 -1 -5 27.7 14.7
1 -5 7 23.9 6.5
1 -5 7 37.9 17
1 5 -7 29.3 6.6
1 5 -7 20.5 15.8
-1 -5 -7 27.8 7.3
-7 1 5 19.6 12.2
1 -5 -7 12.6 5.7
-1 5 -7 52.39 19
-7 1 -5 10.3 10.6
-7 -1 5 27.5 2.7
-5 -7 1 -4.2 19.8
-7 1 -5 28.9 6.7
-7 1 -5 19.6 13.5
1 5 7 30 7.7
1 5 7 -3.7 15.4
5 -7 -1 32.1 11.8
-7 -1 5 54.29 17.6
-1 -5 7 17.4 5.3
-1 -5 7 6.2 14.9
-1 5 -7 24.2 6
7 1 5 30.2 13.6
7 1 5 32.5 7.9
1 -5 -7 35.4 18.6
5 7 1 23.1 22.6
7 -1 -5 14.4 12.4
-5 7 -1 23.8 11.3
5 -7 -1 33.4 6.4
-7 -3 -5 2 16.4
-3 -5 -7 12 18.9
3 -5 7 -4.1 13.2
3 5 -7 12.7 18.3
7 -3 5 4.7 4.4
7 3 -5 8.3 16.1
-7 3 5 -0.9 9.7
5 -7 3 1 3.9
5 -7 3 -24.6 8.3
5 7 -3 0.6 16.5
-5 7 3 3.3 8
-5 -7 -3 7.5 5
-5 -7 -3 8 23.7
-3 -5 -7 7.3 4.3
-7 -3 -5 5.9 4.9
3 5 7 -7.1 5.6
5 7 3 0 18.2
3 5 7 5.9 18.6
-7 3 -5 1.1 3.3
-7 3 -5 5.6 9.2
-7 3 -5 9.2 9.9
5 -7 -3 16 12.2
7 -3 -5 -19.4 10.5
7 3 5 -11.3 15.7
-5 -7 3 11.7 17
-5 7 -3 1.8 4.1
-5 7 -3 -8.6 9.8
-7 -3 5 2.8 2.5
-7 -3 5 -26.4 12.6
7 3 5 0.7 4.6
-3 -5 7 2.3 3.9
-3 -5 7 10.2 16.8
-3 5 -7 1.9 3.6
-3 5 -7 -10.3 13.6
3 -5 -7 -3.2 3.2
3 -5 -7 14 14.5
3 -5 -7 25 13.9
-7 -5 -5 165.58 15.7
-7 -5 -5 148.09 37.3
-5 -5 -7 146.99 15.1
-5 -5 -7 229.98 42.5
5 -5 7 180.78 28.6
7 5 -5 156.58 36.3
-5 -7 -5 142.29 14.9
-5 -7 -5 161.18 41.4
5 5 -7 140.89 32.9
5 -7 5 154.08 24.2
5 7 -5 120.99 33.5
-7 -5 5 141.29 34.8
-7 -5 5 152.78 12.1
-5 -5 7 134.39 33.7
-5 -7 5 151.28 13.5
-5 5 -7 137.19 26.5
-5 7 -5 165.08 14.4
-5 7 -5 111.99 24.4
5 -7 -5 143.29 27.9
5 -7 -5 154.68 24.7
-5 -7 5 164.88 34.6
5 -5 -7 144.59 11.1
5 -5 -7 203.28 31.3
5 -5 -7 166.28 28
-7 5 -5 159.28 14
-5 5 -7 146.99 13.8
5 5 7 173.18 35.9
-5 -5 7 149.59 11.8
5 7 5 181.58 38.3
7 -5 -5 150.08 9
7 -5 -5 118.69 21.2
7 -5 -5 147.89 22.6
-7 5 -5 126.09 21
7 5 5 217.08 38.8
-7 -7 -1 226.18 17.6
-7 -7 -1 221.48 45.3
7 7 -1 260.07 45.7
1 -7 7 231.98 39
-7 -1 -7 238.58 18.7
-7 -1 -7 213.38 33.3
7 -7 1 251.07 15.7
-1 -7 -7 313.77 49.9
7 1 -7 198.48 34.3
-1 -7 -7 200.68 17.2
-7 1 7 257.37 35
-1 7 7 191.38 33.4
1 7 -7 194.58 38.3
7 -7 1 230.28 16.2
-7 1 -7 198.68 17.4
-7 -7 1 224.78 45.2
-1 7 -7 214.48 37.8
-7 7 -1 215.28 16.7
1 -7 -7 237.58 18.2
1 -7 -7 201.88 38.8
-7 1 -7 178.28 30.3
-1 7 -7 224.98 17.4
1 7 7 139.19 32
7 -7 -1 236.08 15.2
7 -7 -1 235.88 17.7
-1 -7 7 190.58 38.2
-7 -1 7 217.48 10.1
7 -1 -7 231.98 36.1
-7 1 -7 223.88 31.7
-7 -7 1 223.28 17.6
7 7 1 245.88 45.4
-7 -7 -3 596.04 33.5
7 3 -7 547.55 55.79
-7 -3 -7 614.94 34
-7 -3 -7 533.95 56.49
-3 -7 -7 569.14 33.4
3 -7 7 748.93 55.89
7 -7 3 567.34 34
-3 -7 -7 615.34 65.29
3 7 -7 574.64 59.49
-7 3 7 632.14 46.9
7 7 -3 644.24 83.89
-7 3 -7 523.65 45.9
-7 -3 7 596.04 24.8
-7 3 -7 661.23 46.4
-3 -7 7 589.24 33.3
-7 7 -3 617.64 37.7
-3 7 -7 603.84 32.4
-3 7 -7 596.24 53.39
3 -7 -7 607.34 31.1
3 -7 -7 624.24 57.29
-7 -3 7 571.74 56.09
-3 -7 7 685.03 63.49
3 7 7 508.65 62.29
7 -7 -3 655.43 27.6
7 -7 -3 572.84 40
7 -7 -3 627.44 35.3
-7 3 -7 602.54 31.9
7 -3 -7 540.65 47.7
-7 -7 3 620.74 82.49
7 3 7 620.24 55.69
-7 7 -3 639.74 31.3
-7 -7 -5 66.59 12.7
-7 -7 -5 83.59 37.3
7 5 -7 75.49 30.3
-7 -5 -7 46.5 10.4
-7 -5 -7 23.7 26.6
5 -7 7 47.9 20.2
7 -7 5 35.8 13.5
-5 -7 -7 60.29 12.5
7 7 -5 39.3 28.6
-5 -7 -7 52.69 30.3
5 7 -7 64.29 29.5
-7 5 -7 59.89 11.3
-7 7 -5 48.2 9.8
-5 -7 7 49.5 8.9
-5 -7 7 60.39 31.3
-5 7 -7 56.89 10.5
-7 5 -7 96.69 23.2
5 -7 -7 53.39 9.1
5 -7 -7 88.29 25.9
5 -7 -7 63.19 21.2
-7 -5 7 57.19 8.1
-7 7 -5 46.2 16.8
5 7 7 51.69 26.9
7 -7 -5 53.59 7.9
7 -7 -5 57.89 20.2
7 -7 -5 53.19 16
-7 -5 7 48.5 26.4
7 -5 -7 17.6 16.5
7 -5 -7 88.19 21.7
-7 -7 5 26.4 28.8
7 5 7 92.79 31
-5 7 -7 59.99 22.1
7 7 5 94.99 31.2
-7 -7 -7 406.16 29.5
-7 -7 -7 497.65 70.59
7 7 -7 439.06 64.79
7 -7 7 434.76 41.1
-7 7 -7 501.25 29.5
-7 7 -7 473.25 45.8
7 -7 -7 430.36 22.9
7 -7 -7 410.26 45.3
7 -7 -7 469.25 43
-7 -7 7 476.65 64.49
-7 -7 7 416.46 24.8
7 7 7 470.95 63.99
-8 0 0 2636.34 89.09
0 -8 0 2631.54 126.99
0 0 -8 2643.14 92.19
0 0 -8 2830.62 124.09
0 0 8 2643.14 92.69
0 0 8 2692.53 120.29
0 8 0 2631.64 126.29
8 0 0 2451.15 89.29
0 -8 2 17.5 17.5
0 8 -2 39.1 19.6
0 8 2 68.19 22.9
2 0 -8 52.09 7.2
2 0 -8 71.99 20.7
2 0 8 37.7 8.1
8 -2 0 43.9 6.2
8 -2 0 40 8.5
8 2 0 45.6 7.7
8 2 0 56.09 17.2
-2 0 -8 16.8 16
-2 0 8 38.4 6.5
-2 0 8 48.5 18.3
0 -8 -2 92.69 27.1
0 -8 2 63.89 10
-2 0 -8 52.99 8.5
-8 2 0 39.2 7.4
-8 -2 0 36.2 6.6
-8 -2 0 81.59 21
-8 2 0 52.29 5.9
-4 0 8 1105.69 69.19
-4 0 8 1092.19 41.7
4 0 -8 1109.89 41.2
4 0 -8 1129.69 72.69
4 0 8 1176.28 49.3
-4 0 -8 1095.09 48.2
0 -8 -4 1022 77.69
0 -8 4 1122.79 48.2
0 -8 4 1166.38 75.39
0 8 -4 1115.89 75.79
0 8 4 1093.99 74.89
8 -4 0 1115.89 42.9
8 4 0 1166.98 76.09
-4 0 -8 1205.08 69.39
-4 0 -8 1174.58 70.59
-8 4 0 1100.99 42.7
-8 -4 0 1130.49 46.1
0 8 -6 53.69 24
0 -8 6 54.19 25.7
0 -8 -6 33 26.4
6 0 -8 61.89 5.2
-6 0 8 30.3 19.1
0 -8 -6 66.39 11.7
-6 0 -8 31.1 18.6
8 6 0 35 24.3
0 8 6 75.09 26.4
-6 0 -8 54.59 10.4
-8 -6 0 32.9 8.1
-6 0 8 47.4 5.5
6 0 -8 15.1 17.4
-8 -6 0 63.39 28.7
8 -6 0 73.79 9.4
0 -2 8 44.7 7.7
0 -2 -8 46.3 7.8
0 -2 -8 48.1 19.5
-2 -8 0 7.8 20.3
0 -2 -8 25 15.6
-8 0 2 58.19 14.8
-8 0 -2 45.5 7.3
-2 8 0 48.1 17.7
-8 0 2 47.9 4.6
2 8 0 28.8 18.9
8 0 -2 42.7 5.4
0 2 8 30.9 6.3
-8 0 -2 49.5 15.5
8 0 -2 54.49 15.1
8 0 2 44.7 8
8 0 2 45.1 13.1
0 2 -8 38.6 7.1
2 -8 0 66.79 20.6
0 2 -8 40.7 19
0 -2 8 36.7 16.3
2 8 -2 333.47 47.7
-2 -2 -8 280.97 38.7
-2 2 8 276.27 16.9
-2 -2 -8 211.48 34
8 2 -2 330.87 35.9
-8 -2 -2 319.27 41.7
2 -2 8 285.17 18.9
-8 2 2 291.17 12.8
-8 2 2 315.97 21.4
-2 -8 -2 354.96 51.09
2 2 -8 242.48 38.2
-2 -2 -8 292.37 19.3
2 -2 8 331.97 35.1
-8 -2 -2 288.57 18.2
2 2 -8 305.87 16.6
8 -2 2 312.57 17.6
2 -8 2 328.57 19.8
-2 8 2 279.27 39.1
2 -8 2 325.07 35.6
8 2 2 315.67 38.9
-2 -8 2 320.17 45.5
2 -8 -2 280.07 40.7
-2 2 -8 276.27 18.4
-2 8 -2 277.47 38.1
2 -2 -8 263.87 16
2 -2 -8 277.97 39.3
-8 2 -2 318.77 23.7
2 8 2 345.57 47.5
-2 2 -8 280.57 38.5
8 -2 -2 256.17 22.1
2 2 8 287.37 19.3
-8 -2 2 289.17 15.2
-8 -2 2 272.17 34.7
-8 2 -2 312.87 17.3
8 -2 -2 275.27 13.2
8 2 2 304.77 19.2
-2 -2 8 269.57 16.5
-2 -2 8 301.67 40.1
8 4 -2 841.62 65.29
-2 -8 -4 888.11 41.5
-2 -8 -4 858.71 72.79
8 -4 2 875.61 37
2 -8 4 893.61 60.79
2 8 -4 908.91 70.09
4 2 -8 836.82 65.19
-4 -2 -8 878.51 40.9
-4 -2 -8 917.51 63.19
4 -2 8 845.22 58.89
4 2 -8 793.42 33.9
-4 2 8 946.01 60.29
-8 -4 -2 834.32 39.2
-4 -2 -8 798.22 59.89
-2 8 4 773.52 56.79
-4 2 8 820.92 34.1
-2 8 -4 898.71 62.69
8 -4 -2 803.72 34.1
-8 4 -2 842.32 36.2
4 -2 -8 876.21 33.4
8 4 2 929.71 41.2
8 4 2 891.51 65.39
2 8 4 896.51 70.59
2 -8 -4 920.31 66.89
8 -4 -2 852.01 34.3
-8 -4 2 886.21 36.6
-2 -8 4 909.31 39.8
-2 -8 4 864.41 67.89
4 -2 -8 1002.3 64.09
-4 2 -8 945.11 40.5
-4 -2 8 814.42 34.3
-4 -2 8 939.11 64.89
8 -4 -2 781.82 32
-4 2 -8 842.12 59.59
-6 2 8 71.39 23
2 8 -6 38.4 25.9
-8 -6 -2 69.89 11.7
-8 -6 -2 71.09 29.6
-2 -8 -6 65.99 12.6
-2 -8 -6 57.19 30.7
8 -6 2 77.39 10.4
-6 -2 -8 52.69 10.3
8 6 -2 64.09 27.9
-2 8 6 84.69 25.7
-6 -2 -8 72.79 23.7
6 2 -8 123.09 30.5
-6 -2 -8 86.49 26.5
2 -8 6 54.79 24.7
2 8 6 50.79 26.6
6 -2 -8 64.39 5.4
-2 8 -6 78.99 12.4
-6 2 -8 89.09 24.8
8 -6 -2 83.89 8.2
8 -6 -2 81.29 8.4
-6 2 -8 78.29 21.5
8 -6 -2 68.29 7.4
-8 6 -2 77.19 11
8 6 2 86.59 30.7
2 -8 -6 72.89 26.3
6 -2 -8 79.99 23.7
-6 -2 8 68.59 7
-6 -2 8 84.19 24.9
-6 2 -8 74.09 11.7
-2 -8 6 10.8 22.1
-8 -6 2 63.99 10.1
-8 -6 2 61.09 28
-2 8 -6 83.09 26.2
2 -8 -6 92.19 12.5
0 -4 8 1090.49 45.7
0 -4 8 1075.19 71.19
0 -4 -8 1157.78 73.29
0 -4 -8 1007.5 80.09
8 0 4 1107.99 47.1
0 -4 -8 1118.79 47.1
8 0 -4 1040.7 63.39
-8 0 -4 1079.19 64.59
-8 0 4 1158.38 62.59
-4 -8 0 1174.38 85.89
8 0 4 1128.09 61.29
-8 0 -4 1119.59 46.7
-4 8 0 1073.49 62.39
4 8 0 1000.9 77.09
0 4 -8 1124.49 46.3
4 -8 0 1194.38 46.7
4 -8 0 1128.19 62.59
0 4 -8 1153.18 75.49
0 4 8 1142.89 48.1
4 -8 2 927.31 39.5
4 -8 2 848.22 53.29
2 4 -8 862.31 66.59
-2 -4 -8 869.01 64.89
-4 -8 -2 894.31 41.9
-4 -8 -2 886.01 76.79
-4 8 2 722.43 50.09
2 -4 8 754.82 57.79
2 4 -8 856.61 37.2
-2 4 8 828.42 37
-2 -4 -8 902.51 41
8 2 -4 867.51 61.19
-8 2 4 908.21 48
4 8 -2 940.51 72.39
8 -2 4 936.11 39.4
-8 -2 -4 824.52 62.19
-8 -2 -4 850.51 39.7
2 -4 -8 821.42 59.39
-4 -8 2 855.21 71.49
8 2 4 899.41 60.79
-2 -4 8 843.72 39.7
-2 -4 8 836.72 63.19
2 -4 -8 735.53 57.49
-2 4 -8 914.31 63.89
-8 2 -4 866.91 38.2
2 -4 -8 861.81 37.1
-8 2 -4 969.3 51.69
4 8 2 828.92 72.19
8 -2 -4 818.62 49.4
-2 4 -8 863.21 38.9
-8 -2 4 868.51 32.7
8 2 4 896.71 40.5
4 -8 -2 783.42 56.59
-8 -2 4 839.82 59.19
2 4 8 893.41 41.8
-8 2 -4 797.42 45.2
-4 8 -2 949.31 57.39
-8 -4 -4 411.16 55.49
8 4 -4 411.86 52.09
4 -8 4 334.07 36.4
-4 8 4 429.76 38.4
-4 -8 -4 427.06 26.8
8 -4 4 426.46 23.9
4 -4 8 429.36 40.9
-4 -4 -8 522.35 51.79
4 8 -4 389.86 55.79
4 4 -8 490.45 51.69
-4 -8 -4 436.76 63.99
-4 -4 -8 428.06 26.8
-8 -4 -4 453.35 26.6
-4 4 -8 400.56 24.6
-8 -4 4 428.56 46.8
4 -8 -4 412.66 43.7
-4 4 -8 391.06 42.6
4 -4 -8 423.66 20.9
4 -4 -8 402.76 41.2
4 -4 -8 408.16 41.9
-4 8 -4 409.26 40.5
8 4 4 393.16 49.99
4 4 8 390.46 50.69
-8 4 -4 395.16 28.7
4 8 4 454.65 59.99
8 -4 -4 424.16 29.5
-4 -8 4 513.65 54.99
8 -4 -4 457.85 31.9
-8 4 -4 441.96 28.9
-4 -4 8 425.96 21.6
-4 -4 8 449.95 48
-8 4 -4 397.26 23.6
8 -4 -4 438.86 16.6
-8 -4 4 411.96 21
6 4 -8 48.3 24.5
-8 -6 -4 83.79 33.8
-4 -8 -6 102.79 36
4 -8 6 55.19 21.2
4 8 -6 104.39 34.4
-4 -8 -6 90.89 13.7
-8 -6 -4 76.19 12.9
6 -4 8 109.99 25.9
-6 -4 -8 65.29 13.3
-6 -4 -8 69.59 27.4
8 6 -4 103.09 34.4
-6 -4 8 82.99 30.1
8 -6 -4 73.19 14.9
-8 6 -4 90.99 14.2
8 6 4 74.49 28
-4 8 -6 93.89 13
6 -4 -8 99.09 7.5
-6 4 -8 84.99 12.6
6 -4 -8 119.49 26.2
-6 -4 8 78.29 8.9
-4 8 -6 55.29 24.3
6 4 8 82.09 28.8
8 -6 -4 70.39 7.5
-4 -8 6 70.19 30.4
4 8 6 89.89 33.3
-8 -6 4 52.29 28.4
-8 6 -4 123.79 17.1
4 -8 -6 81.39 11.4
6 -4 -8 126.59 26.8
4 -8 -6 68.29 26.1
-8 6 -4 99.49 19
-6 4 -8 109.69 25.2
-8 0 6 33.2 17.7
0 -6 -8 48.5 9.7
-8 0 -6 28.5 16
8 0 -6 32.4 18.4
-6 -8 0 88.59 33.2
6 8 0 85.99 30.6
0 6 -8 77.39 11.1
0 6 -8 42.6 22.2
6 -8 0 54.69 8.9
6 -8 0 30.8 12.3
-8 0 -6 29.1 19.6
0 -6 8 25.6 18.9
0 -6 -8 32.3 21
-6 8 0 56.59 14.2
-2 -6 -8 66.79 19.5
-6 8 2 61.29 13.3
-6 -8 -2 75.59 33.8
-6 -8 -2 76.59 12.6
2 -6 8 67.49 25.5
2 6 -8 82.99 11.9
2 6 -8 65.29 26.5
6 8 -2 56.99 31.6
-8 -2 -6 76.39 12.8
-8 2 6 96.79 21.2
6 -8 2 65.59 14.8
8 2 -6 29.2 20.1
-8 -2 -6 65.79 24.9
-2 -6 -8 47.2 27
2 6 8 46.1 22.4
-6 -8 2 71.59 32.9
8 -2 -6 51.39 18.6
2 -6 -8 58.79 24.7
2 -6 -8 100.69 26.2
6 -8 -2 74.49 9.9
6 8 2 43.2 27.1
-8 2 -6 63.29 10.5
-8 2 -6 41.8 17.7
-8 2 -6 59.19 17.9
6 -8 -2 77.69 18.1
2 -6 -8 66.69 10.5
-2 6 -8 76.59 11.5
-2 6 -8 78.59 25.8
-2 -6 8 73.69 10.8
-2 -6 8 95.19 28.7
8 2 6 95.39 25.9
-6 8 -2 85.39 18.5
8 4 -6 120.69 31.3
-6 -8 -4 55.79 31.3
-8 -4 -6 104.09 33.8
-6 -8 -4 108.59 16.1
-8 -4 -6 114.29 16
4 6 -8 63.19 28
6 -8 4 98.79 19.3
6 8 -4 80.39 32.9
-4 -6 -8 84.59 14.3
-4 -6 -8 71.49 32.1
8 -4 -6 79.09 21.5
-8 -4 6 104.69 31
-6 8 -4 100.29 13.8
-6 8 -4 79.09 20
-8 4 -6 86.29 19.4
8 4 6 82.79 27.8
-4 -6 8 102.59 11.2
-4 -6 8 89.09 30.5
-4 6 -8 97.49 13.6
4 -6 -8 90.49 11.3
4 -6 -8 127.69 39.3
4 -6 -8 82.49 23.2
-6 -8 4 77.89 33.1
4 6 8 78.79 30.2
6 -8 -4 91.09 10
6 -8 -4 82.09 22.7
-8 4 -6 64.99 10.7
-8 4 -6 117.09 21.3
6 8 4 103.69 36.8
8 -4 -6 72.59 18.9
-8 -4 6 81.69 8.4
-8 -6 -6 34.5 10.1
-8 -6 -6 55.79 27.6
8 6 -6 66.49 29.5
-6 -6 -8 49.99 11.4
6 -6 8 15.1 17
6 6 -8 72.69 31.3
-6 -8 -6 47.1 10.9
-6 -8 -6 57.49 33
6 8 -6 33.8 32.1
6 -8 6 39.9 18.6
-6 -6 -8 25.3 25.5
-8 -6 6 -4.9 24.6
-6 -8 6 38.5 28.4
-8 -6 6 34.7 12.4
-6 -6 8 26.1 6.9
-6 8 -6 33.3 8.6
-6 8 -6 5.5 18
6 -8 -6 27.6 7.2
6 -8 -6 45.1 21
6 -8 -6 28.7 16.3
-6 6 -8 40.4 20.3
6 -6 -8 35.5 7
6 -6 -8 26.4 21.7
6 -6 -8 42 20.2
-8 6 -6 27.5 8.1
-8 6 -6 39.1 16
6 6 8 10.3 26.6
-6 -6 8 38.7 29.2
6 8 6 34.8 26.9
8 -6 -6 44.8 6.4
8 -6 -6 37.3 5.3
8 -6 -6 6.1 14.7
8 -6 -6 21.3 15.4
-6 6 -8 17.1 6.8
8 6 6 29.3 26.5
-8 -8 0 297.97 22.6
-8 -8 0 340.57 57.59
-8 0 -8 374.96 25.3
-8 0 -8 244.18 38.6
-8 0 -8 356.76 46.6
-8 0 8 384.56 42.3
0 -8 -8 367.76 25
0 -8 -8 304.47 52.69
0 -8 8 319.57 50.29
0 8 -8 300.47 50.29
0 8 8 329.77 48.7
8 -8 0 352.96 21
8 -8 0 317.57 15.5
8 0 -8 336.37 47.3
8 8 0 375.46 58.19
-8 -8 -2 252.17 21.8
-8 -8 -2 246.38 51.89
-2 -8 -8 243.28 50.59
-8 -2 -8 252.67 21.5
-8 -2 -8 225.48 50.09
8 -8 2 300.57 19.6
-2 -8 -8 283.97 22.6
8 2 -8 254.37 44
8 8 -2 296.77 55.59
2 8 -8 298.57 49.6
-8 2 8 263.67 37.7
2 -8 8 286.67 44.5
-8 -2 8 266.17 43.3
-8 -8 2 332.67 56.69
-2 -8 8 299.87 50.89
-2 8 -8 278.17 21
-2 8 -8 301.97 47.7
2 -8 -8 287.57 21.1
2 -8 -8 316.37 50.09
-8 8 -2 283.17 24.2
-8 2 -8 265.47 37.4
2 8 8 232.88 45.2
8 -8 -2 282.27 17.6
8 -8 -2 305.27 23.3
8 -8 -2 293.27 20.5
-8 -2 8 288.37 13.2
8 -2 -8 229.68 37.8
-8 2 -8 296.27 22.3
-8 2 -8 248.08 36.4
8 8 2 176.58 46.5
-8 -8 -4 187.08 18.4
-8 -8 -4 173.78 45.3
8 8 -4 197.28 45.6
-8 -4 -8 156.28 17.3
-8 -4 -8 192.38 44.7
8 -8 4 155.18 20.5
-4 -8 -8 148.69 45
-4 -8 -8 154.68 17.6
8 4 -8 151.88 40.2
4 8 -8 212.48 45.2
4 -8 8 243.58 39
-8 4 -8 188.68 17.5
-8 -4 8 162.18 38.7
-8 -8 4 165.08 45.5
-4 8 -8 165.68 17.1
-4 8 -8 188.98 38.1
4 -8 -8 191.18 16.3
4 -8 -8 160.38 39
4 -8 -8 182.68 34.1
-4 -8 8 225.28 47.9
-8 8 -4 155.88 15.5
4 8 8 86.79 35.7
8 -8 -4 212.18 14.3
8 -8 -4 218.08 29.6
8 -8 -4 183.88 23.5
-8 -4 8 166.08 12.1
8 -4 -8 176.08 30.9
8 -4 -8 199.88 33.7
-8 4 -8 204.08 33.1
8 4 8 181.98 39.8
-8 8 -4 193.18 25.9
8 8 4 173.18 45.1
-8 -8 -6 7.8 8.4
-8 -8 -6 63.49 37.1
6 -8 8 36.3 22.1
-8 -6 -8 17.2 9
-8 -6 -8 21 36.2
6 8 -8 11.3 32.6
8 8 -6 -12.5 27.1
8 -8 6 20.4 15.7
-6 -8 -8 47.4 35.2
-6 -8 -8 9.6 7.5
8 6 -8 -19.3 26.1
-8 8 -6 22.6 8.4
-8 -8 6 37.5 29.6
-6 -8 8 26 32.5
-6 8 -8 21.8 8.4
-8 6 -8 19.5 8
-8 8 -6 7.6 16.5
6 -8 -8 14.5 24
6 -8 -8 39.5 21.2
-8 6 -8 9.2 17.5
-8 -6 8 40.5 7.9
6 8 8 20.1 31
8 -8 -6 13.4 5.6
8 -8 -6 19.3 5.7
8 -8 -6 42.1 21.4
8 -8 -6 1.7 14.7
-6 8 -8 49.6 24.2
8 -6 -8 25.8 5
8 -6 -8 17.9 4.4
8 -6 -8 32.5 21.2
8 -6 -8 39.4 20.1
6 -8 -8 18.5 6.9
8 6 8 62.99 38.1
-8 -6 8 36.5 32
8 8 6 -2.5 30
-8 -8 -8 89.89 16.3
-8 -8 -8 105.69 47.5
8 8 -8 130.69 45
-8 -8 8 80.49 41.8
-8 8 -8 76.59 27.6
8 -8 -8 104.59 11.2
8 -8 -8 51.89 25
-8 8 -8 109.29 16.6
8 8 8 103.59 40.8
-9 -1 -1 845.32 36.4
-9 -1 -1 887.91 57.09
1 -9 1 850.01 62.69
1 9 -1 887.31 69.29
9 -1 1 872.71 45.9
1 -1 9 889.41 39.3
-9 1 1 893.51 32.9
-9 1 1 815.52 44.2
-1 -9 -1 776.52 69.49
9 1 -1 793.72 34.5
-1 -1 -9 841.92 38.5
-1 -1 -9 892.21 61.89
-1 -1 -9 785.12 61.19
1 1 -9 816.12 62.39
9 -1 1 885.31 36.4
1 -1 9 854.31 61.59
1 1 -9 848.22 36.4
-1 1 9 829.12 37.3
-1 1 9 961 63.99
9 1 -1 1044.6 60.19
-1 9 1 828.52 63.69
1 -9 -1 1029 71.19
-1 9 -1 795.12 62.59
1 -1 -9 909.91 37.5
1 -1 -9 898.71 64.49
-9 1 -1 900.81 47.1
-9 1 -1 813.22 35
-1 1 -9 818.62 61.09
-1 -1 9 842.92 40.5
1 1 9 856.21 39.1
-9 -1 1 784.12 53.09
1 9 1 953.3 71.19
9 -1 -1 828.82 33.5
9 -1 -1 883.41 48.1
-1 -1 9 890.71 62.79
-1 1 -9 869.91 38.3
-1 -9 1 794.92 66.99
-9 -1 1 841.32 34.1
9 1 1 937.51 38.1
9 1 1 822.92 54.59
-9 3 1 769.52 29.4
-3 -1 -9 755.52 36.1
-3 1 9 655.63 31.2
-3 1 9 835.12 59.49
-1 -9 -3 748.83 70.29
-9 -3 -1 613.14 56.79
3 1 -9 733.53 31.1
-1 9 3 771.52 60.59
-9 -3 -1 743.43 34
1 -9 3 702.73 58.49
1 9 -3 749.03 64.09
-3 -1 -9 791.82 68.69
-3 -1 -9 692.63 57.89
9 3 -1 609.94 54.09
9 -3 1 793.02 32.5
3 1 -9 765.02 62.99
-1 -9 3 731.33 62.89
9 -3 -1 679.93 27.1
-1 9 -3 749.62 61.09
3 -1 -9 697.63 57.19
-3 1 -9 704.43 35
-3 1 -9 857.31 61.59
1 9 3 703.93 63.39
3 -1 -9 743.83 30.8
-3 -1 9 695.13 31.4
-3 -1 9 705.73 58.29
9 3 1 747.93 58.49
-9 -3 1 745.83 57.99
-9 3 -1 773.32 31.8
9 3 1 759.62 38.7
9 -3 -1 677.23 29.1
-9 -3 1 733.93 32.2
1 -9 -3 623.44 61.49
-1 9 5 1292.87 84.69
-5 -1 -9 1413.96 59.09
1 9 -5 1420.16 92.99
-1 -9 -5 1314.07 96.89
-5 -1 -9 1426.36 85.99
-5 1 9 1350.46 50.09
-5 1 9 1285.97 80.59
-1 -9 -5 1385.06 59.39
5 1 -9 1356.06 49.9
5 1 -9 1214.78 84.39
1 -9 5 1255.77 84.29
-9 -5 -1 1433.06 57.59
-9 -5 -1 1262.47 90.79
-5 -1 -9 1398.56 84.59
9 5 -1 1252.67 88.19
-9 5 -1 1347.67 53.09
-9 -5 1 1461.85 93.09
-9 -5 1 1326.67 54.99
-1 -9 5 1332.67 90.69
-1 9 -5 1409.96 89.59
-5 -1 9 1341.17 84.59
-5 1 -9 1386.96 58.29
-5 1 -9 1408.36 80.69
-5 1 -9 1304.77 81.99
9 5 1 1360.36 89.39
-5 -1 9 1402.76 50.69
1 9 5 1401.16 91.89
5 -1 -9 1367.56 48.9
5 -1 -9 1441.56 87.39
1 -9 -5 1498.55 96.39
9 -5 -1 1495.75 51.69
1 -9 -5 1340.87 58.49
9 7 -1 134.49 37
-1 -9 -7 102.39 15.4
-1 -9 -7 179.78 44.5
-7 -1 -9 91.89 29.2
7 1 -9 134.09 33.7
-9 -7 -1 167.98 42.2
9 -7 1 109.39 12.1
1 -9 7 175.18 44.3
-7 -1 -9 131.19 17.2
-7 1 9 115.39 7.2
1 9 -7 99.49 36
-7 -1 -9 78.89 29.1
-9 -7 -1 92.89 14.3
-7 1 -9 108.79 15.3
1 -9 -7 127.59 14.2
-7 1 -9 114.09 28
1 9 7 119.89 32.3
-7 -1 9 117.99 8.6
-7 -1 9 121.39 31.2
-1 9 -7 133.99 41.5
9 7 1 83.59 30.6
-7 1 -9 129.49 30.3
7 -1 -9 93.09 28
-9 -7 1 55.69 31.8
-1 -9 7 156.98 39.6
9 -7 -1 113.59 12.5
-9 -7 1 122.09 13.9
-9 7 -1 130.89 12.7
9 -1 3 831.72 36
1 -3 9 837.52 61.69
1 3 -9 703.23 33.7
-1 -3 -9 785.32 37.2
-1 -3 -9 877.71 62.79
1 -3 9 713.93 35.3
-9 -1 -3 770.42 35.9
-9 -1 -3 761.82 57.19
-3 9 1 751.12 55.49
-9 1 3 747.93 26.3
-9 1 3 784.02 45.4
-3 -9 -1 938.81 76.89
9 -1 3 805.52 44.8
9 1 -3 829.52 56.99
3 -9 1 702.13 53.89
1 3 -9 604.54 57.59
3 9 -1 774.02 68.39
-1 -3 -9 830.02 62.09
-9 -1 3 797.72 52.99
1 3 9 759.12 36.9
3 9 1 794.12 68.59
3 -9 -1 712.33 56.79
-9 1 -3 792.22 35.1
-3 -9 1 621.54 64.99
-1 3 -9 805.82 36.2
9 1 3 842.12 37.2
9 1 3 731.73 52.39
9 -1 -3 782.62 48.6
-1 -3 9 708.53 34.4
-9 1 -3 680.83 47.3
1 -3 -9 747.43 34.9
1 -3 -9 648.34 93.19
-1 -3 9 776.42 60.49
-9 -1 3 764.02 28.6
-3 9 -1 850.41 58.69
-1 3 -9 817.12 62.99
1 -3 -9 818.82 60.29
-3 9 3 1654.73 89.29
-3 -3 -9 1722.63 97.49
-3 -3 -9 1884.61 100.99
3 -3 9 1609.64 91.19
3 -9 3 1804.02 91.79
-3 -9 -3 1542.05 109.59
9 3 -3 1754.12 97.49
-3 3 9 1572.94 62.39
9 -3 3 1737.03 64.89
3 9 -3 1614.34 104.19
3 3 -9 1680.93 62.69
-9 -3 -3 1712.93 66.79
-9 -3 -3 1492.65 95.29
3 3 -9 1732.73 101.09
-9 3 3 1677.23 67.69
-3 -9 -3 1717.63 69.89
3 -9 -3 1775.42 99.79
-3 -9 3 1678.63 104.59
-3 3 -9 1607.04 66.09
3 9 3 1709.83 106.59
9 -3 -3 1758.02 60.99
9 -3 -3 1671.33 71.49
-9 -3 3 1455.75 90.09
3 -3 -9 1703.23 61.99
3 -3 -9 1654.83 92.29
3 -3 -9 1692.43 94.39
-9 3 -3 1651.73 66.39
-3 -3 9 1596.54 95.99
-3 9 -3 1786.52 94.29
-9 -3 3 1662.73 60.29
9 3 3 1674.83 94.79
-9 3 -3 1658.03 63.89
-9 3 -3 1697.03 70.89
-3 -3 9 1617.64 62.39
-3 3 -9 1637.24 93.69
9 3 3 1741.13 67.79
5 -3 9 1291.87 76.39
-5 -3 -9 1210.68 96.69
-5 -3 -9 1175.58 79.59
-3 -9 -5 1194.58 92.99
5 3 -9 1154.88 83.39
3 9 -5 1117.39 86.99
9 -5 3 1185.58 48.3
-3 9 5 899.81 84.49
-9 -5 -3 1170.18 56.99
3 -9 5 1048.1 80.79
-3 -9 -5 1106.19 52.29
-5 -3 -9 1173.38 53.09
5 3 -9 1103.59 44.4
9 5 -3 1199.68 84.19
-9 -5 -3 1041 84.59
5 -3 -9 1078.59 41.8
9 -5 -3 1209.38 48.2
-3 9 -5 954.7 84.79
9 -5 -3 1189.68 48.9
-5 -3 9 1097.09 44
-5 -3 9 1055.89 77.39
-3 -9 5 1099.09 84.79
-5 3 -9 1145.19 50.39
-5 3 -9 1050.19 71.79
-9 -5 3 1149.48 46.3
9 5 3 1181.48 83.99
-9 5 -3 1160.68 42.8
3 9 5 1096.79 86.59
3 -9 -5 996.4 91.19
9 -5 -3 1083.39 40.9
5 -3 -9 1190.88 75.99
-9 -5 3 1038.1 80.39
-9 5 -3 1113.99 47.3
-9 5 -3 1143.59 43.3
-9 -7 -3 164.78 44
3 9 -7 59.89 32.8
-9 -7 -3 89.89 14.7
3 -9 7 153.28 33
-7 3 9 99.69 26.2
-3 -9 -7 115.99 16.6
-3 -9 -7 36.1 34.8
-3 9 7 103.69 30.1
9 7 -3 104.09 40.5
-7 -3 -9 98.59 15
-7 -3 -9 148.29 36.2
7 3 -9 106.59 35.5
-9 7 -3 118.29 8.6
-7 3 -9 123.09 31.3
-3 9 -7 129.79 17.2
-3 9 -7 75.29 30.3
9 -7 -3 117.19 14.8
3 -9 -7 74.89 32.8
-9 -7 3 146.39 39.1
-7 -3 9 126.99 10.1
-7 -3 9 164.88 36.7
7 -3 -9 104.89 29.8
3 9 7 102.49 36.3
7 -3 -9 110.89 7
-9 7 -3 116.59 13.1
-3 -9 7 135.49 39.9
9 7 3 91.59 35.7
-7 3 -9 129.09 28.3
3 -9 -7 116.49 13.5
9 -7 -3 105.09 13.2
-9 -7 3 117.19 13.6
9 -7 -3 125.49 10.9
-7 3 -9 102.29 15.1
5 9 -1 1241.78 94.89
-9 -1 -5 1417.86 83.89
1 5 -9 1397.76 56.39
-1 5 9 1386.96 57.09
-1 -5 -9 1484.35 89.99
-1 -5 -9 1387.16 58.49
-5 -9 -1 1373.66 101.79
9 1 -5 1284.07 80.49
-1 -5 -9 1366.76 88.69
1 5 -9 1333.77 90.19
-5 9 1 1443.76 74.49
1 -5 9 1263.77 83.59
5 -9 1 1212.88 77.89
1 -5 -9 1444.36 86.79
1 -5 -9 1453.75 57.19
-5 9 -1 1431.76 75.79
-9 1 -5 1397.46 75.69
-9 1 -5 1521.75 81.49
5 -9 -1 1378.56 55.29
-1 -5 9 1452.75 89.39
-9 -1 5 1417.06 79.99
-1 5 -9 1277.07 86.79
-1 5 -9 1316.27 56.39
9 -1 -5 1204.48 101.79
1 -5 -9 1373.86 86.99
9 1 5 1464.25 79.49
-5 -9 1 1502.25 102.59
-9 1 -5 1339.97 57.19
5 -9 -1 1286.47 82.09
5 9 1 1429.16 98.99
-9 -3 -5 1162.68 51.09
3 -5 9 1051.99 73.89
9 3 -5 997.3 76.29
-3 -5 -9 1129.59 51.59
-5 -9 -3 1057.99 51.19
-9 -3 -5 1161.08 80.89
3 5 -9 1214.08 48.3
-5 9 3 1178.28 64.19
-9 3 5 1108.69 58.49
-3 -5 -9 1080.19 81.39
-5 -9 -3 1371.26 101.09
3 5 -9 1003.1 80.19
5 -9 3 969.3 62.39
5 9 -3 1203.08 90.49
-9 3 -5 1179.18 54.49
-3 -5 9 1159.68 81.49
-9 -3 5 1113.89 41.6
9 -3 -5 1016.3 60.49
9 3 5 1064.39 74.29
-5 -9 3 1187.68 90.49
-5 9 -3 1171.48 68.89
-9 3 -5 1155.58 60.99
-9 3 -5 1053.59 58.19
-3 5 -9 1140.19 49.7
-3 5 -9 1093.59 76.39
3 -5 -9 1037.5 45.5
3 -5 -9 1198.48 77.89
3 -5 -9 1211.48 77.39
-9 -3 5 1146.99 41.1
5 9 3 1111.79 88.39
-3 -5 9 1131.09 46.7
5 -9 -3 1066.79 71.49
5 9 -5 1928.01 121.19
-9 -5 -5 1922.21 117.79
-5 9 5 1778.82 89.89
9 5 -5 1720.33 110.79
-5 -5 -9 1752.12 113.29
-9 -5 -5 1897.21 76.09
-5 -9 -5 1824.82 77.29
-5 -9 -5 1871.81 126.19
5 -9 5 1785.02 92.99
-5 -5 -9 1882.71 76.99
5 5 -9 2031.1 119.49
5 -5 9 1762.82 97.39
9 5 5 1862.31 110.69
9 -5 -5 1941.81 83.99
-5 5 -9 1804.32 73.59
-9 5 -5 1890.01 78.99
-5 9 -5 1880.41 74.79
-9 5 -5 1826.82 71.99
9 -5 -5 1655.13 79.69
5 5 9 1712.13 108.09
-9 5 -5 1817.22 80.49
5 9 5 1709.63 115.69
-9 -5 5 1892.21 111.19
-5 -5 9 1980.7 113.19
5 -5 -9 1997.7 103.99
-5 5 -9 1836.72 102.59
-5 9 -5 1870.81 98.39
5 -9 -5 1626.34 99.59
-5 -9 5 1648.64 114.49
5 -5 -9 1917.71 66.99
-5 -5 9 1716.63 67.49
5 -5 -9 1869.81 100.69
-9 -7 -5 338.67 26.7
9 7 -5 398.46 61.99
7 5 -9 289.67 52.29
-7 -5 -9 309.57 55.09
5 9 -7 313.97 59.59
-9 -7 -5 367.86 65.09
-7 -5 -9 309.27 25.4
5 -9 7 363.26 45.8
-5 -9 -7 338.67 26.7
-5 -9 -7 352.66 66.39
7 -5 -9 337.87 16.5
9 7 5 411.96 63.39
7 -5 -9 327.07 44.6
-9 -7 5 402.26 62.09
-9 7 -5 325.27 23.6
-9 7 -5 378.76 28.1
-9 7 -5 287.67 29.6
7 -5 -9 298.87 43
5 -9 -7 448.46 45
-7 -5 9 375.36 53.99
-5 9 -7 331.37 24.4
-5 9 -7 288.27 45.4
5 -9 -7 288.27 21.7
5 -9 -7 405.66 53.69
7 5 9 267.37 50.29
9 -7 -5 357.26 17.4
9 -7 -5 326.77 34.5
-7 5 -9 352.76 25.4
-7 5 -9 347.77 46.9
9 -7 -5 364.56 32.2
5 9 7 372.56 60.99
-5 -9 7 340.87 58.79
1 7 -9 103.79 14.1
1 7 -9 99.39 36
-7 -9 -1 126.79 14.2
-1 -7 -9 54.49 30.3
1 -7 9 115.89 32.2
7 -9 1 114.79 18.8
7 9 -1 130.99 40.7
-1 -7 -9 96.19 14.8
-9 1 7 110.09 26.2
9 1 -7 130.19 31.9
-9 -1 -7 119.09 15.8
-9 -1 -7 153.18 34.4
-7 9 1 99.89 16.4
-7 -9 -1 94.79 39
7 -9 -1 117.79 12.4
7 9 1 63.49 32.9
1 -7 -9 93.69 14
1 -7 -9 191.18 41.6
1 -7 -9 174.88 35.9
7 -9 -1 116.99 19.8
-1 -7 9 167.58 38.9
-1 7 -9 109.19 33.5
-7 -9 1 219.88 48.7
-7 9 -1 122.49 19.9
-9 -1 7 73.39 26.7
-9 1 -7 104.79 15.2
-9 1 -7 83.29 25.8
-9 1 -7 111.39 24.8
9 -1 -7 106.79 28.4
1 7 9 152.78 34.3
-1 7 -9 74.59 12.1
-3 -7 -9 115.49 16.4
3 -7 9 104.99 30.8
3 7 -9 139.19 38.1
-9 3 7 153.88 27.2
-7 -9 -3 95.29 16.4
-7 -9 -3 97.79 40.8
-3 -7 -9 125.19 39.3
9 3 -7 132.19 34.7
7 9 -3 139.59 41.6
-9 -3 -7 111.09 16.2
7 -9 3 75.69 17.4
3 -7 -9 114.89 34.5
3 -7 -9 75.29 26.9
-9 3 -7 131.69 26.4
-9 3 -7 73.69 23.2
3 7 9 75.89 30.2
7 -9 -3 116.29 11.8
7 -9 -3 79.99 21.4
3 -7 -9 123.89 15.1
-3 7 -9 141.89 15.2
7 9 3 152.38 41.5
9 -3 -7 164.78 31.5
-3 -7 9 215.38 43.4
9 3 7 101.69 30.4
-3 7 -9 156.78 36.9
-9 -3 7 106.89 8.2
-7 9 -3 109.19 22.1
-9 -3 7 121.09 37
-9 3 -7 102.69 14.4
-7 -9 3 131.49 41.5
5 7 -9 347.67 57.59
9 5 -7 469.65 64.19
-5 -7 -9 354.46 60.99
5 -7 9 329.47 46.3
7 -9 5 319.97 34.8
7 9 -5 385.06 63.59
-7 -9 -5 499.75 77.09
-9 -5 -7 379.26 27.7
-5 -7 -9 366.76 27.4
-9 -5 -7 399.66 61.29
-7 -9 -5 372.66 27.5
9 -5 -7 274.17 37.4
5 -7 -9 360.26 22.1
7 -9 -5 318.87 20.2
7 -9 -5 299.17 43.6
7 -9 -5 369.66 35.3
9 -5 -7 353.26 38.1
7 9 5 399.26 62.59
-9 -5 7 364.76 19.5
-9 -5 7 262.97 48.6
-9 5 -7 407.76 26.1
-9 5 -7 403.06 36.5
-9 5 -7 354.86 38.1
5 7 9 315.57 55.39
5 -7 -9 311.87 46.1
-7 -9 5 381.56 65.09
-7 9 -5 371.06 25.3
-7 9 -5 391.26 40.3
5 -7 -9 334.67 49.7
9 5 7 357.56 52.79
-5 -7 9 400.96 60.49
-5 7 -9 372.96 25.8
-5 7 -9 319.97 48.2
-9 -7 -7 2.7 8.9
-9 -7 -7 -28.7 36.6
-7 -7 -9 11.3 7.9
-7 -7 -9 50.19 37.8
7 -7 9 -4.3 20.2
7 7 -9 -26.8 28.1
9 7 -7 10 33.1
-7 -9 -7 10.6 8.4
-7 -9 -7 30.5 37
7 -9 7 10.8 17.8
7 9 -7 -45.1 34.3
-9 -7 7 -15.3 29.3
-9 -7 7 13.8 7.2
-7 7 -9 18.4 8
-7 7 -9 24.6 22.9
-7 9 -7 14.6 7.8
-7 9 -7 30.4 21.8
7 -9 -7 21.3 7.3
7 -9 -7 33.8 23.8
7 -9 -7 -15.9 19.5
-7 -9 7 50.19 34.2
7 -7 -9 -4.3 4.6
7 -7 -9 3.9 24.3
7 -7 -9 20.2 20.2
-9 7 -7 15.4 7
-9 7 -7 -4 13.2
7 7 9 -5.2 29.3
-7 -7 9 47.8 32.1
7 9 7 -12.4 30.8
9 -7 -7 5.8 4.1
9 -7 -7 5 3.9
9 -7 -7 11.3 18.8
9 -7 -7 22.4 18.3
-9 7 -7 24 17.9
9 7 7 1.8 29.6
-9 -9 -1 1460.05 65.89
-9 -9 -1 1543.85 119.29
9 9 -1 1560.64 114.09
1 -9 9 1555.54 101.69
-9 -1 -9 1527.45 67.29
-9 -1 -9 1443.06 96.69
-9 -1 -9 1443.26 92.29
-1 9 9 1636.84 102.89
1 9 -9 1599.64 109.19
9 1 -9 1419.76 98.19
-9 1 9 1455.95 89.79
-1 -9 -9 1461.35 66.49
-1 -9 9 1373.46 102.99
-9 1 -9 1416.06 88.69
-1 9 -9 1473.05 104.89
-9 1 -9 1508.25 66.19
1 -9 -9 1555.94 66.19
1 -9 -9 1366.06 106.49
-9 -9 1 1511.95 116.79
-9 1 -9 1379.26 88.69
9 -1 -9 1559.24 97.39
-1 9 -9 1482.75 65.79
-9 -9 1 1535.45 64.99
9 9 1 1642.44 114.09
-9 -9 -3 315.97 25
-9 -9 -3 313.87 64.69
9 9 -3 233.48 55.09
-9 -3 -9 346.77 26.8
-9 -3 -9 343.47 54.29
3 -9 9 296.57 49.2
9 -9 3 269.07 20.5
-3 -9 -9 329.57 61.59
9 3 -9 276.17 52.39
-3 -9 -9 297.87 25.3
-9 3 9 297.67 42.9
3 9 -9 317.07 58.29
-9 3 -9 292.17 41.8
-9 3 -9 331.17 25.2
-3 -9 9 276.97 55.49
-9 9 -3 302.77 23.9
-3 9 -9 240.08 48.2
3 -9 -9 360.16 24.3
3 -9 -9 297.07 55.29
3 -9 -9 218.18 41.5
-9 -3 9 312.37 15.5
-3 9 -9 265.27 22.9
3 9 9 358.76 58.39
9 -9 -3 313.97 19.4
9 -9 -3 263.67 26.1
9 -9 -3 275.47 23.3
-9 -3 9 319.27 52.59
9 -3 -9 340.17 48.5
-9 3 -9 345.77 64.49
-9 -9 3 256.77 57.09
9 9 3 278.97 53.89
-9 -9 -5 1865.71 80.29
-9 -9 -5 1888.91 139.89
9 5 -9 1910.81 125.39
-9 -5 -9 1860.31 80.29
-9 -5 -9 1695.83 121.99
5 -9 9 1915.91 106.99
9 -9 5 1828.22 80.29
-5 -9 -9 1832.92 131.89
-5 -9 -9 1713.13 79.49
9 9 -5 1950.7 132.09
5 9 -9 1921.81 130.89
-9 5 -9 1951.4 104.09
-9 5 -9 1656.93 93.39
-9 5 -9 1749.53 76.19
-5 -9 9 1843.12 127.99
-5 9 -9 1821.92 77.09
-5 9 -9 1867.61 114.19
5 -9 -9 1871.21 72.79
5 -9 -9 1743.63 114.59
5 -9 -9 1818.52 105.39
-9 -5 9 1786.72 65.89
-9 9 -5 1831.22 75.79
5 9 9 2017.6 129.29
9 -9 -5 1836.32 66.99
9 -9 -5 1820.02 91.39
9 -9 -5 1861.01 84.29
-9 -5 9 1885.91 121.09
9 -5 -9 1429.96 92.59
9 -5 -9 1777.52 102.79
-9 -9 5 1704.93 127.19
9 5 9 1874.11 118.69
-9 9 -5 1776.02 85.29
9 9 5 1693.13 124.19
-9 -9 -7 556.74 37.8
9 9 -7 311.87 71.29
-9 -7 -9 534.05 36.8
-9 -7 -9 533.25 81.59
-7 -9 -9 537.35 36.7
-7 -9 -9 545.15 84.09
7 9 -9 396.36 76.19
9 7 -9 509.05 78.99
9 -9 7 568.14 46.2
-9 -9 7 566.14 82.89
-9 -7 9 433.16 70.89
-9 7 -9 551.34 35.4
-7 -9 9 466.35 74.09
-7 9 -9 571.34 35.7
-7 9 -9 476.25 60.39
7 -9 -9 481.55 28
7 -9 -9 548.55 57.59
-9 7 -9 551.64 49.1
7 9 9 475.75 72.69
9 -9 -7 472.65 26.6
9 -9 -7 478.25 25
9 -9 -7 604.84 57.19
9 -9 -7 548.45 49.4
-9 9 -7 532.75 34.2
9 -7 -9 523.15 22.4
9 -7 -9 527.75 21.8
9 -7 -9 477.15 55.89
-9 7 -9 436.96 53.39
9 7 9 481.15 72.79
-9 9 -7 582.94 51.89
9 9 7 505.25 76.49
-9 -9 -9 28.5 12.5
-9 -9 -9 118.29 61.09
9 9 -9 41.4 51.59
-9 9 -9 33.7 11.2
-9 9 -9 28.9 27.9
9 -9 -9 13 6.6
9 -9 -9 27.8 7
9 -9 -9 0.3 25.5
-9 -9 9 59.29 47.5
9 9 9 17.5 40.5
-10 0 0 566.84 25.2
-10 0 0 563.24 40.4
0 -10 0 562.94 58.89
0 0 -10 514.45 27.4
0 0 -10 536.15 53.49
0 0 10 510.75 28.1
0 0 10 516.05 50.79
0 10 0 456.75 51.59
10 0 0 533.35 25.9
10 0 0 578.84 42.2
10 2 0 230.98 16.6
-10 -2 0 186.38 14.4
-10 -2 0 157.98 30.7
-10 2 0 216.88 13.5
-10 2 0 211.28 17.9
-2 0 -10 216.08 37.8
-2 0 10 217.88 38.3
0 -10 -2 244.78 47.1
0 -10 2 228.08 42
0 10 -2 156.98 37.6
0 10 2 158.48 37.9
2 0 -10 198.38 14.6
2 0 -10 242.48 40.1
10 -2 0 230.88 14.5
10 -2 0 221.68 19.1
10 2 0 248.48 36.7
-4 0 10 1671.53 96.19
4 0 -10 1645.44 59.69
4 0 -10 1470.85 96.29
10 -4 0 1814.42 61.59
-10 -4 0 1575.64 63.69
-10 -4 0 1638.24 99.09
-10 4 0 1591.44 59.79
-4 0 -10 1654.63 67.69
-4 0 -10 1672.43 94.69
-4 0 -10 1727.73 99.19
-4 0 10 1561.54 60.29
10 4 0 1315.87 91.99
0 -10 -4 1564.34 107.69
0 -10 4 1835.02 106.19
0 10 -4 1657.43 102.69
0 10 4 1739.13 103.99
10 6 0 581.14 63.09
-10 6 0 550.14 27.3
-6 0 -10 530.35 32.4
-6 0 -10 591.64 58.19
-6 0 10 525.95 24.3
-6 0 10 491.65 52.39
0 -10 -6 608.34 33.9
0 -10 6 632.54 83.39
0 10 -6 480.85 74.39
6 0 -10 527.55 23.3
6 0 -10 532.55 63.29
10 -6 0 540.55 27
-10 -6 0 671.43 67.79
-6 0 -10 514.25 51.89
-10 -6 0 531.45 30
-8 0 10 401.16 16.1
0 -10 -8 398.96 64.59
0 -10 8 478.95 66.69
0 -10 -8 376.56 27.5
0 10 8 422.86 60.89
8 0 -10 388.06 56.09
10 8 0 418.66 66.99
-10 -8 0 324.67 62.39
-8 0 -10 420.36 28.8
-8 0 -10 360.76 52.59
-10 -8 0 419.06 28
0 10 -8 446.26 64.49
-10 0 -2 224.68 16
0 2 -10 199.98 37.7
10 0 2 235.48 16.9
10 0 2 234.68 29.9
-10 0 -2 218.68 31.9
-10 0 2 250.97 12.5
-10 0 2 184.48 26.9
-2 -10 0 225.78 46.4
-2 10 0 183.68 37.2
10 0 -2 216.68 31
0 -2 -10 229.98 17
0 -2 -10 251.47 40
0 -2 -10 207.68 38.2
0 -2 10 213.58 17.2
0 -2 10 257.77 40.9
0 2 -10 228.08 16.8
10 0 -2 207.78 12.8
0 2 10 215.18 17.7
2 -10 0 227.98 38.3
2 10 0 318.37 49.9
2 -10 2 169.18 33.5
10 2 -2 86.39 26.6
-2 -10 -2 148.29 40
-2 -2 -10 137.09 31.9
2 2 -10 62.29 28.1
2 10 -2 136.99 37.5
-2 10 2 113.49 29.5
-10 2 2 127.49 8.2
-10 -2 -2 132.09 29.8
10 -2 2 141.39 12.9
-10 -2 -2 125.79 12.8
2 -2 10 79.09 27.3
2 2 -10 127.89 11.8
-10 2 2 108.29 15.8
-2 -2 -10 107.89 29.8
-2 -10 2 137.59 35.5
-2 2 -10 144.69 33.7
-2 10 -2 123.59 32.1
10 -2 -2 127.09 9.1
-2 2 -10 142.49 13.8
10 2 2 108.39 28.5
2 -2 -10 157.48 33.9
10 2 2 136.39 14
-10 2 -2 114.89 17.8
2 -10 -2 91.19 28.1
10 -2 -2 119.99 19.1
2 -2 -10 115.89 11.6
-10 -2 2 131.09 10.1
-10 -2 2 130.69 29
-10 2 -2 132.29 12
-2 -2 10 185.28 35.4
-2 -2 10 100.19 11.8
2 10 2 108.69 32
4 2 -10 10.2 21.5
-4 -2 -10 15.1 6.9
10 4 -2 2.9 19.4
-2 -10 -4 15.9 6.6
-2 -10 -4 11.5 26.8
-2 10 4 34.4 21.3
-4 -2 -10 37.9 22.9
2 -10 4 30.6 20.8
2 10 -4 -6.7 24.5
-4 2 10 43.5 19.6
4 2 -10 6.4 4.2
-10 -4 -2 -0.8 5.2
-10 -4 -2 33.1 22.6
10 -4 2 17.5 6.4
-4 2 10 9.1 4.9
-4 -2 -10 -13.1 16.9
-4 2 -10 8.1 4.9
-10 -4 2 5.1 4.5
-10 -4 2 47.2 23.5
2 10 4 -24.9 22.9
4 -2 -10 6.2 20.4
10 4 2 -2.2 18.6
4 -2 -10 6.5 3.9
-4 -2 10 -38.2 15.7
-2 -10 4 10.4 25.6
-2 10 -4 -4.7 19.3
-10 4 -2 7.8 5
-4 -2 10 5.4 4.7
-4 2 -10 33.6 19.8
2 -10 -4 3.8 23.7
10 -4 -2 9.5 3.6
-6 2 10 37.5 20.2
-10 -6 -2 12.2 27.3
-10 -6 -2 -3.5 4.5
-6 2 10 -2.2 3.5
2 -10 6 14.1 22.1
-6 -2 -10 14.1 21.2
-6 -2 -10 23.7 25.9
-2 10 6 -19.6 18.2
2 10 -6 29.9 26.5
6 2 -10 0.7 22.3
-6 -2 -10 -2.1 4.7
10 6 -2 15.9 24.4
-2 -10 -6 1.4 5.5
-2 -10 -6 27 32.8
2 -10 -6 -4.2 5.2
2 -10 -6 0 25.6
-10 -6 2 11.4 5.7
-6 2 -10 6.3 20.6
10 -6 -2 -3.9 3.9
6 -2 -10 -11.7 20.5
-2 -10 6 -38 24.4
-2 10 -6 -21.6 21.6
-6 -2 10 2.4 4.1
-6 -2 10 8.5 22.9
2 10 6 7.3 25.8
6 -2 -10 2.6 2.9
10 6 2 -2.7 23.3
-6 2 -10 6.9 6.1
-10 6 -2 8.3 5.4
-10 -6 2 3.7 24.2
8 2 -10 -12.5 25.1
-8 -2 -10 42.4 27.7
-8 -2 -10 18.5 9.4
-8 2 10 36.4 22.8
-2 -10 -8 37 11.1
2 -10 8 42.8 29.7
-10 -8 -2 32.2 35.2
10 8 -2 66.69 32.8
-2 10 8 27.2 25.9
2 10 -8 15.3 33
-10 -8 -2 13.4 8.6
-8 -2 -10 27.9 26.1
-2 -10 8 -4.5 30.8
-10 -8 2 28.4 8.7
-10 -8 2 9.5 31.5
-10 8 -2 42.9 9.3
-8 2 -10 33 24.3
8 -2 -10 -3.9 23.4
10 -8 -2 25.2 7.1
-8 -2 10 32.1 5.7
-8 -2 10 46.3 28.2
-8 2 -10 12.5 7.4
-8 2 -10 57.49 24.5
2 -10 -8 20.2 9.8
2 -10 -8 39.4 35.6
10 8 2 26 30.7
-2 10 -8 43.5 30.4
0 4 -10 1604.74 69.39
0 -4 10 1662.33 98.99
0 -4 -10 1615.24 97.39
0 -4 -10 1591.14 96.79
-10 0 -4 1674.93 65.09
4 10 0 1583.54 108.09
-10 0 -4 1629.04 87.69
-10 0 4 1618.34 82.69
-4 -10 0 1522.05 110.79
-4 10 0 1482.95 87.39
0 -4 -10 1708.53 65.99
0 4 -10 1538.35 99.59
4 -10 0 1533.85 87.49
10 0 4 1579.24 80.79
10 0 -4 1720.63 88.49
-2 -4 -10 -31 17.1
4 10 -2 -26.3 26.3
2 -4 10 10.5 18.4
-2 -4 -10 6.4 18
2 4 -10 3.3 4.2
-2 4 10 2.9 5.1
2 4 -10 1.3 19.1
-10 2 4 -3.1 10.3
-4 10 2 9.2 17
-2 -4 -10 13.3 7.1
-10 -2 -4 -22.2 18.4
-4 -10 -2 -2.5 28.9
10 2 -4 -10.5 18.3
4 -10 2 6.7 16.5
-10 2 -4 -14.4 12
-4 -10 2 -4.5 25.6
-4 10 -2 10.4 19.1
2 -4 -10 42.4 21.4
-2 4 -10 1.2 5
-10 -2 4 9.9 3.4
-2 4 -10 4.2 19.3
-2 -4 10 2.8 4.9
4 10 2 8.3 25.5
10 -2 -4 -9.8 12.2
-10 2 -4 11.7 10.3
10 2 4 28.1 18.3
2 -4 -10 8.7 5
2 -4 -10 12.6 21.2
-10 -2 4 17.8 17.3
-2 -4 10 -0.7 18.4
-10 2 -4 7.7 5
4 -10 -2 21.5 19.3
-4 -4 -10 2087.89 83.79
-4 10 4 2026.9 103.19
-4 4 10 2037.5 75.89
4 4 -10 2066.29 76.49
-4 -10 -4 2078.89 84.39
-10 -4 -4 2124.19 82.29
-10 -4 -4 2113.59 122.39
-4 -10 -4 1986.1 135.59
4 -4 10 1955.8 108.99
4 -10 4 2170.98 108.39
10 4 -4 2037.3 118.89
-4 -4 -10 1942.91 115.69
4 4 -10 2087.29 122.49
4 10 -4 2132.39 128.29
-4 -4 -10 1921.61 116.99
-10 4 -4 1997 84.09
10 -4 -4 1918.21 81.89
10 -4 -4 2067.89 86.49
-4 4 -10 2127.09 81.99
-4 10 -4 2094.79 109.99
4 -4 -10 2129.99 142.49
-4 4 -10 2129.89 115.29
4 -4 -10 2146.89 114.89
-10 4 -4 1998.9 78.99
-10 4 -4 2065.79 81.69
4 -10 -4 1993.2 114.89
10 4 4 2191.88 117.59
-4 -4 10 1984.1 75.99
-4 -4 10 2149.39 120.79
-4 -10 4 2219.78 132.59
4 10 4 1915.41 125.29
10 -4 -4 2260.57 67.59
4 -4 -10 1988.8 74.49
-10 -4 4 2101.99 74.19
-4 10 6 150.38 32.5
-6 -4 -10 231.18 47.9
6 4 -10 154.18 40
-10 -6 -4 205.38 19
-10 -6 -4 175.18 44.4
-6 -4 -10 202.28 43.1
10 6 -4 214.18 45.7
4 -10 6 203.98 38.3
4 10 -6 229.28 50.29
-4 -10 -6 230.08 21.5
-6 -4 -10 206.28 20.3
-4 -10 -6 300.47 62.59
-4 -10 6 193.88 46.7
10 -6 -4 229.58 21
-10 -6 4 189.58 15.8
-10 -6 4 230.38 46.8
-10 6 -4 201.28 17.1
-6 -4 10 238.58 46.6
10 -6 -4 160.08 20.7
6 -4 -10 193.08 12.4
4 -10 -6 201.98 21.4
4 -10 -6 213.28 43.3
-6 4 -10 194.48 37.6
6 -4 -10 197.38 38.4
6 -4 -10 123.69 33.6
4 10 6 232.28 49.2
10 -6 -4 214.18 12.3
-10 6 -4 203.78 16.9
-4 10 -6 272.67 44.3
-10 6 -4 217.68 17.8
10 6 4 188.58 43
-6 4 -10 195.38 18.4
-8 -4 -10 1096.59 93.39
10 8 -4 1036.9 109.99
-4 -10 -8 1002.3 100.29
4 -10 8 1108.99 80.09
-10 -8 -4 1085.99 53.79
-8 -4 -10 1070.99 54.39
-10 -8 -4 1070.79 100.39
8 4 -10 1172.18 96.29
4 10 -8 956.5 94.79
-4 -10 -8 1068.59 54.39
10 -8 -4 1003.9 50.79
10 -8 -4 954.7 50.29
-8 -4 10 1071.29 42.6
-8 4 -10 1174.58 53.99
8 -4 -10 1095.69 36
8 -4 -10 1048.2 75.59
8 -4 -10 931.51 77.79
-4 10 -8 1055.99 81.79
-8 4 -10 994.3 71.99
-8 -4 10 1030.4 85.89
4 10 8 984.4 91.19
-10 -8 4 1045.1 48.8
-10 -8 4 1197.98 115.49
-10 8 -4 1036 49.4
-10 8 -4 1012 41.7
-10 8 -4 1052.09 43.5
4 -10 -8 1086.39 50.79
10 -8 -4 1110.89 42.9
-4 -10 8 1088.99 97.99
-4 10 -8 1080.99 52.89
10 8 4 1141.29 96.19
-8 4 -10 1236.58 80.99
4 -10 -8 1154.38 93.19
0 -6 -10 637.94 63.99
10 0 -6 454.95 48.2
6 10 0 550.54 72.89
-10 0 -6 531.75 31.2
-10 0 -6 551.74 71.49
-10 0 6 550.44 48.8
-6 -10 0 515.85 72.99
-6 10 0 548.95 44.4
6 -10 0 521.15 43.1
0 -6 10 571.84 58.99
0 -6 -10 404.96 54.89
0 -6 -10 510.55 30.7
0 6 -10 571.24 31
0 6 -10 584.44 61.69
2 6 -10 36.4 27.4
-2 -6 -10 -10.1 22.3
-10 -2 -6 18.7 23
2 6 -10 -2.2 4.8
-6 10 2 13.5 15.1
-2 -6 -10 -7.1 5.4
-2 -6 -10 2 23.8
-10 2 6 -1.5 13.9
-6 -10 -2 6.8 6.5
-6 -10 -2 18.9 34.2
10 2 -6 9.1 21.1
6 -10 2 -6.2 14
-10 -2 -6 9.9 6.3
2 -6 10 15.2 24.8
6 10 -2 14.1 29
6 10 2 10.4 26.9
10 -2 -6 9.9 16.5
-10 -2 6 1.4 2.1
-10 -2 6 1.7 2.1
-10 2 -6 -0.6 4.1
-10 2 -6 11.1 15.9
-10 2 -6 -9.2 13
6 -10 -2 -13.3 15.7
-2 -6 10 24.7 24.4
-2 6 -10 5.9 5.9
-2 6 -10 -30.2 22.3
2 -6 -10 -1.8 4.8
2 -6 -10 -6.6 20.7
10 2 6 -1.1 17.8
-6 -10 2 53.49 32.1
-10 -2 6 6.4 18
-6 10 -2 -11.2 15.3
-4 -6 -10 191.08 19.9
10 4 -6 256.87 47.3
6 -10 4 204.08 30.8
4 6 -10 261.67 51.79
-6 -10 -4 232.38 21.4
4 -6 10 274.67 43.6
-4 -6 -10 129.99 43.5
-6 -10 -4 140.69 47.5
6 10 -4 188.78 48.5
-6 10 4 201.58 29.4
-10 -4 -6 204.08 19.6
-6 10 -4 224.28 34.8
4 -6 -10 177.98 39
6 10 4 175.48 46.2
-10 -4 6 206.88 13.5
10 -4 -6 175.38 28.7
-10 4 -6 193.28 27.2
4 -6 -10 249.78 43.8
6 -10 -4 220.88 38.1
-4 -6 10 180.68 40.7
-4 6 -10 201.08 18.9
-10 4 -6 222.18 18.5
-10 -4 6 209.18 13
-6 -10 4 234.88 53.39
-10 4 -6 210.88 28.8
10 4 6 233.78 42.2
-4 6 -10 199.48 41.9
4 -6 -10 179.28 15.3
6 6 -10 158.48 46.1
-6 -6 -10 178.38 20.4
10 6 -6 180.48 48.8
6 -6 10 147.29 33.8
-6 -6 -10 114.99 44.3
6 -10 6 147.39 29.7
-6 -10 -6 179.48 57.99
-10 -6 -6 187.48 52.19
-10 -6 -6 174.48 19.8
-6 -10 -6 163.98 18.9
6 10 -6 60.19 38.5
10 -6 -6 155.48 27.6
-10 6 -6 162.28 25.3
10 6 6 118.89 39
-10 -6 6 215.48 47.9
-10 6 -6 160.28 17.1
-6 10 -6 153.48 33.2
6 -6 -10 160.88 38.3
10 -6 -6 163.78 9.5
-6 -10 6 119.99 43.4
6 -10 -6 166.28 37
6 -6 -10 174.78 13.4
-6 -6 10 142.09 39.2
6 -6 -10 81.79 31.5
-6 6 -10 166.18 17.6
-6 6 -10 276.77 45.6
-6 10 -6 150.58 17.3
6 10 6 171.18 46.4
-10 6 -6 137.89 23.1
6 -10 -6 201.58 34.5
10 -6 -6 172.58 27.3
6 6 10 217.38 47.6
-10 -6 6 163.58 14.4
-10 -8 -6 4.3 8.4
6 10 -8 -63.89 34.5
10 8 -6 33.4 38.2
-6 -10 -8 16.5 10.1
-10 -8 -6 -21.6 37.1
-8 -6 -10 23.2 11.5
-8 -6 -10 59.49 39.3
-6 -10 -8 -8.3 41
8 6 -10 52.69 37.4
-8 -6 10 2 31.8
-8 6 -10 27.2 26.2
10 -8 -6 36 17.7
8 -6 -10 48.2 27.7
-8 -6 10 24 7.9
-10 8 -6 7.5 13.2
-10 8 -6 -7.5 15.6
-10 -8 6 27.2 35.3
-10 8 -6 28.3 9.7
10 8 6 26.7 35.2
8 6 10 46.7 36
6 -10 -8 26.3 30.7
6 -10 -8 31.6 9.1
6 10 8 -6.1 34.2
8 -6 -10 25.5 5.1
-6 -10 8 15.3 39.5
-8 6 -10 18.3 8.7
6 -10 -8 2.2 28.3
10 -8 -6 0 18.7
8 -6 -10 40.2 26.3
-6 10 -8 15.7 8.4
-6 10 -8 25.7 26
10 -8 -6 21.9 6.3
10 -8 -6 16.2 5.6
0 8 -10 408.16 27.5
8 10 0 363.76 65.89
-10 0 -8 390.96 28
-10 0 -8 471.25 56.79
-10 0 8 331.57 45.5
-8 -10 0 339.87 66.29
-8 10 0 404.06 28.2
0 8 -10 389.16 60.29
-10 0 -8 463.05 50.09
0 -8 10 456.95 61.29
0 -8 -10 438.56 28.8
-8 -10 0 425.46 29.5
8 -10 0 385.56 29.6
10 0 -8 394.16 53.79
0 -8 -10 398.16 64.39
2 8 -10 42.7 33.4
-2 -8 -10 33.3 10.8
-2 -8 -10 7.3 33
-10 2 8 21 24
-10 -2 -8 11.7 8.5
-10 -2 -8 24.3 27.9
-8 -10 -2 36.4 11.3
-8 -10 -2 -9.6 33.1
8 10 -2 -36.5 31.4
2 -8 10 33.3 30.4
8 -10 2 11.1 11.6
10 2 -8 10.9 24.8
8 -10 -2 41.4 15.7
-10 2 -8 37.5 20.6
2 -8 -10 43.4 26.5
8 10 2 39.6 36.4
10 -2 -8 27.3 22.4
2 8 10 14.9 30.6
2 -8 -10 93.99 34.7
-8 -10 2 17.9 34.4
-8 10 -2 36.4 15.2
-10 2 -8 33.4 9.6
2 -8 -10 19.2 8.6
-2 -8 10 -2.4 28
-2 8 -10 29.3 8.8
-2 8 -10 19 28.4
-10 -2 8 16.5 24.2
-10 2 -8 3 20.1
10 4 -8 1039.7 89.89
-4 -8 -10 1108.99 100.09
-8 -10 -4 1035 53.99
-4 -8 -10 1112.49 55.19
4 -8 10 1133.19 82.59
8 -10 4 1102.09 59.89
-10 -4 -8 1118.89 55.39
-10 -4 -8 1140.79 94.49
-8 -10 -4 1131.29 107.79
4 8 -10 945.11 91.39
8 10 -4 976.4 96.99
4 -8 -10 1050.99 79.69
10 4 8 1173.28 87.89
4 -8 -10 1107.59 89.99
-4 8 -10 1089.89 52.89
-4 8 -10 1051.39 86.59
-10 4 -8 1122.59 69.19
-10 4 -8 1074.79 69.49
-4 -8 10 1121.59 93.89
-10 4 -8 1087.09 52.19
4 -8 -10 1073.89 49.2
4 8 10 916.51 86.89
8 -10 -4 968.7 66.19
8 -10 -4 1147.49 61.09
-8 -10 4 1125.89 102.99
-8 10 -4 1039.5 63.89
8 10 4 1134.59 100.29
10 -4 -8 1170.08 75.89
-10 -4 8 1066.49 40.6
-10 -4 8 1021.2 86.59
6 8 -10 -51.39 30.5
-6 -8 -10 11.7 8.5
-6 -8 -10 29.4 39.2
10 6 -8 38.4 36.5
-10 -6 -8 11.5 9.4
-10 -6 -8 8.6 38.4
-8 -10 -6 55.59 46.9
-8 -10 -6 11.7 8.8
8 10 -6 6.4 35.8
6 -8 10 -5.1 23.7
8 -10 6 16.3 18.1
-10 -6 8 69.29 37.4
-10 -6 8 8.4 6.3
-8 -10 6 30.6 34.2
-8 10 -6 15.2 8.4
-8 10 -6 16.4 21.5
-10 6 -8 18.9 9.8
10 -6 -8 14.6 22.1
-6 -8 10 29.8 39.5
-6 8 -10 24.9 9.5
-6 8 -10 2 29.9
6 -8 -10 24.5 8
6 -8 -10 -18.8 27.6
6 -8 -10 26.8 24
-10 6 -8 21.9 19.3
10 6 8 -38.4 28.4
6 8 10 -44.8 31.7
8 -10 -6 12.1 6.8
8 -10 -6 58.59 28.5
8 -10 -6 4.2 18.7
-10 6 -8 10 20
8 10 6 -20.5 34.2
-10 -8 -8 528.15 37.3
-10 -8 -8 673.93 94.59
-8 -8 -10 496.65 84.59
8 8 -10 451.55 77.29
10 8 -8 516.15 81.79
8 10 -8 391.76 73.39
-8 -10 -8 496.65 91.09
-10 8 -8 516.05 44.8
-10 -8 8 618.14 85.39
-8 -8 10 466.35 76.19
-8 8 -10 565.54 41.1
-8 -10 8 492.85 80.89
-8 10 -8 520.85 34.6
-8 10 -8 467.05 57.09
8 -10 -8 486.15 28.9
8 -10 -8 480.75 53.39
8 -8 -10 505.05 25.6
8 -8 -10 460.35 59.09
-10 8 -8 487.35 33.2
8 8 10 521.55 76.79
-10 8 -8 528.35 51.89
8 10 8 483.85 78.59
10 -8 -8 493.05 23.2
10 -8 -8 545.75 22.4
10 -8 -8 451.85 55.09
10 -8 -8 600.34 54.39
-8 8 -10 434.66 59.99
10 8 8 477.45 71.89
-10 -10 0 521.75 33.4
-10 -10 0 389.46 78.79
-10 0 -10 492.05 33.4
-10 0 -10 336.97 54.09
-10 0 -10 462.95 59.59
-10 0 10 357.86 53.09
0 -10 -10 492.15 33.3
0 -10 -10 431.76 73.19
0 -10 10 520.65 69.29
0 10 -10 420.66 67.39
0 10 10 446.26 65.99
10 0 -10 564.74 68.69
10 10 0 446.66 73.59
-10 -10 -2 366.86 29
-10 -10 -2 243.88 65.89
10 2 -10 323.57 55.69
10 10 -2 325.57 68.09
-10 -2 -10 413.26 30.9
-10 -2 -10 450.95 61.99
-2 -10 -10 345.77 28.4
2 -10 10 340.07 57.79
2 10 -10 388.66 65.89
-10 2 10 347.67 50.29
-2 -10 -10 342.87 66.09
-10 2 -10 356.06 27.7
-2 -10 10 352.76 63.89
-2 10 -10 349.57 28.1
-2 10 -10 371.06 62.79
2 -10 -10 375.86 27.8
2 -10 -10 312.47 63.19
2 -10 -10 303.07 53.09
-10 2 -10 342.37 50.39
-10 2 -10 413.06 54.59
2 10 10 387.06 63.59
10 -2 -10 478.65 61.49
-10 -10 2 375.76 27.8
-10 -10 2 299.07 68.09
10 10 2 325.47 65.89
-10 -10 -4 0.9 7
-10 -10 -4 6.6 47.7
-4 -10 -10 22.8 46
-10 -4 -10 11 8.9
-10 -4 -10 -29.8 33.9
4 -10 10 -18.8 29.1
4 10 -10 -4.1 36.8
10 4 -10 18.9 34.7
10 10 -4 31.8 39.4
-4 -10 -10 24.1 11.2
-10 10 -4 23 8.8
-10 10 -4 8 12
-10 4 -10 27.7 26.7
-10 -10 4 -25.3 41.4
-4 -10 10 53.09 42.1
-4 10 -10 11.8 10.4
-4 10 -10 19 35
4 -10 -10 7.9 8
4 -10 -10 20.1 40.1
4 -10 -10 37.2 29.1
-10 -4 10 6 5.3
-10 -4 10 18 31.6
4 10 10 -48.8 41.5
10 -10 -4 11.7 7.7
10 -10 -4 8.6 14.4
10 -10 -4 13.4 12.4
10 -4 -10 -17 27.4
-10 4 -10 14.3 9.2
-10 4 -10 -17.6 21.8
10 10 4 -19.1 39
-10 -10 -6 287.47 71.49
6 10 -10 132.59 55.19
-10 -6 -10 226.88 26.1
-10 -6 -10 279.77 64.09
10 10 -6 161.78 57.69
-6 -10 -10 252.87 25.5
-6 -10 -10 168.88 65.29
10 6 -10 255.17 63.29
-10 10 -6 251.27 35.2
-10 -6 10 221.38 55.19
-10 6 -10 196.38 39.3
-6 -10 10 197.18 58.99
-6 10 -10 240.78 22.8
-6 10 -10 315.77 63.09
6 -10 -10 254.47 21.2
6 -10 -10 204.38 44.6
-10 -10 6 341.37 71.79
6 10 10 304.37 68.19
10 -10 -6 208.58 16.5
10 -10 -6 291.77 40.1
10 -10 -6 212.38 32
10 -6 -10 213.38 43.4
-10 10 -6 218.48 22.8
10 6 10 335.27 61.49
-10 -6 10 209.38 16.7
10 10 6 83.49 48.4
-10 -10 -8 7.6 9.1
-10 -10 -8 23.2 59.09
10 10 -8 -61.79 50.29
-10 -8 -10 -10 8.5
-10 -8 -10 18.6 56.59
-8 -10 -10 0.5 8.8
-8 -10 -10 -56.49 53.39
8 10 -10 18.3 51.79
10 8 -10 39.1 47.1
-10 8 -10 -11.9 24.2
-10 -10 8 47.9 51.99
-10 -8 10 35.6 48
-10 8 -10 11.4 8.4
-10 10 -8 -6.4 7.6
-8 10 -10 0.9 7.4
-8 10 -10 18.9 34.1
8 -10 -10 0.4 7.7
8 -10 -10 -32.5 34.8
8 -10 -10 7.2 29.6
-8 -10 10 0.9 49.9
8 10 10 30.7 46
10 -10 -8 -5.1 6.8
10 -10 -8 -5.7 6.6
10 -10 -8 11.4 30.4
10 -10 -8 6 24.2
10 -8 -10 11.4 6.8
10 -8 -10 0.5 4.2
10 -8 -10 39.7 29.5
-10 8 -10 9.1 28.9
10 8 10 24.7 42.8
-10 10 -8 15.3 26.1
10 10 8 12 42.9
-10 -10 -10 467.65 38.4
-10 -10 -10 627.54 107.89
10 10 -10 238.28 75.49
-10 10 -10 460.75 35.5
10 -10 -10 536.35 26.6
10 -10 -10 622.24 67.09
-10 -10 10 443.26 89.89
10 10 10 456.65 82.39
-11 -1 -1 15.4 5.7
-11 -1 -1 33.7 18.2
-1 1 11 9.6 6.5
11 1 -1 -11 14.8
11 -1 1 21.9 7.1
11 -1 1 2 11.7
-11 1 1 20.9 4.6
-11 1 1 23 11.9
-1 -11 -1 5.6 26.6
1 -1 11 27.7 23.8
-1 -1 -11 17.3 7
-1 -1 -11 7.4 18.7
-1 -1 -11 11.8 18.2
11 1 -1 10.4 5.5
1 1 -11 17.7 5.9
1 1 -11 49.2 24.3
1 11 -1 7.4 26.3
1 -11 1 47.8 27.6
-1 11 1 56.29 27.3
-1 11 -1 47.8 25.8
1 -11 -1 3.5 24.9
-11 -1 1 13.8 4.7
1 -1 -11 22.7 6.7
1 -1 -11 41.2 23.7
-1 -11 1 -19.9 24.2
-11 -1 1 14.8 15.5
-1 1 -11 17 6.6
-1 1 -11 30.9 23.3
1 11 1 11.2 23.5
11 -1 -1 16.2 5.5
11 -1 -1 25.4 14.3
-11 1 -1 21.1 5.8
-11 1 -1 33.9 13.3
-1 -1 11 15.3 6.7
-1 -1 11 7.5 19.7
11 1 1 17.7 6.9
11 1 1 30.8 17.6
1 11 -3 19 24.7
-11 -3 -1 0.3 5
-11 3 1 -2.3 3
-1 11 3 12.2 22.8
3 1 -11 8.3 5
3 1 -11 16.6 23.4
-3 1 11 15.1 20.2
-1 -11 -3 -36.3 25.1
11 -3 1 9.5 5.5
11 3 -1 10.2 20.9
-3 1 11 3.4 5.7
-3 -1 -11 0.7 18.5
-3 -1 -11 27.6 21.5
-11 -3 -1 25.8 21.9
-3 -1 -11 -1.5 4.7
1 -11 3 -24.3 21.7
-11 3 -1 5.5 4.4
-11 -3 1 28.6 20.5
-11 -3 1 5.7 4.5
11 3 1 -10.7 17.9
1 11 3 30 26.9
-3 -1 11 -1.9 5.1
-3 -1 11 14.6 21.8
-3 1 -11 2.4 5.4
-3 1 -11 -11.3 20.1
11 3 1 3 6.2
11 -3 -1 8.2 4.6
11 -3 -1 0.6 4
-1 -11 3 7.7 25.3
-1 11 -3 16.9 24.3
3 -1 -11 -16.4 20.6
1 -11 -3 0.7 26.7
3 -1 -11 4.3 4.2
1 11 -5 55.69 31.7
-1 -11 -5 26.7 30.1
-5 -1 -11 5.1 5.6
-5 1 11 -4.6 5
5 1 -11 7.6 3.9
-11 -5 -1 -4.9 23.7
1 -11 5 8.8 23.8
11 -5 1 9 5.7
11 5 -1 36.7 25.8
-11 5 1 12.1 5
-1 -11 -5 2.5 5.9
-5 -1 -11 -13.3 21.6
-5 -1 -11 -4.5 24.5
-1 11 5 23.8 27.5
5 1 -11 0.4 22.9
-5 1 11 27.6 24.2
-5 1 -11 3.3 20.4
5 -1 -11 5.4 3.7
5 -1 -11 34.2 23.7
-5 1 -11 9.3 7.1
-5 -1 11 -13 22.3
1 11 5 18.5 28.2
-1 -11 5 -3.4 25.4
-1 11 -5 9.3 24.4
-5 -1 11 3.8 4.9
1 -11 -5 -25.5 29.5
-11 -5 1 -1.9 5.7
11 5 1 17.7 23.2
-11 -5 1 -11 22.8
-11 5 -1 6.1 4.6
11 -5 -1 7 5
-5 1 -11 1.4 23.3
7 1 -11 183.88 42.6
-1 11 7 166.48 40.3
-7 -1 -11 124.29 37.6
-7 1 11 129.99 35.5
-1 -11 -7 219.38 52.19
-11 -7 -1 187.58 18.7
-11 -7 -1 215.28 52.69
-7 -1 -11 172.48 19.6
-7 -1 -11 135.49 37.6
1 -11 7 199.78 43.9
11 7 -1 143.29 43
-7 1 11 174.88 11.7
1 11 -7 141.89 45.1
-1 -11 -7 171.28 22.1
-7 -1 11 161.58 12.4
-7 1 -11 187.08 38.7
-1 11 -7 174.08 46.3
-11 7 -1 166.88 15.3
-7 -1 11 184.68 41.8
-7 1 -11 155.48 17.1
1 -11 -7 166.58 18.6
11 -7 -1 172.18 14.7
-7 1 -11 161.48 38.4
11 7 1 114.69 42.7
1 11 7 270.77 52.89
-1 -11 7 205.28 49.9
7 -1 -11 140.99 39
7 -1 -11 181.58 10.7
-11 -7 1 183.38 48.5
1 -11 -7 98.59 43.7
-11 -7 1 190.48 17.3
1 -11 9 176.48 48.1
-11 -9 -1 202.18 20.2
-9 -1 -11 121.59 64.39
-1 11 9 209.98 48.9
9 1 -11 233.88 49.8
-9 1 11 227.28 43.4
-1 -11 -9 219.18 21.5
-1 -11 -9 212.18 58.79
1 11 -9 248.88 56.49
-9 -1 -11 137.19 39
-9 -1 -11 212.78 22.4
1 -11 -9 186.98 20.4
-11 -9 1 211.08 20.4
-9 -1 11 262.07 50.29
-1 -11 9 243.48 54.99
-9 1 -11 152.28 39.1
-9 1 -11 121.69 37.7
11 9 1 192.98 77.99
1 -11 -9 226.78 58.09
-9 1 -11 192.08 20.5
1 11 9 138.89 45.3
-1 11 -9 129.99 46.9
9 -1 -11 121.99 40.7
1 -3 11 2.4 19.4
-3 -11 -1 -12 30.3
-11 -1 -3 1.9 5
-1 -3 -11 31.2 23
-1 -3 -11 17.7 22.2
3 11 -1 -50.99 22.3
-1 3 11 2 7
11 1 -3 27.4 18.8
-3 11 1 -3.6 20.5
3 -11 1 16.4 21.3
1 3 -11 -15.9 23.9
11 -1 3 -1.1 5.9
11 -1 3 4 11.5
-1 -3 -11 3.7 5.3
-11 1 3 -7.2 11.8
-11 1 3 -0.3 2.2
-11 -1 -3 -27 15.9
-1 3 -11 4.9 5.6
3 11 1 -46.1 24.8
11 1 3 18.7 15.7
1 -3 -11 -6.4 18.5
-1 -3 11 -13.4 20
-3 -11 1 -5.7 25.7
3 -11 -1 2.3 22.8
-1 3 -11 20.1 19.9
-11 -1 3 1.5 2.9
-11 -1 3 -3 14.5
-11 1 -3 -3.5 3.7
-11 1 -3 14.6 14.6
1 -3 -11 7.7 5
1 -3 -11 1.4 22.1
11 -1 -3 -0.5 14.2
-3 11 -1 21.2 22.6
3 -11 3 56.09 24
3 3 -11 41.2 8.1
-11 -3 -3 44.7 10.1
3 3 -11 3.2 26.5
-3 3 11 24.8 7.7
3 11 -3 33.2 31.7
-11 3 3 38 11.3
-3 -11 -3 51.89 35
11 3 -3 -10.6 22.6
-3 -3 -11 19.8 9
-3 -3 -11 51.89 26.4
-3 -3 -11 4.9 23
3 -3 11 4.5 23.6
-3 11 3 54.99 25.6
-11 -3 -3 55.69 24.4
11 -3 -3 48 5.7
3 11 3 46.2 28
-11 3 -3 29.1 9.7
-3 3 -11 26.5 20.5
3 -3 -11 26.8 6.7
-3 11 -3 27.6 24
-3 -3 11 15.6 22.9
3 -11 -3 39.6 28.3
11 -3 -3 37.9 13.9
-3 -11 3 58.09 34
-3 3 -11 29.3 8.2
3 -3 -11 42.2 26.9
-3 -3 11 31.4 7.3
-11 3 -3 34.1 8.3
-11 3 -3 26.6 11.3
11 3 3 49.5 23.7
-11 -3 3 30.2 6.3
-11 -3 3 16.6 19.5
3 -3 -11 23.7 23.2
3 -11 5 76.69 29.3
3 11 -5 33.4 32.8
-3 11 5 54.19 26
-5 -3 -11 19.8 26.9
-5 -3 -11 42.1 32.1
-3 -11 -5 64.79 13.2
11 5 -3 73.29 32.2
-11 -5 -3 61.79 12.6
-5 -3 -11 44.3 11.8
5 3 -11 42.5 8.1
5 3 -11 47.6 28.8
-5 3 11 68.69 9.5
-3 -11 -5 84.69 42.7
-3 11 -5 53.29 27.1
-5 -3 11 48.9 9.1
-5 3 -11 14.1 24.5
-3 -11 5 46.5 34.7
-5 3 -11 51.09 11.6
3 11 5 39.6 32.7
5 -3 -11 47.4 7.7
5 -3 -11 103.09 31.5
-5 -3 11 59.89 27.9
11 -5 -3 70.49 7.7
-11 -5 3 61.49 9.7
3 -11 -5 0.2 31.1
-11 5 -3 64.39 11.2
11 5 3 -18.2 23.6
-7 -3 -11 121.19 18.5
-3 -11 -7 133.99 59.09
-7 -3 -11 72.29 37.8
3 -11 7 127.19 35.2
-11 -7 -3 169.18 19.2
-3 11 7 125.69 37.1
-11 -7 -3 198.08 53.19
3 11 -7 76.89 42.4
-7 -3 -11 95.39 36.7
-3 -11 -7 137.09 20.1
11 7 -3 223.28 49.7
7 3 -11 234.48 50.09
-7 3 -11 204.38 39.7
-11 7 -3 123.49 14.5
-7 3 -11 169.18 36.2
11 7 3 178.68 47.3
7 -3 -11 183.48 42.9
-3 -11 7 119.29 41.9
7 -3 -11 134.79 9.5
-3 11 -7 214.88 46.6
3 -11 -7 151.38 17
3 -11 -7 78.59 40.6
-7 -3 11 52.59 34.3
-7 3 -11 119.39 18.5
3 11 7 146.39 52.99
11 -7 -3 163.88 12.5
-11 -7 3 104.69 40.2
-7 -3 11 135.09 12.6
-11 -9 -3 109.09 17.7
3 -11 9 145.39 41.1
-11 -9 -3 29.8 53.29
-3 -11 -9 178.58 19.8
-3 -11 -9 186.78 58.29
-9 -3 -11 186.08 47.4
11 9 -3 27.8 41.6
3 11 -9 118.49 50.69
-9 -3 -11 119.29 19.3
-9 -3 -11 105.59 43.1
-9 3 11 119.29 35.4
9 3 -11 139.59 47.4
-9 3 -11 156.78 35.1
3 -11 -9 101.19 49.1
-9 3 -11 123.49 18.9
-11 -9 3 156.68 17.2
-9 3 -11 114.99 37.5
-9 -3 11 118.79 11.2
-11 9 -3 131.99 17.1
3 -11 -9 110.69 17.3
-3 11 -9 99.89 38.7
11 9 3 86.69 49.99
-3 -11 9 129.69 48.6
-9 -3 11 118.99 43.3
3 11 9 73.69 43.5
9 -3 -11 129.29 42.1
-11 -9 3 125.39 54.09
11 -9 -3 154.18 14.2
-11 -1 -5 10.9 24.6
-11 1 5 3.2 15.3
1 -5 11 5.1 22.1
1 5 -11 4.4 4.8
1 5 -11 3.6 28.7
-5 -11 -1 21.2 36.4
5 -11 1 -2.2 17.5
5 11 -1 -10.4 27.9
11 1 -5 25.9 23.9
-5 11 1 -4.8 18.2
-1 -5 -11 2.5 25.6
-11 -1 -5 6.9 5.7
-1 -5 -11 10.7 6.9
-1 -5 -11 7.5 23.2
5 -11 -1 -6.9 19.8
5 11 1 -73.09 26.7
11 -1 -5 2.8 17.5
1 -5 -11 45.3 27.8
11 1 5 -31.4 18.4
-1 5 -11 -51.39 23.9
-5 11 -1 13 19.4
1 -5 -11 26.7 27.9
-1 5 -11 7 6.3
-5 -11 1 -8.5 32.3
-11 1 -5 -8.4 16.5
-1 -5 11 -12.6 21.6
-11 1 -5 10.4 6.5
1 -5 -11 5.2 6.1
-11 -1 5 -31.3 18.8
-11 1 -5 -12.3 12.6
11 3 -5 73.99 29.7
-5 -11 -3 46.3 12.2
5 11 -3 25.7 30.1
5 -11 3 52.29 22.3
-5 11 3 38.3 20.9
-3 -5 -11 74.49 14
-3 -5 -11 48.1 31.8
-3 -5 -11 74.49 31.9
3 -5 11 67.79 28.1
-5 -11 -3 92.09 44.3
-11 3 5 30.5 14.9
-11 -3 -5 62.09 12.4
-11 -3 -5 110.29 34.8
3 5 -11 40.5 30
3 5 -11 62.09 11
-3 5 11 48.8 10.8
-11 -3 5 71.29 7.6
3 -5 -11 45.6 9.5
-3 -5 11 36.3 26.7
-5 11 -3 71.39 25.8
5 -11 -3 100.59 31
-11 3 -5 38.7 17.9
3 -5 -11 123.39 32.7
5 11 3 90.29 38.9
11 -3 -5 44.9 18.2
-11 3 -5 52.79 15.9
3 -5 -11 86.39 30.9
-5 -11 3 4.1 29.8
-11 -3 5 93.59 31
-3 5 -11 57.29 12
-3 5 -11 -5 24.9
11 3 5 43.4 25.9
-11 3 -5 70.49 11.9
11 5 -5 61.99 33.5
-5 -5 -11 -22.5 26.6
5 5 -11 50.19 36.2
5 -11 5 76.59 25.2
5 -5 11 87.69 29.5
-5 -11 -5 35.8 41.2
-11 -5 -5 40.3 11.7
-5 -11 -5 46.8 11.7
-5 -5 -11 73.09 35.4
5 11 -5 38.3 38.8
-5 11 5 30.5 22.1
-5 -5 -11 56.19 13.6
5 -11 -5 48.2 30.6
-5 5 -11 32.2 27.3
5 -5 -11 58.19 29.7
-11 5 -5 43.9 10.6
-11 5 -5 42.4 15.6
-11 5 -5 39.4 14
-11 -5 5 68.29 10
5 -5 -11 43.1 30.1
-5 -11 5 24.1 38.5
-5 5 -11 54.99 11.9
-5 -5 11 7.1 32.1
11 5 5 30.6 30.9
11 -5 -5 53.19 16.9
11 -5 -5 59.29 15.7
5 -5 -11 55.69 9.1
-5 11 -5 62.69 27.5
5 11 5 9.7 34.2
5 11 -7 41.9 34.5
5 -11 7 29.1 26.6
11 7 -5 13.4 34.2
-7 -5 -11 60.29 13.7
-11 -7 -5 86.89 46.1
-7 -5 -11 74.89 36.4
-11 -7 -5 54.19 12.6
-7 -5 -11 72.39 39.2
7 5 -11 66.99 36.9
-5 -11 -7 36.5 46.4
-5 -11 -7 43.4 12.8
11 -7 -5 48.5 16.9
-11 -7 5 75.39 38.2
7 -5 -11 34.1 28.6
-11 -7 5 49.1 10.2
-7 -5 11 56.69 9.8
-7 -5 11 78.69 40
-11 7 -5 58.99 12.8
-7 5 -11 34.5 29.1
-11 7 -5 54.29 11.9
11 -7 -5 57.69 7.3
7 -5 -11 71.89 31.8
-5 11 -7 19.7 27.8
5 -11 -7 36.6 9.8
5 -11 -7 40.8 34.8
7 -5 -11 51.99 7.6
-11 7 -5 55.09 13.4
11 7 5 52.89 34.7
-5 -11 7 -40.1 38.2
5 11 7 53.69 40.5
-7 5 -11 53.69 11.7
9 5 -11 332.47 65.29
-11 -9 -5 326.87 28.8
11 9 -5 426.16 75.09
5 11 -9 473.95 79.99
-11 -9 -5 372.46 75.29
-5 -11 -9 336.67 30.4
-5 -11 -9 459.95 84.49
-11 9 -5 365.46 21.6
-9 5 -11 408.86 52.99
-9 -5 11 298.67 61.89
-9 5 -11 357.16 31.9
11 -9 -5 400.86 21.5
11 -9 -5 445.96 34.1
-9 -5 11 379.96 27
9 -5 -11 405.76 58.99
-11 9 -5 389.56 23.7
-9 5 -11 337.57 52.49
-11 -9 5 435.06 74.59
5 -11 -9 410.46 58.29
11 9 5 344.17 68.89
5 11 9 375.06 70.19
11 -9 -5 343.07 29
5 -11 -9 364.96 27.4
-11 -9 5 387.46 27.4
-5 -11 9 391.96 73.39
-5 11 -9 315.17 56.59
-11 9 -5 373.66 27.7
11 1 -7 140.09 37.7
-11 -1 -7 187.08 41
-7 11 1 216.78 27.8
-1 -7 -11 177.58 18.7
1 7 -11 158.58 19.4
1 7 -11 200.28 53.59
-1 -7 -11 177.18 46.1
-7 -11 -1 247.88 58.89
-11 1 7 161.78 31.4
-7 -11 -1 156.88 20.6
7 -11 1 137.69 26.1
-11 -1 -7 177.18 18.8
-1 -7 -11 150.18 40.9
1 -7 11 214.78 44.1
7 11 -1 132.99 45.1
7 -11 -1 204.88 31.1
-11 1 -7 157.68 31.1
1 -7 -11 144.99 16.7
-7 11 -1 149.49 27.4
-1 7 -11 155.98 19.5
-11 -1 7 156.78 33.9
-1 7 -11 268.87 52.49
-11 1 -7 174.88 34.9
1 -7 -11 129.19 38
-1 -7 11 230.98 57.09
7 11 1 255.07 57.39
11 -1 -7 177.68 36.2
-7 -11 1 179.98 53.29
1 -7 -11 178.58 45.5
-11 1 -7 124.59 17.3
11 3 -7 197.58 44.5
3 7 -11 185.68 47.5
-7 -11 -3 158.78 20.7
-7 -11 -3 185.98 57.09
3 -7 11 126.69 38.1
7 11 -3 105.39 44.3
-7 11 3 145.29 23.9
-3 -7 -11 130.69 18.9
-3 -7 -11 188.78 49.4
-11 -3 -7 122.49 17.8
7 -11 3 111.09 24.5
-11 -3 -7 159.88 44.1
-11 3 7 148.39 29.4
-3 -7 11 156.98 42.7
-3 7 -11 94.99 35.8
-11 -3 7 136.29 11.7
-11 -3 7 137.79 8.4
-11 -3 7 140.09 36.3
-3 7 -11 129.49 18.2
-7 -11 3 166.48 51.99
-7 11 -3 120.09 27
-11 3 -7 77.19 23.4
11 3 7 80.09 32.5
11 -3 -7 137.09 31.2
-11 3 -7 158.38 31.3
7 11 3 99.49 45.5
-11 3 -7 152.58 19.2
3 -7 -11 58.29 31.9
3 -7 -11 147.79 41.2
7 -11 -3 173.48 32.9
11 5 -7 70.89 36.4
-7 -11 -5 41.3 13.4
-7 -11 -5 75.79 45.6
-5 -7 -11 58.79 35.4
-5 -7 -11 33.9 11.9
7 -11 5 -8.6 17.9
5 -7 11 62.69 31.1
-11 -5 -7 53.89 12.4
-11 -5 -7 88.19 40.1
5 7 -11 29.8 34.8
7 11 -5 28.5 38.9
5 -7 -11 24.2 26.3
11 -5 -7 57.89 22.9
7 -11 -5 30.6 26.4
-5 -7 11 75.09 38
11 5 7 31.3 31.5
5 -7 -11 58.09 10.3
7 11 5 42.1 36.9
11 -5 -7 45.4 20.6
-5 7 -11 76.19 14
-5 7 -11 92.79 34.6
-11 -5 7 52.59 8.7
-7 -11 5 11.2 36
-11 -5 7 38.5 7.5
-11 -5 7 39.9 30.8
-11 5 -7 35.9 10
-11 5 -7 15.8 18.4
-11 5 -7 52.99 20.9
5 -7 -11 -6.9 29.5
-7 11 -5 20 23.8
-11 -7 -7 556.14 82.59
-7 -7 -11 379.16 30.8
7 7 -11 298.57 62.49
-7 -11 -7 378.46 30.7
-7 -7 -11 240.48 62.99
-7 -11 -7 373.36 76.79
11 7 -7 443.16 72.89
7 11 -7 359.36 69.19
-11 -7 -7 323.97 27.6
-11 -7 7 294.87 22
-11 -7 7 268.47 59.39
-11 7 -7 380.06 27.8
-7 11 -7 386.16 52.79
-11 7 -7 379.06 40
7 -11 -7 377.26 25.7
-7 7 -11 369.26 28.3
-7 -11 7 318.47 70.09
7 -7 -11 292.17 52.09
-7 -7 11 364.96 65.29
11 -7 -7 353.36 42.3
11 -7 -7 341.77 40.4
-11 7 -7 372.76 36.6
7 -7 -11 363.76 54.59
7 7 11 286.47 59.09
7 -11 -7 416.06 50.09
7 11 7 387.66 70.89
7 -7 -11 346.47 20.3
-7 7 -11 336.47 55.59
-11 -7 7 351.96 23.2
11 7 7 427.56 68.19
7 11 -9 12.6 46.3
-7 -11 -9 -4.2 9.1
-7 -11 -9 21.9 49.5
9 7 -11 73.09 45.2
-9 -7 -11 18 54.29
-11 -9 -7 13.5 9.7
-11 -9 -7 -65.59 50.99
-9 -7 -11 -4.7 8.2
11 9 -7 -57.69 46.1
-9 7 -11 2.2 30
9 -7 -11 0.8 3.8
-7 11 -9 38 31.4
9 7 11 59.49 42.2
-9 -7 11 12.3 41.1
11 -9 -7 7.8 5.5
-9 7 -11 35.6 26.4
11 -9 -7 14.4 6.3
9 -7 -11 -18.4 28
-11 9 -7 15.5 16.6
7 11 9 63.09 47.2
11 -9 -7 -28.5 23.3
9 -7 -11 -5 30.9
-7 11 -9 -1.5 7.7
11 9 7 -11 45.1
7 -11 -9 18.5 9.2
-11 -9 7 -38.4 40.6
-11 9 -7 5 8.2
-9 7 -11 2.9 7.5
-7 -11 9 8.8 49.9
7 -11 -9 43.6 30
-11 1 9 277.97 49.9
-11 -1 -9 184.38 24
-11 -1 -9 240.48 51.49
-1 -9 -11 146.69 50.69
-9 -11 -1 250.37 22.8
-9 -11 -1 236.18 64.89
-1 -9 -11 192.88 21.2
9 -11 1 201.98 20.3
9 11 -1 236.58 62.39
1 9 -11 199.88 52.09
11 1 -9 202.68 45.1
-11 -1 -9 236.68 43.6
1 -9 11 121.39 41.9
-9 -11 1 112.09 54.99
-1 -9 11 126.99 43.2
-1 9 -11 174.08 20.1
-1 9 -11 229.28 51.59
1 -9 -11 199.78 20.6
1 -9 -11 245.28 57.49
-11 1 -9 149.79 37.2
9 11 1 255.27 62.99
9 -11 -1 221.38 22.4
-11 -1 9 262.67 45.3
-11 1 -9 160.38 21.3
-11 1 -9 191.48 39.2
11 -1 -9 195.58 44.2
-9 11 -1 216.38 20.1
-9 -11 1 214.38 21.9
-3 -9 -11 145.29 50.79
11 3 -9 79.29 36.4
-9 -11 -3 153.08 61.69
9 -11 3 95.79 18.4
-11 3 9 107.19 31.4
3 9 -11 133.89 51.59
-11 -3 -9 180.58 20.3
-11 -3 -9 125.49 43.4
3 -9 11 166.68 44.2
9 11 -3 73.79 45.3
-3 -9 -11 117.79 18.6
-9 -11 -3 126.99 19.9
-3 9 -11 129.79 19.7
-11 3 -9 148.69 33.7
-11 3 -9 96.59 28.4
3 9 11 157.68 49.1
9 -11 -3 94.99 23.4
3 -9 -11 100.19 44.3
3 -9 -11 79.29 34.3
-11 3 -9 136.59 18.9
3 -9 -11 137.29 17.9
11 -3 -9 129.59 35
-3 9 -11 125.79 44.6
9 -11 -3 123.39 22.9
-9 -11 3 131.29 54.49
-9 11 -3 123.29 21.9
9 11 3 87.09 43.6
-3 -9 11 113.29 47.8
11 5 -9 252.37 55.89
-5 -9 -11 209.68 62.29
9 -11 5 387.56 38
-11 -5 -9 391.66 31.3
5 9 -11 344.97 66.49
-9 -11 -5 298.57 76.09
-11 -5 -9 360.86 67.29
-5 -9 -11 369.06 30.3
-9 -11 -5 440.36 32.4
9 11 -5 235.28 65.09
-11 5 -9 418.06 29.7
5 9 11 394.96 70.59
9 -11 -5 397.06 47.6
-11 -5 9 377.16 19.8
-11 -5 9 437.96 68.59
5 -9 -11 367.06 25.4
-11 5 -9 364.36 47
-11 5 -9 370.26 47.2
9 11 5 356.56 72.89
11 -5 -9 438.66 54.09
-9 -11 5 367.86 77.79
-9 11 -5 296.37 38.9
9 -11 -5 404.46 40.2
11 5 9 303.97 60.09
-5 -9 11 346.07 66.59
-5 9 -11 323.17 57.99
5 -9 -11 351.96 56.59
5 -9 -11 274.07 55.29
-7 -9 -11 -12 50.79
-11 -7 -9 9.9 10.5
-11 -7 -9 -37.8 42.2
7 9 -11 8.7 47.5
-9 -11 -7 21.1 10
11 7 -9 16.7 47.3
7 -9 11 -20.9 28.3
9 -11 7 -7.3 20.6
9 11 -7 14.5 46.9
-9 -11 -7 30.6 58.99
-7 -9 -11 10.4 10.2
-11 -7 9 57.49 49.4
-9 11 -7 4.1 26.9
-9 -11 7 -4 49.2
11 7 9 -22.4 38.6
-7 -9 11 34.5 44.1
-7 9 -11 -1.2 8.8
-11 -7 9 21.4 8.9
7 -9 -11 7 7
7 -9 -11 11.2 36.4
7 -9 -11 2.8 29.3
-11 7 -9 31.8 22.7
-9 11 -7 7.2 9.5
7 9 11 32.4 42.1
9 -11 -7 22.1 8.1
9 -11 -7 -7.3 30.7
9 -11 -7 15.5 23
-11 7 -9 16.8 24.2
-7 9 -11 -7.7 34
9 11 7 8.1 44.5
11 -7 -9 33.9 27.5
11 -7 -9 21.9 28.6
-11 7 -9 7.1 8.3
-11 -9 -9 416.96 34.3
-11 -9 -9 511.65 95.09
-9 -9 -11 414.26 84.19
9 9 -11 311.77 80.69
11 9 -9 458.95 85.39
9 11 -9 337.37 77.69
-9 -11 -9 425.56 36.2
-9 -11 -9 417.96 88.59
9 -11 9 418.06 53.69
-9 -9 -11 415.06 35.6
-11 -9 9 381.36 76.69
-9 -9 11 400.96 82.29
-9 9 -11 431.86 33.5
-9 9 -11 269.67 54.29
-9 11 -9 397.06 32.5
-9 11 -9 413.66 57.79
9 -11 -9 403.36 26.5
9 -11 -9 453.25 68.69
9 -11 -9 433.76 59.49
-9 -11 9 503.95 89.09
9 -9 -11 426.46 23
9 -9 -11 565.44 73.89
9 -9 -11 544.85 67.79
-11 9 -9 421.26 33.4
9 9 11 364.76 72.99
-11 9 -9 415.96 52.69
9 11 9 455.75 80.29
11 -9 -9 443.06 20
11 -9 -9 418.96 19.2
11 -9 -9 364.96 54.69
11 -9 -9 395.36 53.29
-11 9 -9 494.15 72.59
11 9 9 458.05 81.59
-11 -11 -1 161.88 22.4
-11 -11 -1 186.68 65.29
11 11 -1 117.79 58.09
1 11 -11 125.59 52.69
-11 -1 -11 139.89 21.2
-11 -1 -11 182.28 48
-11 -1 -11 97.39 40
11 1 -11 127.19 45.3
-1 -11 -11 83.69 56.69
1 -11 11 125.19 48.2
-11 1 11 124.49 40.5
-1 -11 -11 143.69 21.5
-11 1 -11 131.89 19.8
-11 -1 11 151.48 42.3
-1 11 -11 47.4 45.6
1 -11 -11 184.48 20.9
1 -11 -11 93.99 56.49
-11 1 -11 150.98 45.5
-11 -11 1 166.38 60.09
1 11 11 41.3 40.8
11 -1 -11 154.38 46.8
-1 -11 11 157.68 51.29
-11 -11 1 146.79 20.7
11 11 1 9.4 52.29
-11 -11 -3 42.5 14.4
-11 -11 -3 23.4 59.39
3 11 -11 74.49 52.19
-11 3 11 59.69 32.3
-11 -3 -11 28.2 12
-11 -3 -11 17.1 65.69
-11 -3 -11 40.2 36.2
11 11 -3 56.79 48.3
-3 -11 -11 76.39 55.09
11 3 -11 12 38.5
-11 -3 11 -21.1 35.9
-11 -11 3 70.99 54.89
-11 3 -11 26.6 12
-3 -11 11 53.39 44.9
-3 11 -11 102.79 45
3 -11 -11 34 11.3
3 -11 -11 -8.7 35.9
-11 -11 3 21.1 10.8
3 11 11 -3.2 40.1
11 -3 -11 39.1 35.7
-11 3 -11 1.1 31.6
-11 3 -11 -11.7 30.4
11 11 3 91.19 49.5
-11 -11 -5 53.29 15.2
-11 -11 -5 115.19 63.99
5 11 -11 -15.1 47.6
-5 -11 -11 76.49 59.29
-11 -5 -11 60.69 17.1
-11 -5 -11 10.7 45.8
5 -11 11 37.7 40.7
11 5 -11 49.1 47.7
11 11 -5 41.8 58.09
-5 -11 -11 67.09 17
-11 5 -11 21.8 34.7
-11 11 -5 43.2 10.9
-11 11 -5 47.8 14.4
-11 5 -11 108.49 36.1
-11 -11 5 8.7 57.59
-5 -11 11 57.89 53.09
-5 11 -11 56.99 14.7
-5 11 -11 70.49 44.9
5 -11 -11 50.29 12.5
5 -11 -11 -7.4 48.4
5 -11 -11 44.8 39
-11 -5 11 57.69 9
-11 -11 5 86.99 16.1
5 11 11 87.49 51.19
11 -11 -5 45.3 16.8
11 -5 -11 91.89 35
11 -5 -11 -19.2 34.1
-11 -5 11 135.69 49
-11 5 -11 65.79 15.1
11 11 5 35.8 52.29
-11 -11 -7 259.17 29.7
-11 -11 -7 235.98 82.79
-7 -11 -11 406.06 91.29
-11 -7 -11 260.37 27.5
-11 -7 -11 246.38 73.69
11 7 -11 303.47 73.69
7 11 -11 346.97 81.39
11 11 -7 296.47 79.69
-7 -11 -11 301.07 31.2
-11 11 -7 313.27 33.5
-11 -11 7 306.57 80.69
-11 11 -7 295.47 28.3
-11 7 -11 268.27 27.2
-7 -11 11 339.17 79.79
-7 11 -11 242.38 25.7
7 -11 -11 232.78 23.2
7 -11 -11 387.56 113.99
7 -11 -11 314.57 55.89
-11 11 -7 299.77 39.1
7 11 11 263.97 75.99
11 -11 -7 322.67 22.1
11 -11 -7 280.37 19.8
11 -11 -7 333.47 47
11 -11 -7 310.57 39.9
11 -7 -11 243.18 51.49
-11 -7 11 347.27 70.19
11 7 11 231.28 59.29
-11 7 -11 214.68 43.1
11 11 7 324.47 67.79
-11 -11 -9 33 14.8
-11 -11 -9 -10 78.59
11 11 -9 11.7 66.89
-11 -9 -11 27 13.5
-11 -9 -11 -34 70.99
11 9 -11 116.09 68.49
-9 -11 -11 14.1 12.9
9 11 -11 25.8 72.99
-9 -11 -11 76.49 72.29
-11 11 -9 10.6 25.7
-11 9 -11 13.9 11.8
-11 11 -9 26.3 14.2
-9 11 -11 26.5 12.5
9 -11 -11 28.1 9.7
9 -11 -11 94.89 42.2
-11 9 -11 68.49 33.7
9 11 11 68.39 63.19
11 -11 -9 17.5 9.4
11 -11 -9 3.5 33.6
11 -9 -11 -18.6 41.7
-11 -9 11 -13.4 63.39
11 9 11 12 57.49
-11 -11 9 -41 69.99
11 11 9 23 61.29
-11 -11 -11 239.58 31.9
-11 -11 -11 348.27 104.19
11 11 -11 174.28 87.59
-11 11 -11 217.18 28.7
-11 11 -11 233.68 47.1
-11 -11 11 357.66 97.49
11 11 11 200.38 78.99
-12 0 0 7575.84 249.48
-12 0 0 7582.74 274.07
0 -12 0 7370.56 312.47
0 0 -12 7769.52 255.37
0 0 -12 6894.81 300.47
0 0 12 7798.72 303.77
0 12 0 7772.42 311.37
12 0 0 8376.76 252.87
12 0 0 7954.1 277.67
0 12 2 425.76 61.49
2 0 -12 371.96 22.6
2 0 -12 368.96 56.69
12 -2 0 391.06 22.2
12 -2 0 342.37 26
12 2 0 394.06 24.2
12 2 0 377.76 48.4
0 -12 2 377.26 59.59
0 12 -2 378.56 58.59
-12 -2 0 419.46 23
-12 -2 0 339.87 45.8
-12 2 0 371.26 20.3
-12 2 0 399.76 26.8
-2 0 -12 392.36 26.1
-2 0 -12 384.06 53.19
-2 0 -12 322.37 53.09
-2 0 12 456.55 58.39
0 -12 -2 332.37 58.69
0 -12 -4 546.15 78.89
0 -12 4 492.55 65.99
-12 -4 0 475.75 62.79
-12 4 0 420.96 22.7
-4 0 -12 494.05 30.1
-4 0 -12 446.26 56.99
-4 0 -12 322.97 61.79
-4 0 12 461.05 25.7
-4 0 12 474.65 60.69
4 0 -12 493.15 67.19
12 4 0 345.37 51.29
0 12 4 441.96 63.39
4 0 -12 400.06 22.9
-12 -4 0 437.36 25.8
0 12 -4 434.26 64.69
-6 0 -12 450.75 31.5
-6 0 -12 534.85 64.49
0 -12 6 499.45 69.39
-12 6 0 499.05 26.3
0 -12 -6 489.65 33.2
0 -12 -6 468.75 77.59
-6 0 12 500.55 25.2
-6 0 12 433.06 59.89
12 6 0 481.45 66.49
0 12 6 460.85 66.59
-12 -6 0 487.35 29.6
6 0 -12 453.75 64.99
12 -6 0 507.25 26.7
-6 0 -12 543.05 68.29
6 0 -12 499.15 24
0 12 -6 450.55 67.89
-8 0 12 180.88 12.2
-12 -8 0 155.28 20
0 -12 -8 195.48 58.69
-8 0 -12 194.68 21.6
-8 0 12 156.88 40
0 -12 -8 180.78 21
-8 0 -12 120.49 40.7
12 8 0 193.58 52.09
-12 -8 0 252.87 59.79
0 -12 8 231.88 51.59
-8 0 -12 201.88 44.6
8 0 -12 173.88 46.7
0 12 -8 144.89 49.2
0 12 8 185.98 48.2
-10 0 -12 23.1 33.9
10 0 -12 51.49 36.5
12 10 0 49.3 48.3
0 12 10 -13 34.5
0 12 -10 23.3 43.5
0 -12 -10 64.49 52.19
-12 -10 0 11 50.09
0 -12 10 -4.2 39.4
-12 -10 0 1 8.9
-10 0 -12 19.9 35.8
0 -12 -10 3.4 9.5
-10 0 -12 5.9 9.3
0 -2 -12 382.96 56.29
-12 0 2 395.36 18.4
12 0 2 398.66 38.1
-12 0 2 368.06 37.3
0 -2 12 366.66 53.69
12 0 2 382.56 24.1
0 2 -12 404.06 57.99
2 -12 0 442.26 58.89
-12 0 -2 384.06 23.3
-12 0 -2 379.56 40.3
0 -2 -12 361.66 24.4
0 2 -12 368.16 24.4
-2 12 0 406.66 56.79
12 0 -2 426.46 43.1
0 -2 -12 410.86 55.19
-12 -2 -2 389.36 24.9
12 -2 2 406.06 24.9
2 -2 12 477.75 60.59
12 2 -2 415.86 52.49
2 -12 2 430.16 57.49
-12 2 2 392.66 29.1
-12 -2 -2 428.16 54.69
-2 -12 -2 326.17 63.49
2 12 -2 393.56 63.99
2 2 -12 384.36 60.39
-12 2 2 398.66 18.7
-2 -2 -12 419.76 58.89
-2 -2 -12 424.36 60.89
-2 12 2 448.66 60.39
-2 -2 -12 394.76 26.7
-2 2 -12 412.26 57.39
12 -2 -2 449.95 33.9
-2 -2 12 473.65 60.99
2 -2 -12 455.45 60.99
-2 -12 2 421.26 65.39
-12 -2 2 432.96 48.2
2 -2 -12 386.96 23.9
-12 2 -2 441.86 31.8
-2 12 -2 329.47 52.89
-12 -2 2 408.46 21.1
-2 2 -12 416.16 26.9
2 -2 -12 364.76 52.89
12 -2 -2 413.36 20.4
2 12 2 419.86 65.19
-12 2 -2 436.36 24
2 -12 -2 422.26 61.89
12 2 2 398.86 49.9
-12 -4 -2 49.7 31.4
-2 12 4 -4.8 23.6
-4 -2 -12 7.8 6.4
-4 2 12 13.8 6.8
-2 -12 -4 13.8 9
-2 -12 -4 10.2 37.4
4 2 -12 -21.9 25.5
12 4 -2 -27.5 23.4
-12 -4 -2 -1.1 5.2
4 2 -12 -0.4 4.5
2 -12 4 35.4 27.6
2 12 -4 2.6 31.6
-4 -2 -12 15.3 30.5
-4 -2 -12 -37.6 23.7
4 -2 -12 -10 27.3
-4 2 -12 -1.7 5.7
2 12 4 9 27.4
-12 4 -2 -3.9 4.4
-4 2 -12 -3.7 23.6
4 -2 -12 14.3 5.1
-12 -4 2 3.7 23
-4 -2 12 22.3 26.7
-2 -12 4 17.9 32.9
-2 12 -4 -25.8 24.2
-4 -2 12 -4 6
2 -12 -4 8.7 31.4
12 4 2 -23.2 22.2
12 -4 -2 10.8 4.8
-12 -4 2 7.1 4.7
-2 -12 -6 64.99 13.6
12 6 -2 117.39 40.6
-12 -6 -2 54.49 12.6
-6 2 12 65.79 9.9
-6 2 12 112.69 34.4
-2 12 6 102.29 35.4
2 12 -6 74.29 42.3
6 2 -12 82.29 10.5
6 2 -12 104.39 40.3
2 -12 6 51.89 32.1
-2 -12 -6 111.69 49.6
-6 -2 -12 69.59 15.1
-6 -2 -12 113.99 37.3
-6 -2 -12 86.49 36.7
6 -2 -12 56.69 34
-12 -6 2 73.09 12.3
-6 2 -12 45.7 31.9
-2 -12 6 93.59 41.5
-2 12 -6 19 32.3
6 -2 -12 65.49 8.8
-6 -2 12 35.1 30.8
-6 2 -12 42.1 11.3
-6 2 -12 76.59 31.2
2 -12 -6 108.19 44.7
2 12 6 48.1 36.3
-12 6 -2 95.49 13.3
12 6 2 61.49 34.1
12 -6 -2 68.09 9.4
2 -12 -6 59.39 12.9
-12 -8 -2 163.28 21.1
-2 -12 -8 170.38 58.69
-2 -12 -8 135.29 21
2 -12 8 97.99 40.7
-8 -2 -12 204.68 21.3
12 8 -2 138.29 51.29
-2 12 8 88.19 37.6
-8 -2 -12 106.19 40.2
-8 -2 -12 73.79 38.4
2 12 -8 157.28 49.7
8 2 -12 185.98 46.8
-12 -8 -2 136.49 51.39
12 8 2 123.79 47.5
-2 -12 8 71.89 45
2 -12 -8 156.08 20.8
2 -12 -8 229.68 58.29
-2 12 -8 118.89 45.7
2 12 8 211.98 50.99
-12 -8 2 208.08 55.39
-12 8 -2 177.68 17.1
8 -2 -12 177.58 44.7
-8 -2 12 149.69 13
-8 -2 12 151.28 44
8 -2 -12 158.88 11.9
-8 2 -12 113.39 38.6
-12 -8 2 154.28 17.3
12 -8 -2 167.68 14.9
-8 2 -12 182.18 20.8
2 12 -10 26.3 47.2
-10 -2 -12 23.1 38.1
-10 -2 -12 -0.7 8.5
-2 -12 -10 35 53.99
-12 -10 -2 21.6 11
-12 -10 -2 57.69 52.59
-10 2 12 55.29 34.7
-10 -2 -12 38.1 42.2
-2 -12 -10 45.1 13.8
12 10 -2 76.49 49.8
10 2 -12 -26.4 38.9
-10 2 -12 15.2 12
-12 -10 2 77.09 53.59
10 -2 -12 -35.9 35.3
2 12 10 -12 39.4
-10 2 -12 -6.2 30.6
-2 -12 10 34.6 46.6
-2 12 -10 16.1 42.3
2 -12 -10 37.7 11.3
-10 2 -12 -44.9 35.1
12 10 2 92.99 51.99
-10 -2 12 12.5 35.1
-12 -10 2 22.6 9.9
-12 0 -4 357.36 48.5
-12 0 4 392.96 40.8
0 4 -12 470.15 67.39
4 -12 0 399.26 53.79
-4 12 0 499.35 53.99
0 -4 -12 428.66 27.6
0 -4 -12 410.16 58.79
0 -4 -12 440.56 62.49
-12 0 -4 438.16 27.2
12 0 -4 425.26 46.9
12 0 4 503.15 43.4
0 -4 12 481.25 61.79
4 12 0 437.56 67.79
-4 -12 0 385.56 69.39
0 4 -12 427.36 26.8
-12 -2 -4 10.2 6.9
4 -12 2 35.3 23.4
2 4 -12 5.5 27.1
-12 2 4 -2 12.8
-2 -4 -12 4.9 25.7
2 -4 12 19.8 25.8
2 4 -12 5.1 5.1
-2 -4 -12 2 6
-2 -4 -12 8.5 27.2
4 12 -2 30.1 32.3
-4 12 2 11 22
-12 -2 -4 -21.9 23.9
-4 -12 -2 27.8 41.3
2 -4 -12 2.7 25.7
-12 -2 4 4.4 3.5
-12 2 -4 4.3 5.4
2 -4 -12 11.4 7.7
2 -4 -12 41.5 27.4
4 -12 -2 20.6 23.9
12 2 4 13.1 22.2
-12 2 -4 9.1 15.2
-12 2 -4 5.9 12.3
-2 4 -12 15.3 26.3
4 12 2 -5 29.2
-4 12 -2 1.6 23
12 -2 -4 -5.5 15.3
-4 -12 2 -3 35
-2 4 -12 1.6 5.3
-2 -4 12 27.7 24.8
-4 -4 -12 181.28 43
-4 -4 -12 143.29 41
-12 -4 -4 192.38 45.8
-4 -4 -12 162.48 18.4
-4 4 12 171.38 16.1
4 4 -12 154.78 45.4
4 12 -4 86.39 43.9
-12 -4 -4 179.58 17.8
4 -12 4 193.78 38.5
-4 -12 -4 158.48 55.59
4 -4 12 164.78 40.8
12 4 -4 140.69 40.9
-4 12 4 100.89 33.8
-4 -12 -4 178.88 19.9
4 -4 -12 147.79 39.3
4 -4 -12 187.98 14.9
-12 4 -4 172.08 20.4
12 4 4 175.28 38.2
-12 4 -4 165.48 18.1
-12 4 -4 186.18 16.8
4 -12 -4 202.18 44.9
4 -4 -12 103.19 36.3
-4 -4 12 171.58 43.8
-4 4 -12 174.58 18.2
-4 4 -12 182.38 42.9
-4 -12 4 214.18 57.89
-4 12 -4 168.48 39.1
12 -4 -4 151.78 22.3
4 12 4 131.29 47.7
12 -4 -4 172.58 19.9
-12 -4 4 185.38 14.1
-12 -4 4 103.89 35.4
-6 -4 -12 174.88 47.4
-12 -6 -4 198.18 20.5
-6 -4 -12 170.18 23.2
12 6 -4 154.78 45.3
-6 -4 -12 217.48 51.69
-4 12 6 185.08 39.1
6 4 -12 173.28 49.99
-4 -12 -6 234.78 22.7
4 -12 6 132.99 37.7
-4 -12 -6 130.79 60.29
4 12 -6 106.59 49.6
-12 6 -4 199.78 18.9
12 -6 -4 204.38 12.3
-6 -4 12 157.98 45.9
-6 4 -12 203.18 21.1
-4 12 -6 203.48 43.2
-4 -12 6 294.87 60.69
4 12 6 159.48 47.9
6 -4 -12 199.08 13.9
6 -4 -12 204.18 44.1
6 -4 -12 96.79 36.4
-12 -6 4 200.98 16.4
-6 -4 12 236.58 17.5
4 -12 -6 263.77 53.49
12 6 4 160.58 45
-6 4 -12 195.08 43
4 -12 -6 196.78 20.4
-8 -4 -12 15.7 11.7
-4 12 8 19.1 28.7
-4 -12 -8 22 11.2
-4 -12 -8 57.49 52.79
-8 -4 -12 51.09 37.1
8 4 -12 34.9 39.7
-8 -4 -12 69.69 44.2
-12 -8 -4 11.8 40.5
12 8 -4 37 41.5
4 12 -8 22.2 41.1
-12 -8 -4 15.6 9
-8 -4 12 -4.4 32
8 -4 -12 35.2 31.5
8 -4 -12 -22.8 31.8
8 -4 -12 23.3 5.4
-8 4 -12 -11.4 25.7
4 -12 -8 -12.9 41.6
12 8 4 42.8 40.3
-8 4 -12 24.3 10.5
-4 -12 8 75.69 46.1
-4 12 -8 -2.1 37.3
-8 4 -12 77.59 35.5
4 -12 -8 20.3 9.9
-12 -8 4 9.4 8.1
-8 -4 12 26.6 8.2
-12 8 -4 24.4 9.1
-12 -8 4 37.3 43.3
4 12 8 -6.5 38.9
12 -8 -4 9.6 5.8
4 12 -10 111.79 60.59
-10 -4 -12 123.89 53.89
-4 -12 -10 121.99 20.2
12 10 -4 88.49 55.59
-12 -10 -4 115.99 23
-12 -10 -4 67.39 60.89
-4 -12 -10 41 59.59
-10 -4 -12 134.09 21.1
-10 -4 -12 181.08 53.49
4 -12 10 205.78 52.89
10 4 -12 128.89 52.49
10 -4 -12 109.69 43.3
-12 -10 4 160.78 20.5
12 -10 -4 131.29 15
-10 4 -12 146.09 44.3
10 -4 -12 176.48 44.1
12 10 4 93.59 53.69
-4 12 -10 184.08 52.49
4 -12 -10 127.49 19.3
4 -12 -10 99.99 56.39
-12 -10 4 41.5 54.79
4 12 10 215.68 63.19
-10 4 -12 159.18 42.2
-4 -12 10 69.49 50.89
-10 4 -12 142.49 22.4
4 -12 -10 78.79 40.2
-10 -4 12 127.29 12.8
-10 -4 12 180.28 53.59
-6 -12 0 521.05 83.09
-12 0 -6 518.75 31.8
0 -6 -12 460.55 31
6 12 0 475.15 73.49
-12 0 -6 413.86 52.59
0 -6 -12 627.54 68.49
6 -12 0 604.54 53.49
0 6 -12 495.05 69.39
-12 0 6 521.75 49.99
-6 12 0 381.66 47.8
0 -6 -12 441.26 64.09
0 -6 12 581.94 73.59
0 6 -12 521.65 31.3
12 0 -6 523.25 60.39
12 2 -6 79.39 34.4
2 -6 12 38.9 29.8
-6 -12 -2 59.39 14.7
2 6 -12 -3.1 31.8
-2 -6 -12 38.6 34
6 -12 2 32.1 22.1
-2 -6 -12 57.59 36.7
-2 -6 -12 71.89 14
-12 -2 -6 62.39 13.5
2 6 -12 82.89 13
-12 2 6 74.99 23.8
-6 -12 -2 5.5 38.1
-12 -2 -6 123.89 37.2
6 12 -2 128.89 45.3
-6 12 2 94.29 26
2 -6 -12 72.59 34.1
-2 6 -12 34.3 34
-2 -6 12 89.09 37.3
6 12 2 85.69 39.6
12 -2 -6 45 23.5
12 2 6 73.39 28.8
-12 2 -6 125.99 29.5
2 -6 -12 90.09 37.4
-2 6 -12 74.49 13.2
-6 -12 2 123.29 46.8
-12 -2 6 70.49 27.8
-12 2 -6 82.59 14.3
6 -12 -2 70.39 28.3
-12 2 -6 56.29 20.4
-6 12 -2 54.59 25.5
2 -6 -12 72.69 12.6
6 12 -4 130.99 52.09
-12 -4 -6 170.78 47.6
-12 -4 -6 170.88 21.8
-6 -12 -4 167.68 22.7
12 4 -6 188.48 46.4
-4 -6 -12 269.57 55.89
4 -6 12 200.58 43.5
4 6 -12 185.28 49
-6 -12 -4 155.88 56.99
-4 -6 -12 177.38 22.7
-4 -6 -12 99.59 40.2
-6 12 4 169.18 31.5
-6 -12 4 168.68 56.89
-12 4 -6 235.58 31.6
-6 12 -4 154.68 34.7
-4 -6 12 212.58 50.19
-4 6 -12 211.78 20.8
-4 6 -12 202.28 49.3
4 -6 -12 210.78 17.5
4 -6 -12 167.98 47.1
4 -6 -12 153.28 41.9
-12 -4 6 219.78 13.8
-12 -4 6 167.18 12.4
-12 -4 6 164.48 43.4
-12 4 -6 207.98 19.5
12 4 6 165.78 40.3
-12 4 -6 195.58 27.2
12 -4 -6 295.47 37
6 12 4 140.69 51.59
-6 -6 -12 2346.57 145.79
6 6 -12 2400.46 154.68
6 12 -6 2591.24 162.38
-6 -6 -12 2569.34 157.68
-6 -12 -6 2805.12 181.18
-12 -6 -6 2342.77 97.89
12 6 -6 2303.07 147.19
-12 -6 -6 2446.06 153.78
6 -6 12 2294.37 131.09
-6 -12 -6 2412.56 101.59
-6 -6 -12 2317.17 99.99
6 -6 -12 2492.65 137.89
-12 6 -6 2408.36 98.99
-12 6 -6 2376.56 97.19
12 -6 -6 2557.54 121.49
12 -6 -6 2553.24 103.99
-12 -6 6 2467.05 147.69
-6 -12 6 2519.55 161.68
6 12 6 2399.66 155.18
-12 -6 6 2394.66 86.59
-6 -6 12 2300.67 144.59
-6 6 -12 2340.07 96.99
-6 6 -12 2442.86 139.69
-6 12 -6 2338.77 129.89
6 -6 -12 2259.47 85.79
-12 -6 6 2289.77 87.29
6 -6 -12 2117.89 130.69
12 6 6 2476.55 141.99
-12 6 -6 2517.85 95.39
-12 -8 -6 493.45 85.89
-8 -6 -12 517.95 82.19
8 6 -12 340.57 76.69
-12 -8 -6 412.16 32.9
-8 -6 -12 383.96 66.19
-8 -6 -12 467.25 34.9
6 12 -8 441.46 78.59
12 8 -6 508.65 80.69
-6 -12 -8 420.26 34.7
-6 -12 -8 403.76 84.49
6 -12 -8 432.56 29.9
-12 8 -6 394.26 27.7
6 -12 -8 549.05 64.29
-12 -8 6 551.14 80.69
-8 6 -12 403.36 31.8
-6 12 -8 293.67 55.79
8 -6 -12 412.46 60.39
6 12 8 460.65 78.79
12 -8 -6 415.86 20.2
12 -8 -6 436.06 19.6
12 -8 -6 440.46 37.7
12 -8 -6 396.56 34.5
-12 8 -6 439.36 30.6
-6 -12 8 324.27 71.59
-8 6 -12 356.86 53.19
-8 -6 12 515.45 77.39
6 -12 -8 533.95 77.09
-12 8 -6 387.46 28.2
-12 -8 6 424.26 27
12 8 6 467.35 75.79
8 -6 -12 396.06 19.9
-12 -10 -6 6 10.2
-6 -12 -10 9.5 11.4
-6 -12 -10 45 61.69
-10 -6 -12 15.8 50.89
12 10 -6 13.6 56.09
6 -12 10 -52.29 33.4
-10 -6 -12 -0.6 10.8
-12 -10 -6 -13.6 58.19
6 12 -10 -50.89 53.19
10 6 -12 59.19 52.89
10 -6 -12 16.6 34.3
6 12 10 -53.19 49.8
6 -12 -10 -46.7 47.9
6 -12 -10 -0.3 8.9
12 -10 -6 11.2 15.7
-10 -6 12 7.2 9.1
10 -6 -12 -34.1 34.5
-12 -10 6 31.3 52.09
-12 10 -6 -1.5 9.3
-6 -12 10 39.3 59.19
-10 6 -12 34.3 32.6
-12 -10 6 16.8 9.8
12 -10 -6 3.2 16.6
-6 12 -10 -68.99 39.1
12 10 6 27.5 50.29
-10 6 -12 4.2 35.2
-10 6 -12 2.6 8.8
-10 -6 12 40.4 50.29
0 -8 -12 209.18 20.5
-12 0 8 80.19 31
0 -8 -12 160.78 46.5
0 -8 12 139.89 46.4
-8 12 0 142.29 25.1
-12 0 -8 118.29 32.6
8 12 0 125.19 54.09
-12 0 -8 164.48 18.3
0 -8 -12 119.49 50.09
0 8 -12 155.18 49.5
-8 -12 0 192.78 20.8
-8 -12 0 178.88 62.29
8 -12 0 187.48 29
0 8 -12 137.99 18.6
-12 0 -8 121.29 36.5
12 0 -8 278.27 48.5
8 12 -2 207.88 60.39
-2 -8 -12 154.08 48.6
2 -8 12 137.49 41.6
-8 12 2 151.18 25
8 -12 2 130.49 25.5
-2 -8 -12 139.39 53.39
-12 2 8 167.38 33.8
-8 -12 -2 190.78 20.8
2 8 -12 152.58 51.19
-12 -2 -8 170.18 45.6
-12 -2 -8 117.09 19.6
-2 -8 -12 128.29 19.9
12 2 -8 180.88 47
-8 -12 -2 281.17 68.99
-8 -12 2 226.38 60.19
-2 8 -12 230.58 52.89
12 -2 -8 145.49 35.6
-2 -8 12 116.39 45.4
-2 8 -12 154.48 17.9
-12 2 -8 105.79 29.4
2 -8 -12 154.28 17.4
-12 2 -8 84.59 32.4
8 12 2 140.39 56.49
2 -8 -12 119.19 42.2
-12 2 -8 163.28 18.2
8 -12 -2 194.18 30.6
-8 12 -2 142.49 28.5
-12 -2 8 183.38 42.5
2 -8 -12 176.98 50.99
-8 -12 -4 19.4 10.8
-12 -4 -8 29.2 11.5
-4 -8 -12 38.7 40.4
-8 -12 -4 -10.1 47.5
12 4 -8 12.4 36
-4 -8 -12 32.3 11.5
-12 -4 -8 70.49 39.7
8 -12 4 13 19.2
8 12 -4 12.7 42.4
4 -8 12 7.7 30.6
4 8 -12 -0.2 43.7
8 -12 -4 -22.4 22.2
4 -8 -12 25.4 8.3
-12 -4 8 14.5 5
-12 4 -8 15.2 21.3
4 -8 -12 1 35.3
-8 12 -4 17.6 23
-4 8 -12 14.2 11.1
-4 -8 12 38.4 43
12 -4 -8 50.59 26.7
-12 4 -8 28.5 25.8
8 12 4 77.69 47.4
12 4 8 -8.4 28.4
-4 8 -12 12 34.2
-8 -12 4 46.6 44.4
-12 4 -8 32.8 10.9
-12 -4 8 17.4 4.8
4 -8 -12 6 30.5
8 -12 6 496.45 51.39
12 6 -8 326.87 70.09
-8 -12 -6 427.46 33.3
-8 -12 -6 448.56 90.99
8 12 -6 377.26 77.19
-6 -8 -12 484.45 36.5
6 8 -12 518.45 81.69
-6 -8 -12 412.36 75.89
-12 -6 -8 342.27 69.29
6 -8 -12 471.55 64.79
12 6 8 428.56 70.99
-8 12 -6 384.56 50.49
8 12 6 537.45 81.19
-6 -8 12 493.45 75.49
-6 8 -12 419.36 31.4
6 -8 -12 439.06 26.1
8 -12 -6 440.16 61.59
12 -6 -8 395.16 48.4
-12 -6 8 435.86 28.3
-12 -6 8 343.27 66.69
-12 -6 8 419.16 23.9
-12 6 -8 437.36 48.1
8 -12 -6 433.76 50.19
-6 8 -12 362.36 68.99
-8 -12 6 284.37 68.09
12 -6 -8 416.56 56.69
-12 6 -8 441.56 31.2
8 -12 8 13.2 28.2
-8 -12 -8 8.7 9.5
-12 -8 -8 -2 54.49
8 8 -12 -33.4 43.4
-8 -8 -12 0.4 8.6
8 12 -8 11.2 57.59
-8 -8 -12 37.9 58.09
-12 -8 -8 9.8 9.6
-8 -12 -8 29.9 64.49
8 12 8 5.4 53.19
-12 8 -8 -2.1 8.6
12 -8 -8 -6.5 25.2
-12 8 -8 25.9 22.5
12 -8 -8 29.3 25.2
8 -12 -8 4.8 28
-8 -12 8 56.99 56.99
-12 8 -8 14.5 20.5
8 -8 -12 -26.9 38.3
-8 -8 12 62.69 52.69
-8 8 -12 -3 8.5
-8 8 -12 -67.79 33.4
-8 12 -8 -4.8 33.3
8 -12 -8 12.9 8.8
12 8 8 -64.49 41.7
-12 -8 8 -2.5 7.3
8 -8 -12 12 5.7
8 8 12 0.9 46.7
8 -12 -8 -30.6 38.4
8 -8 -12 24.4 36.4
-12 -10 -8 4.6 11.9
-10 -8 -12 13.7 11.1
8 12 -10 -25.2 63.39
10 8 -12 -1.3 60.09
-12 -10 -8 -34.3 64.69
12 10 -8 2 62.99
-10 -8 -12 -0.8 58.59
-8 -12 -10 65.59 79.89
-8 -12 -10 -9.7 11.2
8 12 10 8.9 53.29
10 -8 -12 -4.8 38.6
-12 10 -8 13.3 27.7
10 8 12 -6 51.09
12 -10 -8 -2.3 6.3
12 10 8 60.19 54.29
12 -10 -8 31.5 27.2
-8 -12 10 43.2 59.69
-8 12 -10 22.2 11.8
8 -12 -10 8.9 9.1
-10 -8 12 15.8 56.59
-10 8 -12 20.3 12.2
-10 8 -12 -5.5 32.2
-12 10 -8 8.3 11
8 -12 -10 -11.1 35.1
-12 10 -8 35.7 21.7
-12 -10 8 10.5 63.49
-12 0 -10 3.1 29.9
-10 -12 0 79.69 58.19
0 -10 -12 0 9.5
0 -10 -12 5.1 46.6
0 -10 -12 39.6 41.6
0 -10 12 29.7 42.3
0 10 -12 -5.9 40.5
10 12 0 -45.4 48.5
-12 0 -10 8.9 9.6
-10 -12 0 5.1 8.3
-12 0 10 4.9 29.9
12 0 -10 54.89 38.4
-2 -10 -12 -1 51.69
-2 -10 -12 52.29 14.8
12 2 -10 -12.1 34.8
10 12 -2 -7 50.69
-12 -2 -10 43.8 42.4
-10 -12 -2 53.69 60.89
-12 -2 -10 64.59 41.5
2 -10 12 -12.3 37.6
2 10 -12 40.5 42.9
10 -12 2 25 8.4
-12 2 10 37.7 28.8
-12 -2 -10 38.2 12.1
10 -12 -2 18.7 11.4
-12 2 -10 25.1 33
-10 12 -2 32.2 8.2
10 -12 -2 44.6 11.8
2 -10 -12 -15.1 46.1
-10 -12 2 21.3 11.3
-10 -12 2 91.09 59.09
10 12 2 14.5 47.7
12 -2 -10 60.09 35.9
2 -10 -12 -19.7 35.6
-12 2 -10 21.2 29.8
-2 10 -12 7 8.6
-2 10 -12 53.39 42.9
2 -10 -12 -3.2 8.4
-12 -2 10 20.4 34.1
-12 2 -10 26.2 12.2
-2 -10 12 116.39 44.2
12 4 -10 163.28 51.39
-10 -12 -4 136.29 65.49
-4 -10 -12 170.38 24.8
-10 -12 -4 155.68 22.6
4 -10 12 172.28 49.8
4 10 -12 149.88 51.29
10 12 -4 155.58 65.39
-12 -4 -10 144.99 23
-4 -10 -12 96.59 60.59
10 -12 -4 120.69 30.9
10 12 4 144.69 59.89
12 -4 -10 131.09 40.9
-10 -12 4 59.29 54.59
-10 12 -4 175.88 28.2
4 10 12 45.4 50.89
-12 -4 10 127.89 43.6
-12 4 -10 162.78 22.2
-12 4 -10 108.29 37
-12 4 -10 115.69 35
4 -10 -12 144.09 19.5
4 -10 -12 41.1 39.6
-12 -4 10 162.38 12.7
-4 10 -12 54.09 53.29
10 -12 -4 168.48 25.7
-4 -10 12 122.19 56.99
-4 10 -12 167.08 23.4
-6 -10 -12 0.3 10.9
-12 -6 -10 18.3 10.6
-12 -6 -10 -47.3 50.99
12 6 -10 14.5 49.2
6 10 -12 37.1 50.89
-6 -10 -12 27.6 52.99
-10 -12 -6 -7.8 8.3
10 12 -6 -51.39 58.39
6 -10 12 34.7 39
10 -12 6 16.9 20.4
-10 -12 -6 50.09 65.79
6 -10 -12 30.1 37.7
-6 10 -12 -9 40.5
6 -10 -12 27.1 48.6
6 10 12 -43.8 48.2
10 -12 -6 -15.3 29.2
-12 -6 10 -18.2 42.7
6 -10 -12 10 8.5
-6 10 -12 5.8 9.1
10 12 6 22.7 54.69
12 -6 -10 13.4 30.9
-6 -10 12 25.3 52.09
-12 -6 10 3.1 7.3
-10 -12 6 -10.3 56.49
-10 12 -6 26.4 24.3
10 -12 -6 -17.6 22.5
-12 6 -10 19.5 28.1
-12 6 -10 -8.9 27.8
12 -6 -10 0.8 32
12 6 10 23.1 44.7
-12 6 -10 6.6 9.9
-8 -10 -12 21.1 12.4
-8 -10 -12 9.4 64.99
-10 -12 -8 -1.9 10.2
-10 -12 -8 134.29 72.89
12 8 -10 37.8 61.19
-12 -8 -10 -71.89 65.49
8 10 -12 -88.89 65.69
10 12 -8 25.9 63.39
-12 -8 -10 -6 9.7
8 10 12 34.2 56.29
10 12 8 69.79 58.89
12 -8 -10 22.7 34.7
8 -10 -12 4.2 7.6
12 8 10 4.3 51.59
10 -12 -8 11.6 9.4
-12 8 -10 -13.6 9
-12 8 -10 24.1 33.5
-8 -10 12 120.59 70.39
-8 10 -12 -13.8 9
-10 -12 8 -58.19 59.59
8 -10 -12 29.8 41.3
-12 -8 10 -23.7 55.89
-12 -10 -10 20.5 13.8
-12 -10 -10 -106.89 76.29
10 10 -12 -2.8 73.79
-10 -10 -12 76.99 78.89
12 10 -10 32.1 68.99
-10 -12 -10 39.9 15.2
-10 -12 -10 74.99 83.29
-10 -10 -12 24.2 12.8
-10 -12 10 106.89 118.69
-12 10 -10 26.4 13
-12 10 -10 0 29.5
-10 10 -12 13.9 12.6
-10 10 -12 -5.9 36.7
-10 12 -10 26.5 13.3
10 -12 -10 10.8 38.2
10 -10 -12 21.4 7.4
10 -10 -12 4.7 43.3
-12 -10 10 -101.09 71.69
10 10 12 35.9 68.29
10 12 10 -3.1 66.09
12 -10 -10 -58.29 36.6
-10 -10 12 -28.6 71.19
12 10 10 28.4 58.69
-12 -12 0 2326.87 98.09
-12 -12 0 2079.09 171.88
-12 0 -12 2255.47 98.49
-12 0 -12 2132.79 144.69
-12 0 12 2480.95 142.49
0 -12 -12 2246.18 104.69
12 0 -12 2262.27 147.89
12 12 0 2070.59 164.08
-12 -12 -2 661.13 43.8
-12 -12 -2 491.55 100.89
12 12 -2 755.02 109.59
2 12 -12 615.04 92.29
-12 -2 -12 604.54 42.6
-12 -2 -12 573.34 86.69
-12 -2 -12 737.63 87.69
12 2 -12 558.94 85.49
-2 -12 -12 558.64 105.99
-12 2 12 615.84 75.59
-2 -12 -12 635.44 44.3
2 -12 12 720.43 94.39
-2 -12 12 411.56 84.19
-12 2 -12 552.24 76.09
2 -12 -12 651.83 41.9
2 -12 -12 799.22 109.59
2 -12 -12 698.33 89.59
-12 2 -12 701.03 44.6
-12 -12 2 747.13 114.69
2 12 12 565.24 89.39
12 -2 -12 726.43 89.09
-2 12 -12 615.24 91.39
-12 -12 2 614.74 45
12 12 2 887.91 113.09
-12 -12 -4 -4.3 9.9
-12 -12 -4 -83.29 66.79
12 12 -4 29.7 60.19
4 12 -12 -29 56.99
-12 -4 -12 5.2 9.5
-12 -4 -12 -10.2 52.39
-12 -4 -12 25.3 46.8
12 4 -12 -35.5 48.2
-4 -12 -12 -40.5 62.09
4 -12 12 150.38 84.79
-4 -12 -12 13.8 12.9
-12 4 -12 3 10.4
-4 -12 12 11.4 55.19
-12 -4 12 2.7 46.5
4 -12 -12 16.5 9.2
4 -12 -12 50.79 59.79
4 -12 -12 -22.8 39
-12 4 -12 10 37.8
-12 -12 4 -28.8 63.19
4 12 12 -19.5 54.09
12 -4 -12 2.1 40.6
-4 12 -12 -19.1 55.79
-12 -12 4 -6.5 9.1
12 12 4 1.1 58.99
-12 -12 -6 7 13.6
-12 -12 -6 90.79 82.09
-6 -12 -12 -17.4 71.59
-6 -12 -12 23.9 12.9
-12 -6 -12 31.2 13.1
-12 -6 -12 57.19 64.29
-12 -6 -12 20 52.99
6 12 -12 19.3 63.99
12 12 -6 73.89 70.89
-12 -12 6 4.1 69.69
-12 -12 6 23.5 11.4
-6 -12 12 -4.9 65.39
-12 6 -12 58.79 39.4
6 -12 -12 8.9 11.5
6 -12 -12 -13.4 45.4
-12 6 -12 16.3 12.3
6 12 12 93.59 65.39
12 -12 -6 24.8 19.4
12 -12 -6 33.8 17.6
12 -6 -12 23.3 43.8
-6 12 -12 30.5 12
12 12 6 -18.2 60.89
-12 -12 -8 -3.8 12.1
-12 -12 -8 -53.49 82.89
-8 -12 -12 10.7 12.8
-12 -8 -12 -14.5 12.6
-12 -8 -12 -92.79 71.19
8 12 -12 40.8 71.19
12 8 -12 -9.2 73.59
-8 -12 -12 -134.89 76.39
12 12 -8 44.1 81.89
-12 12 -8 22 22.6
-12 -12 8 35.4 78.49
-12 8 -12 -3.9 40.4
-8 -12 12 70.19 81.79
-8 12 -12 0 9.9
8 -12 -12 0.1 9.9
8 -12 -12 -2.6 48.1
-12 -8 12 24.8 67.29
8 12 12 -31.8 64.99
12 -12 -8 11.9 9.9
12 -12 -8 30.5 30.2
12 -8 -12 21.2 47
-12 8 -12 12.2 12.4
12 8 12 -47.9 59.69
-12 12 -8 -5.8 12
12 12 8 -27.7 68.09
-12 -12 -10 98.99 26.2
-12 -12 -10 115.59 107.79
-10 -12 -12 -38.6 106.99
-12 -10 -12 115.59 23.8
-12 -10 -12 -141.09 95.59
12 12 -10 233.98 97.19
10 12 -12 -18.1 92.59
12 10 -12 38 91.49
-10 -12 -12 120.39 25.4
-12 12 -10 113.49 38.2
-12 -12 10 233.38 106.39
-10 -12 12 276.97 100.89
-10 12 -12 90.99 25.6
10 -12 -12 139.59 56.29
-12 10 -12 113.69 46.7
10 12 12 150.78 88.79
12 -12 -10 147.89 45.6
12 -10 -12 137.69 57.99
-12 12 -10 83.29 20.2
12 10 12 106.69 85.89
-12 -10 12 147.99 87.09
12 12 10 67.39 81.39
-13 -1 -1 262.27 19.1
-13 -1 -1 292.17 41.2
13 -1 1 291.77 20.6
13 -1 1 263.77 30.3
13 1 -1 285.07 41.5
1 13 -1 211.88 50.99
-13 1 1 256.37 15.9
-13 1 1 282.07 30.7
-1 -13 -1 311.37 62.59
1 1 -13 200.98 48.3
-1 -1 -13 296.47 22.6
-1 -1 -13 338.87 53.19
-1 -1 -13 281.57 53.29
1 -13 1 276.27 52.09
1 -1 13 308.17 51.59
1 1 -13 265.87 20.4
-1 13 1 281.47 52.09
-1 13 -1 293.07 52.89
1 -13 -1 327.37 57.09
-1 -1 13 282.77 50.69
1 -1 -13 274.57 20.4
1 -1 -13 224.88 48.7
-1 1 -13 286.37 22.1
-1 1 -13 337.67 56.09
-1 -13 1 327.77 63.19
-13 1 -1 311.57 31.9
1 13 1 259.27 53.89
13 -1 -1 278.47 18
13 -1 -1 258.17 32.4
-13 -1 1 301.07 17.8
-13 -1 1 257.17 38
-13 1 -1 262.97 18
13 1 1 294.27 21.6
13 1 1 328.27 42.5
3 1 -13 27 32.3
-3 -1 -13 55.69 31.4
-13 3 1 71.19 9.1
-3 -1 -13 80.69 14.1
-3 1 13 81.79 33.3
-1 -13 -3 21.2 40.3
13 -3 1 63.89 11
13 3 -1 35.6 26.6
-1 13 3 107.29 37.7
-3 -1 -13 19.6 30.1
1 -13 3 32 35
1 13 -3 15.3 32.5
-13 -3 -1 35.9 30.4
3 -1 -13 71.99 11.6
1 -13 -3 60.29 41.2
-3 -1 13 84.09 32.8
-3 1 -13 72.59 13.2
-1 -13 3 14.4 34.7
-1 13 -3 149.79 41.8
13 3 1 52.29 28.4
13 -3 -1 84.69 10.5
1 13 3 110.39 45.1
-3 1 -13 80.99 36.6
-3 1 -13 94.29 34.1
-13 3 -1 76.29 10.7
3 -1 -13 22.6 30.6
-13 -3 1 76.99 11.3
-13 -3 1 49.1 28.5
1 -13 5 413.76 65.09
5 1 -13 595.14 78.79
-5 -1 -13 353.26 58.59
-5 -1 -13 384.76 29.8
-5 -1 -13 391.96 59.09
-13 -5 -1 257.67 55.59
5 1 -13 407.36 23.3
-13 -5 -1 432.06 27.4
-5 1 13 427.96 24.7
-5 1 13 381.36 57.79
-1 -13 -5 416.26 32.3
-1 -13 -5 355.66 74.29
-13 5 1 408.46 22.2
13 5 -1 462.65 65.09
-1 13 5 433.96 64.39
1 13 -5 329.87 67.89
-5 1 -13 414.16 29.3
-5 1 -13 498.25 69.39
1 13 5 534.25 72.89
5 -1 -13 379.46 22.1
5 -1 -13 352.46 59.79
-5 1 -13 449.46 60.49
-5 -1 13 383.36 24.3
13 -5 -1 438.76 24.3
-1 13 -5 434.06 66.29
13 5 1 371.06 59.19
-13 -5 1 384.06 62.09
-13 5 -1 446.26 24.9
-1 -13 5 403.46 67.29
1 -13 -5 542.45 80.49
-5 -1 13 388.26 59.49
-7 -1 -13 14.8 11.8
-7 -1 -13 7.3 33.5
-7 -1 -13 26.4 35.2
13 7 -1 37 37.7
7 1 -13 35.1 7.4
-7 1 13 52.69 9
-7 1 13 102.09 36.9
1 -13 7 31.5 34.1
-13 -7 -1 34.4 10.3
1 13 -7 2.5 42.5
-1 -13 -7 32.1 11.7
-1 -13 -7 41.5 51.89
-1 13 7 -16.1 33.7
-7 -1 13 51.29 9.5
-13 7 -1 56.79 10.7
13 7 1 81.69 41.1
1 13 7 24.2 33.9
7 -1 -13 49.3 7.4
-1 -13 7 -29.4 37.7
-1 13 -7 52.49 41
7 -1 -13 30.9 37
1 -13 -7 37.2 11.4
1 -13 -7 119.99 53.59
-7 1 -13 31.8 11.1
-13 -7 1 51.99 12.3
-7 1 -13 -33.6 31
-7 1 -13 23.2 30.8
13 -7 -1 37.4 9.6
-9 1 13 243.48 51.19
-13 -9 -1 379.36 79.39
-9 -1 -13 254.97 58.39
13 9 -1 427.16 73.19
-1 13 9 343.07 60.29
9 1 -13 264.97 60.69
-1 -13 -9 357.06 30.5
1 13 -9 332.27 69.79
-1 -13 -9 421.76 84.89
-13 -9 -1 325.97 27.8
-9 -1 -13 406.66 31.3
-9 -1 -13 277.77 60.09
1 13 9 269.17 58.59
-9 1 -13 390.66 74.39
13 9 1 314.57 68.99
-9 -1 13 472.45 69.89
-9 -1 13 364.56 17.6
-9 1 -13 389.96 31.4
9 -1 -13 324.07 63.29
-13 -9 1 231.08 68.19
-1 13 -9 314.17 64.89
1 -13 -9 351.36 30.1
-13 -9 1 364.56 27.6
-1 -13 9 247.98 66.39
-11 -1 -13 16.2 57.89
13 11 -1 -31.2 52.19
-11 -1 -13 37.5 43.4
-13 -11 -1 20.7 63.39
-11 -1 -13 26.2 12.2
1 -13 11 -39.8 43.6
-11 1 13 10.2 39.3
-13 -11 -1 -3.5 9.1
1 13 -11 17 55.69
11 1 -13 -8.8 47.5
-1 -13 -11 11.1 11.7
1 13 11 14 45
-11 1 -13 -5 8.1
-11 1 -13 -10.3 39.5
-1 13 -11 -44.3 51.19
1 -13 -11 -24.7 58.79
-13 -11 1 -7.1 9.7
13 11 1 -0.1 50.29
-11 1 -13 28 41.1
11 -1 -13 65.09 46.7
-13 -11 1 47.1 62.19
-3 13 1 64.69 31.2
3 -13 1 88.99 32.3
-1 -3 -13 94.99 37.2
13 -1 3 61.39 18.1
13 1 -3 114.89 32
-13 -1 -3 65.59 28.3
-13 -1 -3 51.89 11.2
-13 1 3 48.2 18.4
-3 -13 -1 132.09 50.29
-1 -3 -13 77.89 33.2
-1 -3 -13 82.79 14.4
1 3 -13 66.59 11.4
1 3 -13 62.09 37.6
3 13 -1 114.89 43.1
-3 -13 1 93.59 45.1
1 -3 -13 19.4 30.5
1 -3 -13 64.49 37.7
-1 -3 13 75.69 33.1
-1 3 -13 75.29 13.5
1 -3 -13 87.89 13.9
-13 -1 3 68.39 24.8
13 1 3 93.39 26.8
13 -1 -3 85.79 24.2
3 13 1 107.49 40.1
-13 1 -3 86.99 12.9
-13 1 -3 86.09 23.2
3 -13 -1 84.99 35.7
-13 -1 3 81.69 7.9
-3 13 -1 103.29 35.1
-13 -3 -3 91.99 37.3
3 13 -3 120.29 45.4
-3 -13 -3 75.89 47.6
3 -13 3 41.9 29.9
-3 -3 -13 66.39 13.8
-3 13 3 46 31.9
3 -3 13 37.7 33.4
-3 -3 -13 12.7 30.6
-13 3 3 89.59 15.7
3 3 -13 75.19 11.6
-3 -3 -13 77.79 39.6
3 3 -13 23.2 34
-13 -3 -3 76.69 13.8
13 -3 -3 74.19 7.7
3 -3 -13 106.19 35.1
-3 13 -3 47.9 32.4
3 13 3 60.79 35.4
3 -13 -3 68.69 38.8
-3 -3 13 51.69 32.7
-13 3 -3 71.89 11.6
3 -3 -13 66.99 11
3 -3 -13 112.09 36.6
-13 3 -3 51.89 11.5
13 3 3 86.49 32.7
-3 -13 3 97.79 44.8
-13 -3 3 85.79 10.4
-3 3 -13 75.89 35.9
13 -3 -3 32 15
-3 3 -13 58.89 12.5
-3 13 5 199.28 41.4
13 5 -3 208.58 50.69
-13 -5 -3 233.18 21.5
-3 -13 -5 172.68 60.89
-13 -5 -3 176.28 49.99
5 3 -13 268.97 55.89
3 13 -5 165.78 53.59
5 3 -13 251.37 18.4
-5 -3 -13 254.77 23.4
-3 -13 -5 281.97 25.4
-5 -3 -13 212.78 54.09
-5 -3 -13 249.88 53.89
-5 3 13 237.08 18.9
3 -13 5 211.88 46.7
3 -13 -5 217.68 54.79
-13 -5 3 230.48 18.1
-13 5 -3 261.47 19.9
-5 3 -13 290.97 23.9
-5 3 -13 279.57 48.9
-5 3 -13 206.88 48.7
13 -5 -3 238.48 14.4
-13 -5 3 331.87 54.79
3 13 5 247.98 56.89
5 -3 -13 256.07 17.2
5 -3 -13 233.88 48.5
5 -3 -13 224.78 50.19
13 5 3 169.48 42.7
-3 13 -5 159.18 44.1
-5 -3 13 324.27 57.49
-3 -13 5 259.47 61.59
-7 -3 -13 13.8 35.6
-3 -13 -7 31.7 53.39
-7 -3 -13 -14.2 34
-13 -7 -3 26.7 10.4
3 13 -7 -7.5 40.8
-3 -13 -7 2.9 8.8
-7 -3 -13 14.4 10.3
7 3 -13 106.59 47
-3 13 7 34.7 30.8
13 7 -3 -16.8 36.9
-13 7 -3 10.7 7
-3 13 -7 28.2 35.1
-7 -3 13 16.7 7.8
-7 3 -13 16.9 14
-13 -7 3 32.8 41.2
-7 3 -13 20.9 29.9
13 -7 -3 14.2 6.3
3 13 7 45.4 38.6
13 7 3 6 37.9
3 -13 -7 -25.6 43.8
7 -3 -13 12 4.8
-7 -3 13 78.69 40.7
-13 -7 3 12.2 8.5
-3 -13 7 -7.6 41.6
-7 3 -13 13 33.7
3 -13 -7 13.8 9.1
7 -3 -13 42.6 37.5
3 -13 9 400.06 64.59
-13 -9 -3 352.56 30.3
-9 -3 -13 395.56 33.2
13 9 -3 317.77 72.69
-9 -3 -13 274.27 60.79
-9 -3 -13 340.07 67.19
3 13 -9 405.06 79.09
-3 13 9 278.27 54.89
-13 -9 -3 440.36 84.39
-3 -13 -9 321.47 83.49
-3 -13 -9 373.66 31.5
-13 -9 3 391.16 28.4
3 -13 -9 386.16 31.1
-9 3 -13 385.46 60.99
13 -9 -3 368.26 23.2
-9 3 -13 398.26 31.6
-9 -3 13 368.66 21
3 13 9 388.46 70.69
9 -3 -13 467.75 72.09
-13 -9 3 514.75 85.09
-3 -13 9 389.36 73.79
13 9 3 343.87 71.39
-9 3 -13 384.36 58.99
-13 9 -3 410.16 28.5
3 -13 -9 318.57 75.19
-3 13 -9 362.76 68.29
-13 -11 -3 1.8 10.4
3 13 -11 -40.8 55.59
3 -13 11 30.5 47.3
-11 -3 -13 65.29 54.89
11 3 -13 -17.1 51.59
13 11 -3 53.79 63.59
-13 -11 -3 14.2 60.19
-11 -3 -13 -1.8 48
-11 -3 -13 -6.2 9
-3 -13 -11 -10.4 9.5
-3 -13 -11 61.39 71.39
3 -13 -11 -38.5 59.39
-3 -13 11 -32.9 50.79
3 13 11 22.3 49.2
13 11 3 20.3 57.39
-13 -11 3 140.89 70.39
-11 3 -13 -6.2 9.1
-11 3 -13 11.6 42.8
3 -13 -11 -50.49 40.1
3 -13 -11 -1.3 10.3
-13 -11 3 14.1 11.3
-3 13 -11 -43.5 49
-11 -3 13 -36.4 44.6
11 -3 -13 -4.1 42.8
-13 1 5 340.87 40.8
-13 -1 -5 381.76 56.49
1 5 -13 419.36 79.29
13 1 -5 407.66 55.19
5 13 -1 407.76 83.29
-1 -5 -13 296.77 56.19
-1 -5 -13 356.96 62.19
-5 -13 -1 438.36 94.59
1 -5 13 283.07 53.39
-13 -1 -5 388.06 27.3
-5 13 1 472.55 57.89
1 5 -13 370.46 26.4
-1 -5 -13 326.37 26.8
-5 13 -1 384.96 51.39
1 -5 -13 452.25 28.3
-13 1 -5 392.36 39.9
13 1 5 396.96 48.3
-13 -1 5 381.96 49.3
-1 -5 13 329.17 67.59
-5 -13 1 436.46 94.79
1 -5 -13 537.65 71.89
-1 5 -13 397.76 27.9
-1 5 -13 433.16 68.19
-13 1 -5 451.75 52.39
13 -1 -5 361.16 48.6
1 -5 -13 281.17 55.29
-13 1 -5 424.36 27.2
-5 -13 -3 289.47 68.09
-3 -5 -13 204.48 52.09
3 -5 13 220.08 47.4
3 5 -13 177.98 52.79
5 13 -3 225.08 57.29
-13 -3 -5 218.68 48.8
13 3 -5 203.98 47
-5 -13 -3 252.77 25.6
-3 -5 -13 302.77 25
-13 -3 -5 258.47 22.5
-13 3 5 216.08 27.2
-3 -5 -13 219.28 50.79
-5 13 3 219.58 40.9
3 5 -13 221.38 20
3 -5 -13 254.17 20
-13 -3 5 261.27 47.7
13 3 5 113.29 36.6
13 -3 -5 283.27 35.2
-3 -5 13 359.46 61.29
-3 5 -13 236.58 21.5
5 13 3 165.88 51.69
-3 5 -13 179.68 50.59
-5 13 -3 215.58 42.8
3 -5 -13 220.38 49.1
3 -5 -13 202.28 46.8
-13 -3 5 223.28 13.4
-5 -13 3 309.17 66.99
-13 3 -5 208.98 32.4
-13 3 -5 261.07 21.2
-13 3 -5 192.08 26.4
-13 -5 -5 573.54 35.7
-5 13 5 497.15 59.59
-5 -5 -13 754.42 90.39
-5 -13 -5 528.05 37.4
-5 -13 -5 574.74 92.69
-13 -5 -5 524.55 78.39
13 5 -5 395.26 66.29
-5 -5 -13 470.25 34.8
-5 -5 -13 583.24 78.99
5 -5 13 585.04 72.79
5 5 -13 338.77 65.99
5 13 -5 505.75 83.19
5 -5 -13 534.35 27.9
-5 13 -5 433.66 62.49
-13 -5 5 489.65 70.49
-5 5 -13 501.35 72.69
-13 5 -5 521.95 31.7
-13 5 -5 523.95 27.5
13 5 5 674.53 71.59
-13 5 -5 508.75 28
-5 -5 13 423.96 69.59
-5 5 -13 514.55 34.1
-5 -13 5 585.34 86.69
5 13 5 525.55 81.49
-13 -5 5 529.85 27
13 -5 -5 470.75 35.8
5 -5 -13 584.74 74.69
13 -5 -5 544.95 34
5 -5 -13 546.65 70.99
-13 -7 -5 132.39 54.29
-5 -13 -7 99.79 18.7
7 5 -13 110.49 50.19
-7 -5 -13 105.29 44.1
-13 -7 -5 122.49 19
5 -13 7 87.89 37.5
-5 -13 -7 87.29 64.69
13 7 -5 107.69 48.6
-7 -5 -13 91.59 49.1
-5 13 7 26.6 34.5
5 13 -7 43.4 49.6
-7 -5 -13 93.79 18
13 7 5 126.99 48.8
-5 13 -7 52.19 38.4
5 -13 -7 82.59 44.6
-7 -5 13 38.9 40.8
-13 -7 5 95.89 42
13 -7 -5 90.49 8.1
-7 5 -13 98.09 17.6
-7 5 -13 97.39 43.5
-5 -13 7 72.29 52.69
-7 5 -13 77.79 32.8
5 13 7 112.69 52.99
7 -5 -13 91.79 10
-13 7 -5 87.89 14.4
5 -13 -7 107.29 17.8
7 -5 -13 25.3 35.5
-5 -13 -9 546.85 41.4
-9 -5 -13 388.76 74.99
-9 -5 -13 616.74 92.29
5 -13 9 649.04 77.09
5 13 -9 688.13 96.59
-9 -5 -13 639.24 43.3
-13 -9 -5 602.74 40.4
-13 -9 -5 602.34 96.49
9 5 -13 544.35 86.29
13 9 -5 503.15 87.19
-5 -13 -9 578.64 103.79
-9 5 -13 588.44 76.39
-13 -9 5 466.95 82.09
-9 5 -13 487.85 66.39
9 -5 -13 631.34 76.39
9 -5 -13 520.05 74.39
-13 -9 5 572.04 34.5
13 9 5 672.93 88.89
5 13 9 525.65 86.29
-13 9 -5 560.94 35.7
-9 -5 13 545.05 30.1
-5 -13 9 468.45 88.39
-5 13 -9 482.75 73.59
5 -13 -9 602.04 90.39
13 -9 -5 572.34 26.5
5 -13 -9 587.44 70.69
-9 -5 13 673.73 89.69
-9 5 -13 477.15 36.4
5 -13 -9 514.95 36.4
13 11 -5 -33.9 59.89
-5 -13 -11 32.5 74.59
-11 -5 -13 -37.5 50.59
-13 -11 -5 18.7 73.89
-11 -5 -13 -49.6 54.89
5 13 -11 16 63.89
-11 -5 -13 20.7 13.7
-5 -13 -11 42.8 17
-13 -11 -5 39.1 15.3
11 5 -13 -16.9 59.69
5 13 11 130.79 64.99
-11 5 -13 112.89 44
11 -5 -13 51.79 49.2
13 11 5 5 56.09
5 -13 -11 49.7 15.1
-13 -11 5 77.59 68.99
-13 -11 5 29 12.5
5 -13 -11 5.6 42.4
-5 -13 11 66.59 58.59
-11 -5 13 78.59 54.09
-11 5 -13 61.79 15.7
-1 -7 -13 65.09 13.3
-13 -1 -7 67.29 14.7
7 -13 1 50.09 23.8
7 13 -1 26 46.2
-7 13 1 83.89 24.6
-13 -1 -7 -46 30.5
1 -7 13 14.4 36
13 1 -7 79.59 36.1
-7 -13 -1 48.5 55.99
1 7 -13 43.2 42.6
-1 -7 -13 56.29 41.2
-13 1 7 -12.3 22.5
-7 -13 -1 48.3 13.7
1 7 -13 32.1 10.4
-1 -7 -13 40.9 39.3
-7 -13 1 15.5 48
7 -13 -1 31.1 24.2
13 -1 -7 20.1 27.6
-13 1 -7 43 22.9
-7 13 -1 60.19 26.5
-1 -7 13 -8.5 36
-1 7 -13 35.4 10.6
-1 7 -13 48.4 41.5
1 -7 -13 44.1 11.8
1 -7 -13 32.4 36.4
1 -7 -13 81.09 39.1
-13 1 -7 37.4 10.9
7 13 1 -9.8 42
-13 1 -7 41.3 29.2
-13 -1 7 61.69 29.9
3 -7 13 5.6 31.7
3 7 -13 74.19 42.5
-7 -13 -3 21.7 10.7
-7 -13 -3 54.09 50.49
-3 -7 -13 44.5 39.6
7 -13 3 -27 20.9
-7 13 3 4.7 20
-13 -3 -7 19.4 36.3
-3 -7 -13 20.7 46.3
-13 3 7 34.2 20.7
7 13 -3 14.2 42.4
3 7 -13 18.2 8.8
13 3 -7 -21.5 33.6
-3 -7 -13 12.7 9.2
-13 -3 -7 12 10.7
-3 7 -13 34.7 40.9
-7 -13 3 2.8 45.1
-7 13 -3 36.7 25.6
-13 3 -7 13.6 24.4
3 -7 -13 -0.9 6.6
-13 -3 7 26.2 30
-13 3 -7 1.8 7.9
13 3 7 -5.8 28.2
3 -7 -13 -36.8 35.6
7 13 3 13.4 40
13 -3 -7 38.5 26.1
-13 3 -7 5.6 20
7 -13 -3 21.9 27.1
-3 7 -13 5.9 7.9
3 -7 -13 45.1 34.4
-3 -7 13 -18.4 37
7 13 -5 72.99 55.89
13 5 -7 57.69 43.6
-7 13 5 69.89 28.6
-13 -5 -7 44.8 43.7
-7 -13 -5 99.49 19.4
-5 -7 -13 -9.5 47.9
-13 -5 -7 116.49 18.5
-5 -7 -13 21.3 38.9
5 7 -13 30.2 48
-5 7 -13 95.69 16.9
5 -7 -13 87.19 39.8
-13 -5 7 99.29 11.2
13 -5 -7 83.39 29.3
5 -7 -13 87.59 14.7
-13 -5 7 85.19 10.1
-13 -5 7 175.98 50.39
-13 5 -7 97.09 16.5
-13 5 -7 122.59 27.2
-13 5 -7 95.89 24.2
-5 -7 13 82.49 46.6
-7 -13 5 -8.6 50.99
-7 13 -5 101.39 35.4
5 -7 -13 -19.6 46.5
-5 7 -13 95.89 41.5
13 -5 -7 85.29 29.3
13 5 7 32.2 36.5
-13 -7 -7 15.3 10.1
-7 -13 -7 10.7 9.4
-7 -13 -7 -22.4 56.09
-7 -7 -13 4.9 8.3
-7 -7 -13 -2.8 48.4
-7 -7 -13 43.7 47.4
13 7 -7 34 50.69
-13 -7 -7 -15.8 47.6
7 -7 13 46.3 37.5
7 13 -7 22.4 49.6
7 7 -13 94.09 52.99
-13 7 -7 -0.2 7.5
7 13 7 -65.39 46.9
-7 -7 13 37.2 49.1
-7 7 -13 10.1 10.2
7 -7 -13 41.9 40.7
-13 -7 7 67.49 48.2
-13 -7 7 15.5 9
-7 -13 7 23.6 54.69
13 -7 -7 -6.7 19.3
7 -7 -13 -23.5 35.4
-7 7 -13 51.49 39.9
-7 13 -7 -42.7 30.3
7 -13 -7 -2 8.8
7 -13 -7 15.3 27.8
7 -7 -13 -8.2 5.4
13 7 7 -3.7 38.5
-13 7 -7 21.2 18.2
-13 -7 7 2.5 7.6
13 -7 -7 26.9 21.3
-7 -13 -9 42.6 14.4
13 9 -7 46.8 59.59
-9 -7 -13 26 50.39
-9 -7 -13 74.89 16.8
-9 -7 -13 56.49 63.69
7 13 -9 -22.6 63.09
-13 -9 -7 72.79 16.8
-13 -9 -7 9 67.69
-7 -13 -9 87.59 76.09
9 7 -13 59.39 65.39
7 -13 -9 -33.1 35.1
-9 7 -13 54.59 38.1
-13 -9 7 43.5 12.8
13 9 7 105.19 58.89
-13 9 -7 52.29 14.7
-13 9 -7 56.19 11.5
13 -9 -7 55.89 22.4
7 13 9 16.3 54.39
7 -13 -9 49.3 13.9
-9 -7 13 142.69 59.09
-13 -9 7 -3.2 58.19
-7 -13 9 153.28 65.59
9 -7 -13 107.29 53.49
13 -9 -7 68.49 20.8
9 -7 -13 57.99 7.3
-9 7 -13 74.59 16.5
-13 9 -7 63.39 14.4
-13 -11 -7 13 81.29
7 13 -11 -31.9 74.19
13 11 -7 179.38 79.69
-11 -7 -13 23.4 56.99
11 7 -13 51.59 68.79
-13 -11 -7 -0.3 12.6
-7 -13 -11 12.6 12.4
-7 -13 -11 2.1 88.49
-11 -7 -13 -10.9 12.2
-11 -7 -13 95.59 74.09
-13 -11 7 85.29 75.29
7 13 11 84.59 61.09
11 -7 -13 17.9 48.9
7 -13 -11 28.8 12.3
-11 7 -13 26.4 38.6
13 -11 -7 5.3 8.2
-13 11 -7 10.8 10.6
13 11 7 17.7 61.19
-11 7 -13 14.8 12.2
-13 -11 7 -2.6 10.4
7 -13 -11 -29.2 44.8
-11 -7 13 21.2 63.89
-7 -13 11 30.5 65.09
9 13 -1 230.58 64.19
-1 -9 -13 432.06 31.8
1 9 -13 368.36 71.29
-13 -1 -9 393.96 62.39
-1 -9 -13 407.96 79.59
-9 13 1 407.96 39.2
-1 -9 -13 304.97 65.49
-13 -1 -9 325.57 55.29
-13 1 9 428.36 56.99
-9 -13 -1 354.16 34.4
-9 -13 -1 429.56 87.59
1 -9 13 268.27 64.09
9 -13 1 451.25 43.7
-13 1 -9 299.37 54.89
1 -9 -13 385.26 73.79
13 -1 -9 328.47 55.69
-9 -13 1 399.06 32
-9 -13 1 309.37 79.69
-1 -9 13 254.47 65.19
9 13 1 472.25 84.89
-13 1 -9 309.97 48
-1 9 -13 253.97 61.29
1 -9 -13 359.56 28.3
-9 13 -1 371.96 35.3
1 -9 -13 249.48 58.99
-13 -3 -9 430.06 31.8
3 9 -13 260.07 64.89
9 13 -3 170.38 66.79
-9 -13 -3 350.26 32.6
13 3 -9 311.17 64.19
-13 -3 -9 336.77 66.29
-3 -9 -13 341.77 69.09
-3 -9 -13 462.75 59.89
-9 -13 -3 337.37 82.99
-3 -9 -13 180.48 64.79
9 -13 3 397.96 39.2
-13 3 9 323.87 47.5
-3 9 -13 293.07 64.89
-13 3 -9 290.97 43.6
-13 3 -9 351.86 34.4
3 -9 -13 347.37 27.5
-13 -3 9 404.66 64.09
9 -13 -3 356.26 42.3
9 13 3 362.46 77.19
-9 13 -3 340.17 40.7
13 -3 -9 369.16 55.09
3 -9 -13 390.46 70.59
-3 -9 13 383.26 72.19
-9 -13 3 406.16 83.59
-13 3 -9 341.37 53.09
-3 9 -13 422.86 31.9
9 -13 -3 352.86 39.5
13 5 -9 496.85 80.69
-9 -13 -5 416.76 100.39
-13 -5 -9 535.15 39.2
-5 -9 -13 568.94 40.8
5 -9 13 609.24 77.39
-5 -9 -13 573.54 95.79
-5 -9 -13 579.54 83.09
-9 -13 -5 577.04 41.7
9 13 -5 435.46 87.89
9 -13 5 610.74 52.19
5 9 -13 536.55 86.59
5 -9 -13 556.34 33
13 5 9 464.45 69.59
13 -5 -9 632.24 59.09
-13 -5 9 539.05 24.8
-5 9 -13 507.75 37.3
-5 -9 13 489.65 79.69
-9 -13 5 530.85 99.59
9 13 5 615.14 94.29
9 -13 -5 559.54 60.69
-9 13 -5 603.84 57.69
-13 5 -9 582.54 37.9
-13 5 -9 552.34 60.89
-13 5 -9 586.74 59.49
13 -5 -9 655.03 66.09
-13 -5 9 575.04 24.2
-5 9 -13 560.04 83.19
5 -9 -13 558.94 85.19
5 -9 -13 518.75 74.59
-13 -7 -9 53.59 15.3
-7 -9 -13 59.49 18
-7 -9 -13 96.29 65.99
13 7 -9 4.6 57.09
-13 -7 -9 55.79 61.59
9 13 -7 115.19 67.49
-9 -13 -7 45 15.1
7 -9 -13 57.89 43.9
13 7 9 -73.29 44.3
-13 -7 9 63.99 11.9
-9 -13 7 27.7 63.89
-13 7 -9 48.1 45.2
-7 9 -13 45.7 13.5
7 -9 -13 4.6 74.09
9 -13 -7 18.4 30.4
-13 -7 9 59.69 53.29
-13 7 -9 62.99 31.6
-13 7 -9 55.59 15.1
13 -7 -9 15.3 30.8
9 -13 -7 58.09 12.8
-13 -9 -9 583.74 43.4
9 13 -9 603.04 106.19
-9 -13 -9 638.14 46.2
-9 -13 -9 579.84 120.89
-13 -9 -9 718.73 113.89
9 9 -13 497.65 101.89
13 9 -9 607.94 107.19
-9 -9 -13 719.03 115.29
-9 -9 -13 716.23 48.4
-13 9 -9 692.63 44.1
-13 9 -9 591.24 55.19
9 -13 -9 607.84 70.49
-13 -9 9 642.24 36.4
-9 -13 9 446.06 99.29
-13 -9 9 672.83 104.69
9 -13 -9 651.83 39.4
-9 -9 13 779.52 107.19
-9 9 -13 618.24 44
9 13 9 486.25 94.39
13 -9 -9 702.63 63.99
9 -9 -13 641.84 30
9 -9 -13 696.13 83.09
13 9 9 658.53 101.29
-13 -11 -9 145.99 25.5
-9 -13 -11 81.79 104.79
-11 -9 -13 98.59 23.4
13 11 -9 218.68 88.09
-9 -13 -11 69.09 20.9
9 13 -11 7.4 87.59
-11 -9 -13 211.28 97.49
-13 -11 -9 185.58 98.19
11 9 -13 129.59 87.69
13 -11 -9 112.69 37
11 -9 -13 88.99 58.69
9 -13 -11 -37.5 50.09
-11 -9 13 168.18 79.99
9 -13 -11 96.39 17.3
13 11 9 7.6 69.79
-9 -13 11 32.5 88.59
-13 -11 9 116.59 89.79
-11 9 -13 106.89 21.3
-11 9 -13 90.19 46.9
-13 11 -9 100.39 20.7
9 13 11 166.68 78.89
-13 -11 9 137.09 20.8
1 -11 13 -74.79 45.8
11 13 -1 -39.8 56.89
-13 -1 -11 -25.8 41.6
13 1 -11 51.29 47.9
-1 -11 -13 51.29 51.79
-1 -11 -13 -17.7 8
-11 -13 -1 16.7 10.7
-11 -13 -1 14.8 67.59
1 11 -13 60.59 55.49
-13 -1 -11 17.2 10.1
-13 1 11 -22.6 34.1
-1 -11 -13 -4.9 59.59
-13 -1 -11 -7.3 48.9
11 13 1 -69.69 52.99
13 -1 -11 -10.7 41.4
-11 -13 1 45.1 15.2
1 -11 -13 27.1 12.2
-13 1 -11 -4.2 41.3
1 -11 -13 9.9 47.4
-13 -1 11 -73.29 36.1
-1 11 -13 2.2 51.59
-11 -13 1 -40.9 66.29
-13 1 -11 13.5 10.9
-13 -3 -11 49.9 55.29
3 11 -13 -67.69 57.59
13 3 -11 6.1 51.59
3 -11 13 2.4 47.7
-13 -3 -11 8.1 9.9
-11 -13 -3 -2 65.59
-11 -13 -3 19.6 11.6
-13 -3 -11 -4.4 46.3
11 13 -3 67.29 66.89
-3 -11 -13 -42.7 63.19
-3 -11 -13 5.6 10.7
-11 -13 3 25.6 69.69
3 -11 -13 24.4 11.7
-3 11 -13 -0.8 9.2
13 -3 -11 59.79 42
-3 11 -13 -17.8 50.59
3 -11 -13 29 57.89
3 -11 -13 23.5 46.5
-13 -3 11 -3.8 42.3
-13 3 -11 -8.5 8.9
-13 3 -11 -8.1 37.6
11 13 3 -65.79 51.99
-3 -11 13 9.6 57.59
-11 -13 3 4.1 10.2
-13 -5 -11 28.6 16.1
-11 -13 -5 50.89 16.7
-5 -11 -13 20.3 12.6
-11 -13 -5 179.48 87.29
11 13 -5 63.69 63.19
13 5 -11 110.29 59.79
-13 -5 -11 39.2 58.29
5 11 -13 3.4 65.99
-5 -11 -13 80.49 71.59
-13 5 -11 18.9 38.1
-5 11 -13 46.1 16.4
11 -13 -5 47.6 20.1
11 -13 -5 24.1 24.4
5 -11 -13 53.59 14.3
5 -11 -13 -36.3 42.9
-11 -13 5 38.1 14
-11 -13 5 32.8 72.79
-11 13 -5 48 19.1
13 -5 -11 3.8 41.5
-13 5 -11 38.2 14.9
-13 -5 11 28.4 49.99
-5 -11 13 -3.1 60.09
11 13 5 -1 61.29
-11 -13 -7 20.4 13.3
13 7 -11 -23.4 66.29
-13 -7 -11 -5 68.59
-7 -11 -13 61.39 80.79
-7 -11 -13 7.9 12.5
11 13 -7 14.8 72.99
7 11 -13 39.8 71.49
-13 -7 -11 22.5 13.9
-11 -13 -7 -7.4 80.69
-11 -13 7 25.9 77.69
-13 7 -11 -10 37.4
-13 -7 11 17.1 9.5
-13 -7 11 19.4 59.89
-7 11 -13 -9.1 9.3
7 -11 -13 7.3 9.3
7 -11 -13 -30.6 45.3
13 7 11 100.09 57.79
7 11 13 -2.5 64.69
11 -13 -7 6.2 10.5
11 -13 -7 37.5 27.9
-13 7 -11 6 11.4
11 13 7 50.79 69.29
13 -7 -11 16.7 52.79
-7 -11 13 88.79 73.89
-13 -9 -11 88.09 22.2
-9 -11 -13 141.79 90.89
13 9 -11 137.49 86.19
9 11 -13 40.9 84.89
-11 -13 -9 76.39 20.5
11 13 -9 64.99 87.59
-9 -11 -13 130.29 24.5
-13 -9 -11 2.9 86.59
-13 -9 11 219.58 84.19
-11 -13 9 123.49 90.69
9 -11 -13 132.09 58.79
-13 9 -11 114.89 41.1
9 11 13 229.68 88.09
11 -13 -9 122.39 17.4
11 -13 -9 106.99 41.3
-9 11 -13 97.19 21.3
13 -9 -11 117.69 48.2
-13 9 -11 109.69 21.6
13 9 11 152.38 67.79
-9 -11 13 122.09 84.59
-13 -9 11 129.89 18.3
-13 -13 -1 266.37 29
-13 -13 -1 387.36 109.99
13 1 -13 119.09 64.49
13 13 -1 307.57 87.49
-13 -1 -13 239.98 27.5
-13 -1 -13 190.58 68.79
-1 -13 -13 214.58 73.69
-1 -13 -13 182.08 92.19
1 13 -13 257.17 84.79
-13 1 13 301.07 78.29
-1 -13 -13 198.58 27.9
-13 1 -13 217.98 28.8
-13 -1 13 193.58 66.09
-1 -13 13 431.66 87.59
1 -13 -13 191.88 26.6
1 -13 -13 283.77 67.89
-13 1 -13 135.19 60.59
-13 -13 1 212.58 27.7
-13 -13 1 124.19 86.69
13 13 1 38 71.59
-13 -13 -3 29.6 15.2
-13 -13 -3 135.29 91.49
3 13 -13 81.09 71.09
-3 -13 -13 -51.89 86.69
-13 -3 -13 26.7 16.2
-13 -3 -13 17.9 63.89
13 13 -3 -62.49 78.79
13 3 -13 107.99 64.99
-3 -13 -13 23 14.2
-13 -13 3 12.8 86.89
-13 3 -13 45.5 15.3
3 -13 -13 20.8 13.5
3 -13 -13 1.5 54.89
-13 -13 3 9.8 13
13 -3 -13 -2.3 53.39
-13 3 -13 10.3 48.3
-3 -13 13 84.99 70.29
13 13 3 -57.99 68.29
-13 -13 -5 280.77 31.7
-13 -13 -5 437.06 111.29
13 13 -5 162.78 82.59
-5 -13 -13 265.97 33.4
-13 -5 -13 309.37 33.6
-13 -5 -13 205.98 81.19
5 13 -13 244.88 91.19
13 5 -13 345.97 86.79
-13 -13 5 320.77 30.9
-13 -13 5 261.27 96.39
5 -13 -13 306.87 29.3
5 -13 -13 346.07 72.29
-13 -5 13 346.87 78.39
5 13 13 43.2 70.59
13 -5 -13 141.39 61.79
-13 5 -13 249.18 31.4
-13 5 -13 202.88 57.59
13 13 5 271.67 88.79
-13 -13 -7 91.39 24.3
-13 -13 -7 89.89 107.19
13 13 -7 163.08 99.39
7 13 -13 -2 87.29
-13 -7 -13 21.4 18.1
-13 -7 -13 6.2 98.69
13 7 -13 -38.9 85.29
-7 -13 -13 67.29 108.19
-13 -13 7 80.19 18.5
-13 -7 13 33.3 75.39
7 -13 -13 64.19 60.39
-13 -13 7 -57.09 92.59
7 13 13 194.18 86.49
13 -13 -7 66.29 17.1
13 -7 -13 71.69 58.69
7 -13 -13 106.89 17.4
-7 -13 13 64.49 90.89
13 13 7 197.98 87.49
-14 0 0 194.88 14.8
-14 0 0 177.48 30.9
0 -14 0 269.77 58.29
0 0 -14 199.08 18.7
0 0 -14 237.68 49.7
0 14 0 118.29 45.2
14 0 0 190.58 17.4
14 0 0 177.38 32.5
-14 -2 0 236.08 42.2
-14 2 0 217.78 15.9
-14 2 0 252.87 22.4
-2 0 -14 205.08 20.5
-2 0 -14 294.47 51.29
-2 0 -14 220.28 50.89
-2 0 14 153.58 45.5
0 -14 -2 273.97 62.29
0 -14 2 196.58 50.29
0 14 -2 218.88 55.79
0 14 2 245.18 56.29
2 0 -14 223.68 18.5
2 0 -14 214.98 52.29
14 -2 0 205.78 17.5
14 -2 0 195.28 22.4
14 2 0 318.97 46.8
-14 -2 0 212.78 17.3
14 -4 0 615.34 30.7
14 4 0 675.63 98.69
4 0 -14 489.95 74.99
0 14 4 590.24 79.49
0 -14 -4 501.95 85.79
0 -14 4 620.64 81.09
0 14 -4 619.94 82.19
-4 0 -14 559.24 78.49
-14 -4 0 508.85 30.7
-14 -4 0 531.95 102.19
-14 4 0 572.94 28.5
-4 0 -14 558.24 35.4
-4 0 -14 537.55 69.99
-4 0 14 582.24 73.09
-6 0 -14 682.43 56.59
-14 -6 0 653.43 36.4
-14 -6 0 671.93 86.59
-14 6 0 628.54 31.9
0 -14 -6 644.24 96.29
-6 0 -14 556.74 76.99
-6 0 14 626.04 32.5
-6 0 14 614.54 80.09
6 0 -14 659.33 30.7
6 0 -14 658.03 86.09
14 6 0 476.45 72.79
0 14 -6 572.74 81.09
0 14 6 742.23 87.79
0 -14 6 590.64 84.19
-6 0 -14 555.44 74.09
0 -14 -6 611.04 40.1
0 14 -8 106.09 55.19
-8 0 14 153.38 14.2
-8 0 14 158.08 48
-8 0 -14 100.09 19
-8 0 -14 161.68 51.99
-8 0 -14 166.08 51.39
8 0 -14 117.29 53.39
14 8 0 91.29 49.7
-14 -8 0 60.69 53.39
-14 -8 0 127.99 18.6
0 14 8 214.78 54.49
-14 -10 0 422.76 86.39
10 0 -14 407.86 75.39
-10 0 -14 367.96 31.8
0 -14 -10 324.27 84.49
0 -14 10 336.67 72.89
-14 -10 0 343.97 29.6
0 14 -10 346.47 76.29
14 10 0 263.07 75.59
-10 0 -14 343.07 66.89
-10 0 14 378.46 68.79
0 -14 -10 365.16 32
0 14 10 399.76 74.39
-12 0 14 31.6 50.09
-14 -12 0 31 13.1
12 0 -14 -22.2 57.29
-12 0 -14 31.4 58.09
0 -14 -12 8.6 12.8
0 -14 -12 82.59 91.89
-12 0 -14 11.8 12.5
14 12 0 1.1 72.89
-14 -12 0 -162.58 73.59
-14 0 2 213.48 13.6
-2 14 0 250.27 52.69
14 0 -2 198.88 34.7
14 0 2 256.47 34.2
-14 0 2 236.98 34.3
-14 0 -2 230.08 17.9
-14 0 -2 215.88 33.5
2 14 0 299.97 62.19
0 -2 14 256.27 51.99
0 -2 -14 208.08 19.7
0 2 -14 198.88 19
0 2 -14 202.48 50.19
2 -14 0 231.98 51.69
0 -2 -14 298.67 58.19
0 -2 -14 209.68 49
-2 -14 0 214.28 57.79
-14 -2 -2 219.68 41.2
2 2 -14 296.17 58.69
-14 2 2 194.68 12.7
14 2 -2 241.68 42.8
-14 -2 -2 200.18 17.6
-2 14 2 190.98 44.9
-2 -2 -14 149.29 45.8
2 -14 2 244.48 50.29
2 -2 14 152.88 44.1
2 2 -14 206.88 18.2
-2 -2 -14 213.18 21.2
-2 -14 -2 291.07 67.29
-2 -2 -14 155.38 47.7
2 14 -2 207.28 56.89
-14 2 -2 165.78 20.6
2 14 2 250.57 55.69
-2 -2 14 196.58 49.4
2 -2 -14 222.18 48.8
-14 -2 2 168.08 13.7
-2 14 -2 175.08 45.5
2 -14 -2 231.28 54.89
-2 -14 2 159.38 53.09
-14 -2 2 250.67 42.7
2 -2 -14 170.18 17
-14 2 -2 215.48 17.2
-2 2 -14 194.78 18.9
2 -2 -14 137.79 45.5
-2 2 -14 196.48 49.8
14 -2 -2 197.08 14.4
14 2 2 167.18 36.2
-2 14 4 120.59 44.4
-4 -2 -14 104.49 43.8
4 2 -14 128.49 14.6
-14 -4 -2 102.59 15.9
-2 -14 -4 184.18 59.09
2 14 -4 88.39 46.7
-2 -14 -4 127.09 20.9
-4 -2 -14 183.48 49.3
-4 -2 -14 101.49 16.5
4 2 -14 40.6 40.8
2 -14 4 138.59 43.1
4 -2 -14 107.29 21.3
2 -14 -4 129.09 49.6
-4 2 -14 152.78 45.1
-4 2 -14 93.39 15.8
-4 2 -14 142.19 42.5
-4 -2 14 134.79 42.5
14 4 2 130.59 53.29
-14 4 -2 125.29 14.2
14 -4 -2 106.49 11.8
-2 -14 4 134.69 49.2
-2 14 -4 71.89 43
2 14 4 53.89 47
-14 -4 2 129.09 13.6
4 -2 -14 76.19 39.7
-2 -14 -6 -46.7 57.49
-6 -2 -14 4.8 40.4
-14 -6 -2 1.5 7.4
-2 14 6 -16 32.7
-6 2 14 11.1 8.3
2 14 -6 -26.4 42.6
14 6 -2 29.6 38.7
6 2 -14 10.7 6.7
6 2 -14 21.7 39.7
-14 -6 -2 8.7 40.3
-2 -14 -6 7.8 10.5
-6 -2 -14 -19.4 36.8
2 14 6 -10.3 36
14 6 2 9 36.1
-14 6 -2 10.8 7.3
6 -2 -14 4.6 6
-6 2 -14 19.7 16
-6 2 -14 4 31.4
-6 2 -14 -32.4 33.8
2 -14 -6 12.5 9.1
6 -2 -14 11.6 38.3
-6 -2 14 -50.59 34.6
-2 14 -6 -58.29 37.2
-2 -14 6 -8.8 43.1
-14 -6 2 16.6 8.1
-14 -6 2 27 37.6
14 -6 -2 12.3 7
-6 -2 14 14.3 9.6
14 8 -2 68.99 48.3
2 -14 8 69.79 46.1
2 14 -8 87.99 55.49
-14 -8 -2 21.4 50.99
-14 -8 -2 92.39 16.1
-8 -2 -14 134.09 59.89
-2 -14 -8 46.8 14.5
-2 -14 -8 -25 58.99
-8 -2 -14 73.89 16.3
8 2 -14 58.69 46.4
-8 -2 -14 98.59 49.8
-2 14 8 54.99 41.2
-8 2 14 27.2 40.6
-8 2 -14 9.4 50.59
-14 8 -2 88.69 14.5
-2 -14 8 126.29 58.39
-2 14 -8 -5.8 46.7
2 -14 -8 47.1 13.5
-8 2 -14 94.39 17.2
2 -14 -8 80.89 58.59
-8 2 -14 121.29 43
-14 -8 2 71.19 14.1
-14 -8 2 44.2 48.9
2 14 8 59.49 45.8
8 -2 -14 74.69 8.4
8 -2 -14 58.49 46.3
14 -8 -2 60.99 12
14 8 2 116.29 50.59
-8 -2 14 63.39 11.9
-8 -2 14 59.49 42.9
-10 2 14 384.66 73.39
-14 -10 -2 363.16 30.8
-10 -2 -14 369.36 73.89
-10 -2 -14 263.57 66.49
2 -14 10 398.96 70.39
-2 -14 -10 343.67 31.8
-2 14 10 357.26 65.69
14 10 -2 395.06 85.19
-10 -2 -14 321.77 31.3
2 14 -10 324.87 116.79
10 2 -14 326.07 73.39
-14 -10 -2 195.38 77.89
-14 -10 2 396.66 30
2 -14 -10 399.96 34.1
2 -14 -10 359.96 86.29
14 10 2 369.66 79.89
10 -2 -14 220.68 59.59
-2 14 -10 417.26 79.79
-10 2 -14 468.65 72.19
-10 -2 14 378.66 71.79
2 14 10 417.56 80.09
-10 2 -14 332.37 73.69
-10 2 -14 318.07 31.8
-14 -10 2 265.27 77.69
14 12 -2 -20.6 69.29
-14 -12 -2 -9.1 11.6
-12 -2 -14 -0.7 11
-2 -14 -12 17.3 12.6
-2 -14 -12 36.7 78.19
-14 -12 -2 -111.79 78.19
2 14 -12 171.28 80.79
12 2 -14 -14.9 59.89
-12 2 14 -41 48.8
-14 -12 2 -6.6 73.69
-2 -14 12 -7.3 64.49
-12 2 -14 -35.2 58.19
-12 -2 14 -91.09 50.69
-12 2 -14 2.4 10
2 -14 -12 -1.3 13.1
2 -14 -12 -82.69 53.09
14 12 2 101.89 74.39
12 -2 -14 67.99 59.19
2 14 12 -39.7 57.59
-14 -12 2 -14.7 11.6
-4 -14 0 570.84 89.99
0 4 -14 599.14 82.09
-14 0 4 594.04 52.49
0 -4 -14 535.15 72.49
0 -4 14 560.74 74.39
-14 0 -4 559.34 33.2
-14 0 -4 652.33 59.29
14 0 -4 624.14 60.19
0 -4 -14 568.24 34.5
14 0 4 652.63 52.69
-4 14 0 499.85 64.49
0 -4 -14 577.84 77.29
4 14 0 566.14 85.19
0 4 -14 517.55 32.7
-2 -4 -14 216.18 51.19
-14 2 4 143.69 23.9
2 -4 14 122.59 41.7
4 14 -2 215.38 57.39
2 4 -14 119.29 16.2
14 2 -4 100.29 37.6
-14 -2 -4 154.98 40.4
-4 -14 -2 75.59 52.99
-14 -2 -4 131.79 17.8
-2 -4 -14 134.09 19.2
4 -14 2 68.19 44.2
-2 -4 -14 147.19 50.99
-4 14 2 119.39 38.1
2 4 -14 177.48 53.59
-14 -2 4 129.99 9.6
-14 2 -4 137.39 17.4
4 14 2 229.08 54.39
-14 2 -4 85.59 24
14 -2 -4 99.79 27.2
14 2 4 156.88 35.6
-2 -4 14 59.79 41.8
-2 4 -14 111.79 16.6
2 -4 -14 79.69 42.2
2 -4 -14 125.89 47.7
-2 4 -14 135.69 44.1
-14 2 -4 113.09 22.3
-4 -14 2 162.48 62.29
2 -4 -14 113.29 15.8
-14 -2 4 162.88 38.7
4 -14 -2 51.09 35.2
-4 14 -2 121.89 42.2
14 4 -4 1512.25 111.69
-4 -4 -14 1437.86 114.79
-14 -4 -4 1518.55 67.69
-4 -14 -4 1558.54 141.49
4 4 -14 1513.75 63.39
-4 -4 -14 1464.95 70.29
4 4 -14 1525.35 120.39
4 14 -4 1689.93 133.09
-4 -4 -14 1566.04 118.69
-4 14 4 1533.25 103.29
-14 -4 -4 1590.44 130.49
4 -4 14 1406.56 109.29
14 -4 -4 1609.84 59.39
14 4 4 1454.45 108.09
-14 -4 4 1609.54 109.19
-14 4 -4 1448.66 63.59
4 14 4 1331.17 120.89
-4 -14 4 1720.43 135.99
-4 -4 14 1489.45 114.19
-4 4 -14 1442.36 68.09
4 -4 -14 1657.83 115.49
-4 14 -4 1463.85 106.19
-4 4 -14 1633.54 118.79
4 -4 -14 1437.96 60.89
-14 -4 4 1534.95 57.79
4 -4 -14 1364.36 108.39
14 -4 -4 1524.55 61.19
-14 -6 -4 153.38 54.89
-4 14 6 125.19 40.1
4 14 -6 172.08 61.29
-14 -6 -4 198.88 22.2
-6 -4 -14 88.89 49
-4 -14 -6 242.68 26.9
-4 -14 -6 207.18 73.19
14 6 -4 289.47 63.49
4 -14 6 218.48 51.89
-6 -4 -14 247.88 59.39
6 4 -14 203.98 63.09
-6 -4 -14 175.98 24.3
6 -4 -14 87.19 41.6
-14 6 -4 181.48 21.2
4 14 6 199.48 58.19
-6 4 -14 137.69 43.3
6 -4 -14 182.68 49.7
-6 4 -14 150.68 50.89
14 -6 -4 229.98 12.3
-4 14 -6 142.59 47.1
4 -14 -6 287.37 63.99
-14 -6 4 95.19 47.6
6 -4 -14 193.78 15.5
-6 4 -14 225.28 22.9
14 6 4 189.58 49.7
-6 -4 14 361.66 64.79
-4 -14 6 279.27 66.59
-14 -6 4 248.88 18.9
4 14 -8 747.33 105.39
-4 14 8 857.71 84.69
-14 -8 -4 677.53 100.19
-4 -14 -8 641.84 111.19
4 -14 8 755.12 84.09
-14 -8 -4 813.12 53.99
-4 -14 -8 899.31 52.59
-8 -4 -14 954.3 102.29
-8 -4 -14 882.01 51.49
14 8 -4 613.54 94.59
8 4 -14 705.03 99.19
4 14 8 937.91 109.39
14 8 4 802.12 97.29
8 -4 -14 908.31 95.19
-14 -8 4 861.71 43.2
8 -4 -14 840.52 33.1
-8 4 -14 695.23 77.69
-4 14 -8 964.2 96.09
-8 -4 14 926.21 99.89
8 -4 -14 966.4 96.59
14 -8 -4 841.62 35.1
-14 -8 4 833.02 108.49
-14 8 -4 846.82 44.8
-4 -14 8 758.12 104.69
4 -14 -8 981 113.39
-8 -4 14 794.52 39.9
4 -14 -8 898.61 49.1
-8 4 -14 835.72 49.9
10 4 -14 140.29 62.99
4 14 -10 74.59 69.99
-14 -10 -4 184.88 25.2
-4 -14 -10 165.38 27.3
-10 -4 -14 152.88 59.09
-4 -14 -10 221.48 84.99
-10 -4 -14 229.38 26
14 10 -4 186.68 75.99
-14 -10 -4 155.68 76.79
-10 -4 -14 198.08 70.59
-10 4 -14 108.69 45.6
-14 -10 4 101.79 72.89
-10 -4 14 154.98 65.99
-14 -10 4 197.28 22.4
-4 -14 10 63.39 72.59
4 -14 -10 125.09 52.69
-10 4 -14 125.49 21.4
14 10 4 109.19 62.69
10 -4 -14 121.99 53.89
4 14 10 83.79 63.19
4 -14 -10 208.28 26.1
-4 -14 -12 13.5 14.8
14 12 -4 88.19 80.39
-12 -4 -14 48.2 16.6
4 14 -12 64.99 78.89
-4 -14 -12 38.9 85.99
12 4 -14 -21.6 68.79
-14 -12 -4 115.19 91.09
-14 -12 -4 35.9 15
-12 -4 -14 96.19 70.59
14 12 4 -44.6 68.79
-12 -4 14 57.69 64.69
-4 -14 12 -65.29 71.99
-12 4 -14 15.7 55.79
4 -14 -12 78.39 55.99
4 14 12 88.79 67.59
12 -4 -14 40.2 57.79
4 -14 -12 27.7 14.9
-14 -12 4 20.1 14
-12 4 -14 9.2 13.1
-14 -12 4 -61.99 77.79
14 0 -6 688.63 68.79
-6 -14 0 612.04 96.49
0 -6 14 664.93 83.99
0 6 -14 649.24 38.1
0 6 -14 627.74 89.79
0 -6 -14 577.74 37
0 -6 -14 637.44 82.89
-14 0 -6 649.34 38.2
-14 0 -6 626.94 67.69
0 -6 -14 586.04 81.29
-14 0 -6 569.24 57.39
-14 0 6 678.73 60.49
6 14 0 546.85 86.79
-6 14 0 679.43 71.69
2 -6 14 1.4 37.7
-2 -6 -14 -32.2 36
6 14 -2 -1 47.5
2 6 -14 18.9 8.7
-6 -14 -2 50.09 60.49
-14 2 6 32 22
-14 -2 -6 5.6 7.4
-14 -2 -6 28.9 35.1
-2 -6 -14 -7.8 37
14 2 -6 6.9 34.1
-6 -14 -2 9.7 9.7
-2 -6 -14 13.3 9.7
2 6 -14 -6.8 38.5
-2 6 -14 11.2 39.6
2 -6 -14 52.59 42.8
-6 -14 2 81.39 54.49
-14 -2 6 -4.9 27.7
-2 -6 14 13.1 37.9
2 -6 -14 -3 36.2
-14 2 -6 44.9 28
14 2 6 70.49 29.8
14 -2 -6 -12.6 25.2
6 14 2 72.09 49.6
-2 6 -14 22 9.7
-14 2 -6 -0.2 19.5
2 -6 -14 -13.6 7.2
-14 2 -6 13.2 8.4
-14 -4 -6 213.08 22.6
4 6 -14 158.48 18.2
-4 -6 -14 150.98 52.99
-4 -6 -14 237.68 31.4
-14 -4 -6 168.78 53.89
-6 14 4 248.58 42.8
4 6 -14 229.18 65.69
-6 -14 -4 226.08 25.9
-6 -14 -4 173.58 72.49
14 4 -6 257.27 55.99
-4 -6 -14 85.09 54.39
6 14 -4 110.99 56.09
4 -6 14 193.18 50.69
-6 -14 4 149.69 62.59
4 -6 -14 186.28 17.9
-14 4 -6 199.68 30.7
-14 -4 6 283.77 55.39
6 14 4 159.88 62.79
-6 14 -4 108.29 39.3
-14 4 -6 181.08 25.2
-14 -4 6 203.48 13
-14 -4 6 203.48 13.1
-4 -6 14 222.68 59.09
-4 6 -14 187.58 21.2
4 -6 -14 198.98 54.09
-4 6 -14 94.89 52.49
14 -4 -6 170.78 30
4 -6 -14 192.18 53.49
14 4 6 161.58 45.4
14 -4 -6 196.68 32.4
-14 4 -6 213.88 21
6 6 -14 60.39 54.69
-6 14 6 93.69 34.8
-6 -6 -14 109.79 20.8
14 6 -6 97.29 49.8
-6 -6 -14 133.99 58.89
6 14 -6 141.59 63.19
-6 -14 -6 105.89 20.5
-6 -14 -6 109.79 73.49
-6 -6 -14 95.39 53.49
-14 -6 -6 54.29 50.59
-14 -6 6 132.49 14.3
-14 6 -6 87.49 15.7
-14 -6 6 121.29 47.3
-6 6 -14 83.69 46.7
-6 -14 6 124.59 59.09
-6 -6 14 114.59 54.29
-6 6 -14 111.19 18.5
14 6 6 118.99 46
6 -6 -14 91.09 46.7
6 -6 -14 39.7 46.7
6 -6 -14 123.59 13.4
6 14 6 42.7 53.89
-14 -6 6 95.79 13.1
14 -6 -6 80.29 19
-6 14 -6 86.99 42.1
6 -14 -6 110.49 52.49
14 -6 -6 101.59 20.6
-8 -6 -14 -64.59 58.49
-6 -14 -8 125.29 81.59
-14 -8 -6 48.2 15
8 6 -14 -28.4 56.69
-8 -6 -14 57.39 49.1
14 8 -6 3.1 50.19
-6 -14 -8 63.49 17.6
-8 -6 -14 54.69 16.3
-14 -8 -6 157.58 67.99
6 14 -8 50.19 58.59
8 -6 -14 -69.79 39.9
6 -14 -8 50.29 40.5
-8 6 -14 31.7 40.9
-8 6 -14 69.99 49.7
-6 -14 8 33.5 65.49
8 -6 -14 44.1 8.6
-14 -8 6 0.3 50.69
8 -6 -14 11 43.5
-14 -8 6 66.59 12.2
-8 6 -14 55.49 15.2
14 8 6 65.59 48.7
6 -14 -8 15.2 12.8
-8 -6 14 -41.5 44.9
6 14 8 109.39 64.69
10 6 -14 11.5 63.29
-6 -14 -10 67.89 18.5
-6 -14 -10 95.49 94.59
-10 -6 -14 57.49 18.6
-14 -10 -6 44.9 14.9
14 10 -6 111.29 72.99
-10 -6 -14 68.49 71.09
6 14 -10 5 70.59
-10 -6 -14 98.59 62.59
6 -14 -10 -0.9 43.4
-10 6 -14 102.89 47.2
-10 6 -14 61.79 15.6
6 14 10 17.9 61.79
-6 -14 10 72.59 78.09
-14 -10 6 49.5 13.7
6 -14 -10 75.69 16.5
-10 -6 14 74.99 61.29
-14 -10 6 177.78 74.79
-14 10 -6 66.29 15.8
14 -10 -6 59.79 9.5
-12 -6 -14 50.69 18.8
12 6 -14 35.6 78.29
-14 -12 -6 37.5 17.6
6 14 -12 87.59 98.69
-12 -6 -14 28.6 78.29
14 12 -6 2.8 82.89
-14 -12 -6 65.49 98.49
-6 -14 -12 58.79 19.2
6 -14 -12 -41.3 66.59
6 14 12 98.69 78.39
-12 6 -14 68.69 55.99
-14 -12 6 49.1 91.99
12 -6 -14 -11.2 56.79
-12 6 -14 51.89 18.5
14 12 6 75.39 75.69
-14 -12 6 45.6 17.6
6 -14 -12 71.49 17.2
-12 -6 14 38.7 73.89
0 8 -14 219.68 63.89
0 -8 -14 214.28 63.29
14 0 -8 179.28 45.5
0 -8 14 162.18 53.59
0 8 -14 119.19 20.1
-8 14 0 121.19 29.8
-14 0 -8 121.79 20
-14 0 -8 52.49 38.3
8 14 0 118.49 53.49
-14 0 8 189.78 42.9
-8 -14 0 104.39 18.6
-8 -14 0 93.19 65.29
-14 0 -8 138.19 36.6
8 -14 0 129.99 31.7
0 -8 -14 68.39 45
0 -8 -14 144.49 20.7
-8 -14 -2 233.08 76.39
2 -8 14 65.79 46.3
-2 -8 -14 57.69 15.6
-2 -8 -14 -11 47.7
2 8 -14 87.99 16.1
8 14 -2 66.39 56.99
-14 -2 -8 139.39 49.6
-2 -8 -14 -80.69 41.8
-8 -14 -2 75.99 17.3
14 2 -8 62.49 43.2
2 8 -14 38 52.79
8 -14 2 108.89 29.1
-14 2 8 70.89 29.5
-8 14 2 66.39 25.5
-14 2 -8 57.59 29.3
2 -8 -14 77.99 46.6
-2 8 -14 195.28 59.99
-2 -8 14 87.79 50.59
8 -14 -2 130.09 34.1
-8 14 -2 71.89 29.5
14 -2 -8 84.59 34.8
-8 -14 2 95.59 64.99
8 14 2 61.69 55.49
-14 2 -8 117.39 37.4
-14 -2 8 107.19 38.4
-2 8 -14 42.7 12.4
-14 2 -8 39.1 11.8
2 -8 -14 67.99 13.9
2 -8 -14 60.29 51.79
-4 -8 -14 895.31 116.09
-4 -8 -14 753.02 99.99
-8 -14 -4 846.42 51.99
4 -8 14 884.31 93.39
8 -14 4 818.22 65.49
4 8 -14 870.01 113.79
-4 -8 -14 816.72 50.29
8 14 -4 801.62 112.59
-8 -14 -4 961.2 129.69
14 4 -8 566.24 84.79
-14 -4 -8 845.62 49.1
-14 -4 -8 827.12 99.69
8 -14 -4 934.71 79.69
4 -8 -14 762.52 92.99
-14 4 -8 923.11 80.09
8 14 4 633.14 102.89
-14 4 -8 753.42 50.59
-4 8 -14 867.91 49.2
14 4 8 903.41 84.59
-14 -4 8 970.6 94.09
4 -8 -14 870.91 127.69
-4 -8 14 854.21 104.19
14 -4 -8 853.21 76.69
4 -8 -14 800.62 42.8
-8 -14 4 841.32 118.19
-8 14 -4 843.92 72.99
-4 8 -14 775.62 94.59
14 -4 -8 822.92 62.29
-6 -8 -14 95.69 55.59
-8 -14 -6 66.89 17.5
-6 -8 -14 65.69 89.49
-6 -8 -14 62.29 16.4
-8 -14 -6 204.08 78.59
-14 -6 -8 44.5 15.7
8 14 -6 143.19 69.99
6 -8 14 161.18 50.39
14 6 -8 -19.1 52.49
6 8 -14 144.79 62.49
-6 8 -14 59.39 48
-14 6 -8 22 24.4
8 14 6 95.59 60.49
-8 -14 6 69.59 65.79
6 -8 -14 132.79 55.29
6 -8 -14 38.6 10.7
14 6 8 58.59 48.1
-14 -6 8 69.69 10.9
-6 8 -14 31.2 12.8
14 -6 -8 85.79 27.4
-14 6 -8 62.29 14.3
-14 6 -8 61.69 23.7
8 -14 -6 52.29 33
-6 -8 14 -41.6 53.39
6 -8 -14 83.49 46.8
14 -6 -8 11.6 27.7
-8 -8 -14 447.16 38.6
-14 -8 -8 437.16 36.8
8 8 -14 274.27 82.89
14 8 -8 324.27 88.29
-14 -8 -8 420.66 93.59
-8 -14 -8 429.46 109.09
-8 -8 -14 361.66 76.09
-8 -8 -14 352.66 85.59
8 14 -8 344.37 95.29
-8 -14 -8 448.76 39.1
8 -8 -14 316.87 69.59
-14 -8 8 415.66 82.19
-14 8 -8 469.15 34
-14 -8 8 436.96 28.2
-14 8 -8 465.35 37.9
8 14 8 257.77 76.29
8 -14 -8 456.55 61.99
-8 -14 8 345.47 88.99
-8 -8 14 378.36 81.89
-8 8 -14 457.85 36.1
-14 8 -8 496.45 37.3
14 8 8 358.26 78.39
14 -8 -8 516.55 47.5
8 -14 -8 381.16 31
8 -8 -14 459.75 24.7
8 14 -10 98.89 86.69
10 8 -14 79.59 74.99
-10 -8 -14 -18.1 64.59
-8 -14 -10 87.59 21.8
-10 -8 -14 137.29 87.79
14 10 -8 76.09 82.19
-14 -10 -8 81.59 19.1
-8 -14 -10 191.08 106.69
-14 -10 -8 74.39 84.49
-10 -8 -14 111.29 23.8
14 -10 -8 122.49 23.7
-14 10 -8 108.19 19.6
-8 -14 10 255.37 93.49
10 -8 -14 150.18 62.19
-14 -10 8 100.09 80.79
-10 8 -14 143.89 24.6
-14 -10 8 85.19 17.4
8 -14 -10 60.99 47.8
8 14 10 59.59 72.99
14 10 8 9 66.89
-10 -8 14 104.69 76.29
8 -14 -10 122.99 19.6
-10 8 -14 65.19 49.99
14 12 -8 22.9 96.89
-14 -12 -8 0.3 13.8
-12 -8 -14 15.4 15.4
-8 -14 -12 197.58 117.49
12 8 -14 26.8 100.39
-8 -14 -12 -14.8 13.8
8 14 -12 88.79 86.39
-12 8 -14 -30 55.19
-14 12 -8 12.9 12.6
-12 8 -14 6.1 13.4
12 -8 -14 137.79 67.19
8 -14 -12 -14.4 67.79
8 -14 -12 -2.6 13
14 12 8 -7.4 87.79
8 14 12 -71.09 87.89
-14 0 10 330.47 58.19
14 0 -10 352.36 64.99
10 -14 0 330.27 30.7
-10 -14 0 202.58 86.79
-14 0 -10 382.66 32.3
-14 0 -10 430.16 70.49
0 10 -14 274.77 72.89
0 -10 -14 350.06 74.79
10 14 0 312.27 85.29
-10 -14 0 352.86 31.1
14 2 -10 452.95 79.69
-2 -10 -14 306.27 83.79
-2 -10 -14 291.97 69.89
10 -14 2 420.86 35.2
-14 -2 -10 435.46 34.3
-14 -2 -10 377.06 71.59
-10 -14 -2 420.36 94.89
-2 -10 -14 416.76 33.8
2 -10 14 366.26 72.99
10 14 -2 335.37 82.59
-14 2 10 387.36 56.29
-10 -14 -2 369.46 32.9
2 10 -14 350.36 75.39
10 -14 -2 369.06 37.4
2 -10 -14 326.37 29.7
2 -10 -14 384.36 72.49
14 -2 -10 399.36 65.79
-14 2 -10 390.16 32.5
10 -14 -2 295.97 32.3
-2 10 -14 296.77 70.59
-2 -10 14 342.47 77.79
10 14 2 310.47 84.79
-14 -2 10 365.56 65.09
-10 -14 2 384.66 34
-10 -14 2 347.17 91.59
-10 14 -2 421.86 34.2
-2 10 -14 342.37 30.6
-14 2 -10 337.77 59.99
2 -10 -14 225.48 78.09
14 4 -10 121.59 58.59
-10 -14 -4 199.58 28.4
4 10 -14 225.08 71.69
-4 -10 -14 175.08 26.9
-14 -4 -10 147.69 22.6
-4 -10 -14 260.97 84.49
4 -10 14 82.69 53.79
-4 -10 -14 79.59 60.99
10 14 -4 138.79 78.99
-14 -4 -10 82.09 59.39
4 -10 -14 139.49 20
-14 4 -10 140.59 22.3
-14 4 -10 164.08 47
-4 -10 14 176.08 67.19
-4 10 -14 162.58 23.6
-4 10 -14 86.99 63.59
-14 -4 10 120.69 56.29
14 -4 -10 176.58 46.9
10 -14 -4 182.48 31.1
-10 -14 4 84.79 96.39
4 -10 -14 265.57 62.79
4 -10 -14 183.58 70.49
-6 -10 -14 61.19 62.49
-6 -10 -14 105.89 75.99
-14 -6 -10 41.6 15.3
-6 -10 -14 52.99 17.3
6 10 -14 6.4 63.39
-10 -14 -6 -38.2 76.69
14 6 -10 51.59 64.29
-10 -14 -6 20 13.6
10 14 -6 -97.29 69.79
14 6 10 93.19 55.19
6 -10 -14 12.8 47.8
10 14 6 1.4 67.09
-14 6 -10 57.79 37.6
-14 -6 10 16.8 52.79
10 -14 -6 44.8 32.1
-6 10 -14 56.69 17.7
6 -10 -14 26.8 11.7
-14 6 -10 56.79 15.6
-10 -14 6 68.59 78.49
14 -6 -10 103.39 41.7
-14 -6 10 60.59 9.4
-6 -10 14 129.89 69.39
-14 -8 -10 28.5 79.89
-14 -8 -10 130.29 23.7
-8 -10 -14 105.39 67.29
-10 -14 -8 108.89 22.4
-8 -10 -14 105.69 23.2
-10 -14 -8 27.3 99.49
8 10 -14 179.38 90.89
10 14 -8 220.18 88.59
-8 -10 -14 166.18 95.39
14 8 -10 140.09 79.19
-8 10 -14 115.29 21.4
14 8 10 103.49 67.29
-8 -10 14 212.88 83.59
-10 -14 8 171.98 96.19
-14 -8 10 118.89 24.5
-14 8 -10 68.59 36.3
10 14 8 32.6 76.89
14 -8 -10 79.79 42.1
10 -14 -8 153.58 44.3
10 -14 -8 60.79 17.2
-14 -8 10 214.38 75.39
-14 8 -10 114.79 21.5
8 -10 -14 126.39 16
-10 -14 -10 246.78 130.79
14 10 -10 238.08 108.79
-10 -10 -14 465.15 40.8
-10 -14 -10 436.66 42.2
-14 -10 -10 370.46 42.9
10 10 -14 334.57 109.19
10 14 -10 149.09 103.59
-14 -10 10 516.25 33.9
-14 10 -10 460.55 37.5
-14 10 -10 384.56 47.6
14 10 10 303.87 91.79
-10 -14 10 165.08 102.19
10 14 10 327.97 94.99
14 -10 -10 375.06 56.79
-14 -10 10 392.46 174.68
-10 10 -14 461.15 39.3
-10 10 -14 230.18 63.39
10 -14 -10 480.25 33.1
10 -14 -10 410.46 69.89
10 -10 -14 593.64 89.39
-10 -10 14 525.45 107.59
-14 0 -12 14.7 12.1
-14 0 -12 34.6 54.59
-14 0 12 2 47.2
-12 -14 0 -5.8 13.4
-12 -14 0 -94.19 73.19
0 -12 -14 29.4 14.2
0 -12 14 41.9 62.29
0 12 -14 96.29 67.89
12 14 0 189.68 82.99
14 0 -12 21.5 53.59
0 -12 -14 25.8 58.89
0 -12 -14 -6.7 76.49
-14 -2 -12 -0.4 58.59
-14 -2 -12 15.3 11.8
-14 2 12 49.4 46.7
2 12 -14 -91.79 70.69
-2 -12 -14 13.9 13.3
-2 -12 -14 135.59 86.69
-2 -12 -14 1.6 62.09
14 2 -12 -44.6 58.69
-12 -14 -2 77.59 86.79
-12 -14 -2 12.5 13.4
12 14 -2 79.89 82.09
-14 2 -12 -25.5 49.2
-14 2 -12 -3 11.6
-12 -14 2 12.1 12.5
-14 -2 12 10.1 52.69
-12 -14 2 -4.8 83.89
14 -2 -12 5.7 52.19
12 14 2 -10.5 68.69
2 -12 -14 43.7 58.89
-2 -12 14 -34.4 62.59
2 -12 -14 17.5 13.2
-14 -4 -12 143.79 78.09
-4 -12 -14 42.3 16.7
4 12 -14 -23.1 74.89
-4 -12 -14 18.4 68.99
12 14 -4 46.5 79.99
-12 -14 -4 32 16.2
-12 -14 -4 13.4 91.69
-14 -4 -12 66.19 17.6
14 4 -12 14.1 62.89
14 -4 -12 -47.7 50.09
-12 -14 4 55.59 17.6
-14 4 -12 61.19 52.19
-14 4 -12 21.5 15
12 14 4 115.99 81.79
4 -12 -14 -0.1 55.49
4 -12 -14 24.6 13.9
-12 -14 4 -29.6 84.09
14 6 -12 -33 72.99
-14 -6 -12 46.6 16.8
-12 -14 -6 -30.6 97.29
6 12 -14 65.49 88.79
-12 -14 -6 41.9 16.5
-14 -6 -12 -48.4 81.39
-6 -12 -14 36.9 18.1
-6 -12 -14 73.29 103.89
-6 12 -14 39.8 23.9
6 -12 -14 39.5 14.6
-12 -14 6 39.4 16.6
12 -14 -6 29.1 21.2
12 14 6 -67.29 80.39
6 -12 -14 11.6 60.09
-14 6 -12 45.4 53.39
14 -6 -12 15.7 76.29
-14 6 -12 64.89 17.8
-6 -12 14 21.5 76.49
-14 -6 12 39.9 69.79
-12 -14 -8 -4.3 14.6
12 14 -8 103.29 104.59
-14 -8 -12 3.2 13.6
-8 -12 -14 -185.58 107.39
-8 -12 -14 9.7 13.3
8 12 -14 54.89 99.89
-12 -14 -8 11.1 117.79
14 -8 -12 -26.9 51.59
12 -14 -8 24.7 15.2
12 14 8 137.89 82.29
-14 8 -12 2.2 15.2
-14 8 -12 -102.89 45.1
-8 12 -14 -10.6 12.2
8 -12 -14 -6.1 11
-12 -14 8 65.59 110.29
-12 14 -8 62.99 26.8
12 -14 -8 -0.3 46.6
-8 -12 14 172.78 91.79
-14 -14 0 286.77 32.6
-14 -14 0 324.17 118.09
-14 0 -14 269.37 38.8
-14 0 -14 327.17 96.09
0 -14 -14 339.57 34.3
0 -14 -14 277.57 87.79
14 14 0 309.67 107.59
-14 -14 -2 290.77 32.1
-14 -14 -2 371.66 122.59
-2 -14 -14 313.17 33.4
14 14 -2 105.49 96.99
-2 -14 -14 297.17 93.49
-14 2 -14 229.18 82.89
-14 -14 2 344.87 33.7
-14 2 -14 482.05 40.8
2 -14 -14 371.16 35.7
2 -14 -14 236.28 125.29
14 -2 -14 321.07 85.79
-14 -14 2 343.87 122.69
14 14 2 236.38 104.09
-14 -14 -4 386.66 56.49
14 14 -4 290.17 113.09
-14 -4 -14 303.27 37.7
-4 -14 -14 282.67 146.19
-4 -14 -14 268.77 56.99
-14 4 -14 214.48 104.99
-14 4 -14 358.36 37
4 -14 -14 366.96 35.4
14 -4 -14 318.07 114.19
-14 -14 4 353.76 34.9
14 14 4 388.16 115.49
-15 -1 -1 81.09 12.2
-15 -1 -1 48.4 28.2
1 15 -1 62.39 47.4
-1 15 1 90.49 44.9
-15 1 1 98.69 10.4
-1 -15 -1 70.49 50.79
1 1 -15 108.59 46.7
-1 -1 -15 81.99 15.3
-1 -1 -15 166.28 47
-1 -1 -15 54.39 48.3
1 -15 1 108.39 47
15 1 -1 63.29 28.2
1 1 -15 96.09 15
-1 1 -15 70.59 13.6
-15 -1 1 85.09 29.2
1 -15 -1 125.19 49.3
-1 -1 15 77.49 42.7
1 -1 -15 72.89 13.1
1 -1 -15 80.69 36.7
1 -1 -15 100.39 40.2
-1 1 -15 65.59 42.1
-1 -15 1 69.99 47.4
-15 -1 1 89.29 11.3
1 15 1 19.6 43
-1 15 -1 74.29 44.3
15 1 1 69.09 27.8
1 15 -3 146.19 51.59
-3 -1 -15 68.79 37
-3 -1 -15 97.09 47.8
-15 -3 -1 97.79 14.2
-15 -3 -1 123.49 39.3
3 1 -15 131.99 51.59
15 3 -1 99.39 36
-15 3 1 94.79 11.1
-3 -1 -15 54.39 13
-1 -15 -3 101.89 54.59
-1 15 3 137.09 50.79
3 1 -15 95.49 13.9
-3 1 -15 94.79 15.5
-3 -1 15 158.98 50.39
-3 1 -15 24.2 39.2
1 15 3 84.99 47.8
-1 -15 3 46 48.8
-1 15 -3 66.69 45.4
3 -1 -15 92.59 13.4
1 -15 -3 -21.8 53.19
15 3 1 125.79 37.8
-15 -3 1 98.19 13.5
-15 -3 1 105.49 36.5
3 -1 -15 99.89 43.6
-3 1 -15 113.89 43.1
-1 -15 -5 339.17 77.79
-5 1 15 243.38 55.99
-15 -5 -1 218.18 20.9
15 5 -1 145.69 62.69
-1 15 5 331.37 61.69
5 1 -15 202.38 17.6
-15 5 1 208.38 16
-5 -1 -15 218.08 23.1
-5 -1 -15 259.17 55.49
-5 -1 -15 172.78 50.49
5 1 -15 110.89 53.09
-1 -15 -5 203.48 27.8
1 15 -5 147.49 60.39
-1 -15 5 217.98 60.69
-1 15 -5 126.99 56.99
-15 -5 1 256.47 67.69
-5 1 -15 96.39 47.1
1 15 5 166.88 58.29
5 -1 -15 153.18 24
5 -1 -15 190.88 59.99
-15 5 -1 208.38 17.9
-5 -1 15 169.98 51.69
15 -5 -1 216.18 18.2
-15 -5 1 233.78 19.7
-5 1 -15 234.58 54.29
-5 1 -15 207.08 24
-7 -1 -15 -4.3 39.4
-7 -1 -15 -36.5 41.9
1 15 -7 -7.1 51.19
-15 -7 -1 5.5 8.9
-7 -1 -15 -6.8 9.4
-7 1 15 -15.1 9.3
-7 1 15 5.1 37.5
-1 -15 -7 5.6 9.3
15 7 -1 48.7 49.2
-1 15 7 -26.3 39.6
7 1 -15 11.6 6.6
7 1 -15 -35.1 45.5
-15 -7 -1 -15.1 49.8
1 -15 7 -3.2 44
-15 -7 1 6.8 8.5
7 -1 -15 -1.9 5.3
-1 15 -7 -1.5 47.8
-7 -1 15 -9.6 39.3
-7 1 -15 -62.09 38
-7 1 -15 7.2 11.7
15 7 1 7.7 43
-7 -1 15 -18.9 9.5
-15 -7 1 -28.9 46.3
-15 7 -1 -1.6 7.7
7 -1 -15 -20.2 47.1
1 -15 -7 12.3 9.7
1 -15 -7 -19.9 59.89
1 15 7 12.9 46.1
-9 -1 -15 311.27 31.3
-1 15 9 247.38 62.09
-9 1 15 429.96 77.29
-1 -15 -9 324.47 31.5
-9 -1 -15 237.28 67.29
-9 -1 -15 239.38 64.79
1 -15 9 402.46 83.99
-1 -15 -9 492.85 101.79
9 1 -15 364.46 81.49
15 9 -1 283.27 75.39
1 15 -9 452.75 89.29
-15 -9 -1 303.57 27.7
-15 -9 -1 296.87 76.59
-15 -9 1 454.85 86.89
15 9 1 215.28 71.59
-9 1 -15 417.56 74.79
9 -1 -15 323.27 74.49
1 -15 -9 345.47 32.4
1 -15 -9 279.27 90.39
-15 -9 1 376.86 29
-1 -15 9 483.85 86.59
-1 15 -9 320.47 75.89
-9 1 -15 333.07 31.8
1 15 9 308.27 71.89
-9 1 -15 276.57 65.89
-9 -1 15 294.17 77.19
-1 -15 -11 6.1 12.3
11 1 -15 -36.2 62.99
-11 -1 -15 4.8 11.9
-11 -1 -15 -56.19 55.79
-15 -11 -1 11.6 11.8
-1 -15 -11 -61.89 97.39
-11 1 -15 4.7 11.5
-11 1 -15 75.29 58.19
-15 -11 1 14.3 12.9
1 -15 -11 9.1 12.4
1 15 11 -19.4 65.79
11 -1 -15 -3.3 58.49
-11 -1 15 48.4 54.19
-15 -13 -1 45.6 19.2
-13 -1 -15 54.49 18.4
-1 -15 -13 8.8 15.9
-15 -13 -1 -24.4 106.39
15 13 -1 137.29 94.59
1 -15 -13 -25.3 75.19
1 -15 -13 38.7 17.1
-15 -13 1 43.1 16.2
15 13 1 7.4 81.89
-13 1 -15 14.7 14.4
13 -1 -15 16.7 84.09
-15 -13 1 132.19 109.89
-15 -1 -3 118.09 16.2
1 -3 15 61.59 42.3
1 3 -15 36.2 48.3
3 15 -1 169.88 54.49
-3 -15 -1 8 49.99
-15 1 3 92.09 7.6
1 3 -15 74.09 13.5
-15 -1 -3 84.49 33
-3 15 1 84.19 41.5
-1 -3 -15 78.19 14.8
-1 -3 -15 10.4 40.7
15 1 -3 78.59 32.6
-15 1 3 69.19 22.3
-1 3 -15 49.7 43.2
-3 15 -1 57.79 41.6
1 -3 -15 87.79 43.4
1 -3 -15 62.09 43.7
-3 -15 1 24.3 54.89
-15 -1 3 122.69 32.8
15 1 3 31.9 27.6
-1 -3 15 101.99 45
3 15 1 115.19 50.79
-15 1 -3 100.09 14.6
-15 -1 3 98.99 9.1
-15 1 -3 104.49 32.8
15 -1 -3 79.79 27
1 -3 -15 111.99 16.7
-1 3 -15 65.99 13.9
-15 -3 -3 1255.57 97.59
-3 -3 -15 1254.27 61.39
-3 -3 -15 1447.96 114.29
3 15 -3 1319.57 122.29
-15 -3 -3 1192.38 56.59
3 3 -15 1115.29 54.19
15 3 -3 1046 92.39
3 3 -15 1341.77 116.59
-3 -3 -15 1239.28 106.09
-3 -15 -3 1035.3 127.99
3 -3 -15 1163.38 103.59
-3 3 -15 1260.97 109.39
15 -3 -3 1247.78 52.39
3 -3 -15 995.6 100.29
-15 3 -3 1236.28 54.59
-3 -15 3 1302.47 122.19
-15 -3 3 1244.68 92.19
-3 -3 15 1215.78 105.39
15 3 3 1401.76 93.59
3 -3 -15 1253.07 53.99
-15 -3 3 1272.47 48.7
3 15 3 1265.27 117.29
-3 3 -15 1155.78 58.99
5 3 -15 131.99 54.39
-5 -3 -15 252.97 62.89
-3 15 5 217.98 52.39
-15 -5 -3 184.08 53.69
-15 -5 -3 207.18 21.6
15 5 -3 86.69 45.9
5 3 -15 182.98 17.5
-5 -3 -15 202.38 23.2
3 -15 5 170.28 50.09
-3 -15 -5 206.48 27.4
-3 -15 -5 172.88 73.79
-5 -3 -15 259.17 63.29
3 15 -5 270.97 72.49
5 -3 -15 151.68 17.4
5 -3 -15 203.08 54.59
-15 -5 3 191.88 50.59
-5 3 -15 216.08 23.6
-15 5 -3 200.58 18.7
-3 -15 5 202.98 64.09
15 -5 -3 178.48 13.1
5 -3 -15 223.98 54.59
-5 3 -15 158.58 47
-5 3 -15 74.49 45
15 5 3 71.99 41.2
3 15 5 230.68 71.09
-15 -5 3 186.78 17.2
3 -15 -5 246.18 63.19
-5 -3 15 212.58 57.19
-3 15 -5 242.08 58.09
15 7 -3 -21.2 47.1
-7 -3 -15 7.9 10.6
-3 15 7 7.9 39.4
-15 -7 -3 -15.2 7.8
-15 -7 -3 -96.19 47.9
-7 -3 -15 -30 48
-3 -15 -7 -24.4 7.8
-3 -15 -7 11.3 62.69
3 -15 7 84.09 45.6
3 15 -7 12.1 55.99
7 3 -15 44.6 53.49
-7 -3 -15 -20.6 43.1
-15 -7 3 55.19 49.2
7 -3 -15 37.5 47
3 15 7 -17.5 47
7 -3 -15 3.3 5.8
-7 3 -15 -19.7 36.9
7 -3 -15 -9.9 47.1
-7 3 -15 4 43.8
15 -7 -3 -1.3 6.8
-7 3 -15 6.9 11
15 7 3 24.7 42.7
-3 -15 7 49.99 57.39
-15 7 -3 4.9 7.8
-3 15 -7 -20.6 45
-7 -3 15 9.2 42.6
3 -15 -7 -26.5 56.49
-15 -7 3 18.2 8.7
-15 -9 -3 385.06 32.2
-15 -9 -3 490.35 96.89
-9 -3 -15 521.05 91.99
-9 -3 -15 280.67 67.89
15 9 -3 185.58 73.39
-9 -3 -15 363.16 35.2
9 3 -15 563.34 94.59
-9 -3 15 329.97 72.39
15 9 3 337.97 75.39
-9 3 -15 464.15 36.2
-15 -9 3 398.76 30.7
-15 -9 3 269.57 78.49
-15 9 -3 425.06 30.3
9 -3 -15 224.88 66.59
3 -15 -9 403.36 34.2
15 11 -3 -87.09 68.59
-15 -11 -3 -1.9 11.7
3 15 -11 -16.5 69.79
-3 -15 -11 1.4 13.6
-11 -3 -15 7.9 12.1
-3 -15 -11 160.08 98.39
11 3 -15 41.3 72.79
-11 -3 -15 -2 65.09
-11 3 -15 -4.6 12.2
-15 -11 3 13.2 76.19
11 -3 -15 -32.7 56.89
-11 3 -15 -65.69 49.4
-11 -3 15 26.7 62.39
3 15 11 14 65.19
3 -15 -11 -32.9 11.5
-3 -15 11 34.8 70.19
3 -15 -11 -77.29 51.79
-15 -13 -3 49.4 16.8
15 13 -3 51.79 105.19
-13 -3 -15 47.4 18.5
-3 -15 -13 103.79 26.1
-13 3 -15 35.8 17.2
15 13 3 82.59 102.59
3 -15 -13 49.9 18.2
-15 -13 3 41.9 15.9
1 5 -15 79.99 53.39
15 1 -5 204.48 47.8
-5 15 1 222.58 47.9
1 5 -15 209.68 19.9
-15 -1 -5 178.08 45.4
-15 -1 -5 199.98 20.8
-1 -5 -15 263.27 58.89
-1 -5 -15 216.08 61.09
1 -5 15 230.98 55.39
-5 -15 -1 162.88 70.59
5 15 -1 228.18 65.69
-15 1 5 132.39 31.8
-1 -5 -15 199.88 21.5
-5 -15 1 174.18 68.39
1 -5 -15 197.28 20.2
-5 15 -1 265.27 50.19
5 15 1 356.86 70.29
-1 -5 15 274.87 59.19
15 1 5 250.27 43.5
-15 1 -5 206.88 20.1
-15 1 -5 169.58 37.1
1 -5 -15 180.98 54.79
-1 5 -15 209.88 22
-15 -1 5 257.97 43.6
15 -1 -5 214.58 42.4
-1 5 -15 143.49 57.09
-15 1 -5 206.28 33.6
1 -5 -15 216.58 61.19
-5 15 3 187.38 43.7
-15 -3 -5 160.08 21
-3 -5 -15 243.68 62.39
-5 -15 -3 221.08 29.5
-15 -3 -5 111.99 46.7
-3 -5 -15 191.68 28.6
3 5 -15 157.78 57.09
15 3 -5 274.67 54.89
-15 3 5 201.38 27.5
5 15 -3 219.08 69.59
3 -5 15 238.38 56.59
3 5 -15 186.68 19.6
-5 -15 -3 126.69 77.19
-15 3 -5 194.38 27.9
-15 3 -5 180.38 35.1
5 15 3 236.88 66.49
15 3 5 153.78 42
3 -5 -15 175.88 56.39
-5 -15 3 217.08 66.49
-3 5 -15 196.88 56.99
3 -5 -15 190.68 19
-15 -3 5 202.48 12
-3 -5 15 291.17 67.09
3 -5 -15 190.68 55.19
-5 15 -3 140.39 45.7
-3 5 -15 211.28 21.2
15 -3 -5 207.58 32.9
-15 3 -5 186.68 19.5
-15 -3 5 181.08 45.4
5 5 -15 413.16 76.89
15 5 -5 348.47 70.09
-5 15 5 359.56 57.99
5 -15 5 471.05 65.49
-15 -5 -5 382.56 30.2
-15 -5 -5 377.66 72.29
-5 -5 -15 280.17 68.59
-5 -5 -15 425.56 80.79
-5 -5 -15 354.26 31.9
-5 -15 -5 320.67 30.9
-5 -15 -5 250.67 77.79
5 5 -15 389.66 26.9
5 15 -5 315.87 78.69
-15 -5 5 362.56 63.69
5 -5 -15 362.06 68.19
5 -15 -5 447.96 74.19
-5 5 -15 374.16 30.8
5 15 5 285.97 74.19
-15 -5 5 349.37 21.2
-5 -5 15 225.68 65.29
5 -5 -15 343.07 23.3
-5 -15 5 344.67 79.19
15 5 5 389.06 63.99
-15 5 -5 376.86 27.5
-5 15 -5 278.17 58.49
15 7 -5 55.19 52.99
7 5 -15 -76.19 55.69
-5 -15 -7 120.19 76.49
5 15 -7 38.5 57.69
-7 -5 -15 35.7 50.39
-15 -7 -5 49.5 14.1
-7 -5 -15 20.8 11.9
-15 -7 -5 55.99 56.69
-7 -5 -15 62.79 54.99
-5 -15 -7 28.5 15.3
5 15 7 65.29 61.49
5 -15 -7 15.1 12.1
7 -5 -15 -43.3 45.1
7 -5 -15 37.5 46.9
15 7 5 10.9 44.4
-7 5 -15 -21.7 48.6
-7 -5 15 -51.09 48.3
-7 5 -15 30.2 13.2
-5 -15 7 -51.19 59.69
-15 -7 5 -0.3 7.7
-15 -7 5 39.5 49.99
-15 7 -5 6.7 9.5
7 -5 -15 25.5 7.9
-7 5 -15 -25.4 36.7
-15 -9 -5 473.05 36.4
-15 -9 -5 401.76 91.29
9 5 -15 356.46 90.09
5 15 -9 406.96 96.19
-9 -5 -15 473.95 39.7
-9 -5 -15 411.16 91.59
15 9 -5 430.56 87.99
-9 -5 -15 422.46 83.79
-5 -15 -9 469.15 40.2
-9 5 -15 458.45 37.3
-9 -5 15 494.55 88.49
15 9 5 551.94 87.89
9 -5 -15 416.66 78.69
-15 -9 5 432.16 31.2
-15 -9 5 445.06 89.29
-9 5 -15 355.96 67.09
-15 9 -5 505.15 35.4
-15 -11 -5 62.59 87.19
-5 -15 -11 -29.7 102.39
11 5 -15 26.5 77.29
15 11 -5 42.6 82.79
-15 -11 -5 40.9 16
-5 -15 -11 31.6 18
-11 -5 -15 21.4 14.9
5 15 -11 185.08 87.19
-11 -5 -15 102.49 82.79
5 -15 -11 56.69 15.8
-11 5 -15 33.6 15.1
15 11 5 45.9 69.99
5 15 11 46.1 76.59
-11 5 -15 100.29 55.39
5 -15 -11 63.89 55.49
-5 -15 11 118.29 82.49
-15 -11 5 34.4 14
-15 -11 5 198.48 90.39
-11 -5 15 -26.1 70.39
-1 -7 -15 -35 47
-15 -1 -7 21.3 28.3
-1 -7 -15 0 8.9
-1 -7 -15 -12.9 53.39
1 7 -15 -103.09 43.9
-15 -1 -7 -21.7 38.8
-7 -15 -1 3.4 11.6
-7 -15 -1 -101.89 61.19
7 15 -1 18.4 59.09
1 7 -15 6.4 7.8
-15 -1 -7 -5.8 8.3
15 1 -7 30.4 38.7
1 -7 15 -4.8 42.9
-7 15 1 -20.6 26.4
-15 1 7 -18.3 27
7 -15 1 -20.6 27.5
1 -7 -15 25.1 50.89
7 -15 -1 -41.2 28.6
15 -1 -7 -43.8 32.5
1 -7 -15 25.2 43.4
1 -7 -15 5.7 8.2
-15 1 -7 1.9 25.3
-7 -15 1 31.1 60.19
-1 7 -15 -4.4 8.4
-7 15 -1 -11.6 29.2
-15 1 -7 79.09 37.2
-15 1 -7 0.9 7.3
-15 -1 7 52.19 32.5
-1 7 -15 -3.4 47.5
7 15 1 -50.69 55.59
-1 -7 15 12.6 45.8
7 -15 3 -9.4 29.1
-3 -7 -15 -4.1 9.6
-3 -7 -15 -0.9 56.59
-3 -7 -15 -18.2 50.29
3 7 -15 8.2 50.59
-15 -3 -7 3.3 42.9
-15 -3 -7 -0.3 9.9
7 15 -3 -13.3 54.19
-7 -15 -3 64.69 72.09
3 7 -15 5.7 8.4
-15 3 7 48.1 25.4
-7 15 3 20.4 29.3
-7 -15 -3 4.2 11.1
15 3 -7 -40.9 42.3
-7 -15 3 -89.99 62.09
-15 -3 7 -8.6 35.1
-15 3 -7 1.1 29.7
-15 3 -7 19.5 22
3 -7 -15 -46.7 45
-3 7 -15 10.7 9.3
15 3 7 -21.6 34.3
3 -7 -15 7.6 8.4
7 15 3 20.9 60.89
-15 3 -7 10.6 8.4
-3 -7 15 43.3 50.19
7 -15 -3 -13.4 33.6
-7 15 -3 27.9 33.7
-3 7 -15 -10.8 72.69
15 -3 -7 -53.49 28.8
-5 -7 -15 17.9 12.8
-15 -5 -7 68.79 55.89
15 5 -7 -11.4 47.8
-15 -5 -7 21.8 12.9
5 -7 15 6.6 47.8
5 7 -15 69.99 62.49
-7 -15 -5 -44.7 72.09
-7 -15 -5 26.2 11.9
7 15 -5 69.29 59.59
-5 -7 -15 95.39 66.19
-5 -7 -15 14.2 46.9
-7 -15 5 128.29 76.39
-15 5 -7 23.3 19.9
-15 -5 7 19.3 6.3
-15 -5 7 12.6 45.4
-15 5 -7 36.4 11.1
5 -7 -15 3.9 48.3
5 -7 -15 8.5 49.8
5 -7 -15 16.5 8.3
-15 5 -7 14.3 17.7
-5 -7 15 3.4 50.19
-5 7 -15 4.8 9.8
15 -5 -7 17.7 25.7
15 5 7 14.8 43.4
7 15 5 -34.6 59.39
-5 7 -15 -29.5 49.4
15 -5 -7 44.8 20.9
15 7 -7 34.5 60.69
-7 -15 -7 37.5 83.39
-7 -15 -7 109.59 21.3
-7 -7 -15 171.98 67.09
-15 -7 -7 75.79 18.7
-7 -7 -15 43.1 73.49
7 7 -15 113.89 72.69
7 15 -7 198.18 79.69
-7 -7 -15 116.99 22.1
-15 -7 -7 62.59 69.79
15 7 7 14.7 48.3
-7 7 -15 89.49 18.5
7 -15 -7 68.09 16.8
-15 -7 7 102.39 14
-15 7 -7 61.99 16.1
7 15 7 -15 60.99
7 -7 -15 26.2 48.1
7 -15 -7 54.29 42.3
7 -7 -15 64.99 11.5
-7 -15 7 47.2 73.99
-7 -7 15 179.38 67.99
-7 -15 -9 75.79 21.3
-9 -7 -15 96.19 73.79
9 7 -15 49.99 76.39
15 9 -7 167.48 78.39
-15 -9 -7 91.29 20.5
-15 -9 -7 164.48 86.29
7 15 -9 39.2 82.69
-9 -7 -15 -53.59 72.89
-9 -7 -15 64.39 20
-7 -15 -9 111.09 104.19
-9 -7 15 9.6 70.49
7 15 9 171.78 77.59
-15 9 -7 77.19 17.5
-7 -15 9 101.49 87.69
7 -15 -9 142.89 50.39
-15 -9 7 63.89 14.6
9 -7 -15 122.79 64.09
-9 7 -15 86.89 52.79
-9 7 -15 95.09 20.3
7 -15 -9 79.79 17.5
-15 -9 7 207.38 77.09
15 9 7 98.99 62.69
-11 -7 -15 -81.99 91.49
15 11 -7 2.1 87.19
11 7 -15 -12.9 85.99
-11 -7 -15 24.8 17.8
-7 -15 -11 -6.7 13.6
-15 -11 -7 -16.1 13.1
-11 -7 15 44.6 88.19
-7 -15 11 -69.29 110.59
-11 7 -15 -66.39 52.29
-15 -11 7 33.5 14.7
15 11 7 -79.39 69.49
-15 11 -7 9 13.1
7 -15 -11 -16.7 55.69
11 -7 -15 -6 66.39
-11 7 -15 -6.6 14.6
15 1 -9 393.56 68.89
1 9 -15 328.17 29.8
1 -9 15 333.47 74.19
-15 -1 -9 298.07 65.89
-9 -15 -1 356.46 98.19
-1 -9 -15 370.36 80.39
-1 -9 -15 311.17 30.2
-1 -9 -15 429.26 86.49
1 9 -15 382.36 83.89
9 15 -1 236.68 77.89
-15 -1 -9 318.37 29.9
-9 -15 -1 239.38 28.2
-15 1 9 280.67 51.69
1 -9 -15 90.69 60.29
1 -9 -15 395.56 30.9
-1 -9 15 302.87 85.79
-9 -15 1 363.86 32.6
-9 -15 1 263.77 89.99
-1 9 -15 440.96 81.09
15 -1 -9 405.26 66.59
-1 9 -15 275.37 29
-15 1 -9 203.78 58.59
9 15 1 145.99 71.29
-15 -1 9 220.38 54.69
-15 1 -9 364.96 30.8
3 -9 15 399.76 75.89
-15 -3 -9 356.26 79.59
3 9 -15 530.95 99.09
9 15 -3 241.68 85.99
-3 -9 -15 310.67 80.19
-9 -15 -3 424.26 37.4
-9 -15 -3 499.35 111.79
15 3 -9 357.86 75.99
-15 -3 -9 406.66 33.6
-3 -9 -15 332.77 33.3
-3 -9 -15 432.36 91.79
9 15 3 303.57 79.89
15 -3 -9 500.85 70.29
-15 -3 9 273.77 69.19
3 -9 -15 566.74 92.09
-15 3 -9 370.86 31.6
-9 -15 3 230.18 85.69
-3 -9 15 342.57 82.79
-3 9 -15 359.36 79.69
3 -9 -15 371.86 73.49
-15 3 -9 371.26 58.29
-3 9 -15 437.66 34.6
3 -9 -15 372.46 30.2
9 15 -5 416.36 92.79
-9 -15 -5 493.55 110.09
-15 -5 -9 534.25 92.29
15 5 -9 294.47 78.39
-5 -9 -15 492.55 38.8
-5 -9 -15 487.25 101.29
-5 -9 -15 338.97 84.99
-9 -15 -5 483.35 39.6
-15 -5 -9 499.95 38.9
5 9 -15 249.88 89.69
9 -15 -5 427.96 52.89
-5 -9 15 439.26 92.49
9 15 5 505.75 94.69
15 -5 -9 378.66 54.99
-9 -15 5 424.36 99.19
5 -9 -15 493.25 31.7
-15 -5 9 313.67 70.89
-15 5 -9 461.65 35.8
5 -9 -15 436.96 79.79
-5 9 -15 447.66 37.1
15 5 9 460.95 75.89
-15 5 -9 592.64 64.29
15 7 -9 135.89 74.09
-7 -9 -15 119.89 23.5
-15 -7 -9 99.29 20.2
-9 -15 -7 273.07 104.09
9 15 -7 91.49 83.19
7 9 -15 165.48 78.09
-7 -9 -15 118.69 65.69
-7 -9 -15 149.88 78.69
-9 -15 -7 75.69 20.5
9 -15 -7 114.09 19.7
-9 -15 7 -68.69 81.59
9 15 7 66.59 74.99
-15 7 -9 117.19 19.7
-7 9 -15 78.59 17.9
-7 -9 15 42.2 69.69
7 -9 -15 75.79 57.69
-15 7 -9 81.09 35
15 -7 -9 84.59 33.9
9 -15 -7 57.39 39.8
15 7 9 87.69 59.49
-15 -7 9 41.1 65.39
7 -9 -15 71.59 13.5
-15 -9 -9 13.4 89.49
9 15 -9 125.89 89.69
-9 -9 -15 220.98 160.18
-9 -9 -15 158.08 78.69
-15 -9 -9 101.39 22
15 9 -9 170.08 88.59
-9 -15 -9 94.19 104.69
-9 -15 -9 87.99 21.1
-9 -9 -15 68.79 22.3
9 9 -15 43.7 87.09
9 15 9 123.39 84.19
-9 -15 9 37.8 99.69
-9 -9 15 58.99 83.49
-15 -9 9 53.09 85.79
-9 9 -15 84.99 20.6
15 -9 -9 76.99 29.4
9 -9 -15 48.1 66.79
15 9 9 69.09 70.99
-15 -9 9 89.89 17.1
-9 9 -15 25.4 57.89
9 -15 -9 99.29 20
9 -15 -9 23.3 52.09
-15 9 -9 78.49 18.6
-15 -1 -11 -4.1 11.6
-1 -11 -15 -12.7 71.49
-11 -15 -1 54.99 89.39
-15 1 11 12.7 46.5
-15 -1 -11 74.49 58.29
1 11 -15 104.19 76.89
15 1 -11 -15.9 53.69
11 15 -1 -20.6 79.29
-1 -11 -15 -87.89 68.79
-1 -11 -15 -11.9 13.2
-11 -15 -1 2.3 12.4
-11 -15 1 14.2 11.9
1 -11 -15 47.9 58.29
1 -11 -15 -1.7 12.9
1 -11 -15 78.39 78.39
-1 -11 15 -3 68.39
-11 -15 1 81.49 86.39
11 15 1 56.09 78.09
15 -1 -11 76.99 56.29
-15 -1 11 52.39 50.59
-15 1 -11 -3.7 12.1
-15 1 -11 -120.89 47.1
-15 -3 -11 11.1 11.4
15 3 -11 46.3 64.99
-11 -15 -3 -113.29 82.39
-15 -3 -11 -66.29 69.79
-11 -15 -3 -13.2 14.1
-3 -11 -15 9.9 13.6
11 15 -3 6.5 79.59
-3 -11 -15 -16.8 67.19
15 -3 -11 -21.4 51.59
-11 -15 3 93.69 95.59
3 -11 -15 7.6 67.49
-15 3 -11 -10.6 11.7
-11 -15 3 25.5 14.2
-15 -3 11 20.3 53.49
-3 11 -15 13.7 11.8
11 -15 -3 -15.3 16.1
11 15 3 17.5 76.79
5 11 -15 -23.4 79.79
-5 -11 -15 128.79 74.79
-15 -5 -11 123.19 75.29
-5 -11 -15 -46 88.69
-5 -11 -15 45.1 17.8
-11 -15 -5 99.69 103.99
15 5 -11 -35.3 67.69
-15 -5 -11 32.3 14.6
-11 -15 -5 55.49 16.8
11 15 -5 -23 88.59
15 -5 -11 43.6 48.6
-15 5 -11 41 15.3
-15 5 -11 65.19 48
5 -11 -15 19.7 12.8
5 -11 -15 17.8 59.99
-11 -15 5 26.8 15.9
-5 11 -15 71.49 18.2
11 15 5 -30.7 77.09
-11 -15 5 79.79 90.99
-15 -5 11 50.49 65.69
-7 -11 -15 10.4 16.5
-7 -11 -15 138.99 108.09
-7 -11 -15 -7.1 84.19
15 7 -11 -115.99 102.29
-11 -15 -7 41.2 108.69
11 15 -7 13.3 100.49
-11 -15 -7 32 17.9
7 11 -15 -18.1 92.79
11 -15 -7 4.5 13.5
7 -11 -15 8.9 82.19
11 -15 -7 39.2 37
-11 -15 7 6.9 106.39
11 15 7 81.89 83.79
15 -7 -11 -72.69 45.2
-7 -11 15 30.7 87.89
15 7 11 60.59 76.89
-7 11 -15 -7.3 12.2
7 -11 -15 30.3 12.1
-15 7 -11 6.3 14
-15 7 -11 66.89 46.4
15 1 -13 13.6 79.39
-15 -1 -13 100.69 96.59
-15 1 13 -19.3 61.09
-13 -15 -1 47.8 18.5
-1 -13 -15 -66.59 80.19
-1 -13 -15 46.1 16.9
-13 -15 1 54.69 18.7
15 -1 -13 -73.99 64.69
1 -13 -15 73.99 19.1
-15 1 -13 44.5 69.09
1 -13 -15 29.4 77.09
-3 -13 -15 40.9 16
-3 -13 -15 -11.7 81.59
-15 -3 -13 46.3 19
13 15 -3 53.79 103.89
-13 -15 -3 244.38 143.99
-13 -15 -3 43.9 19.9
-13 -15 3 26 18
-13 -15 3 37.2 111.69
3 -13 -15 44.3 15.8
-15 3 -13 65.59 18.8
-15 3 -13 -71.69 64.39
15 -3 -13 167.88 69.09
13 15 3 13.8 100.09
-16 0 0 235.78 17.8
0 0 -16 215.48 21.6
0 0 -16 196.38 60.39
0 16 0 208.68 61.69
16 2 0 62.19 34.1
0 16 -2 -60.29 53.59
2 0 -16 -0.9 7.6
2 0 -16 9.9 46.4
16 -2 0 1.4 10
-2 0 -16 0.6 9.2
-2 0 -16 7.7 37.9
-2 0 -16 -3.2 43.3
-16 2 0 -4.2 9.1
-16 -2 0 12.2 7
-16 -2 0 -36.4 28.1
-16 2 0 3 5.9
-16 4 0 89.29 12.5
4 0 -16 91.49 13.5
4 0 -16 47.6 46.8
16 4 0 76.49 42.2
0 -16 -4 34.5 61.79
0 -16 4 190.38 62.39
0 16 -4 157.68 56.69
0 16 4 58.89 49.1
-4 0 -16 94.59 51.59
-4 0 16 117.09 50.89
-16 -4 0 101.59 14.9
-16 -4 0 128.99 44.7
-4 0 -16 83.59 48.6
-4 0 -16 69.99 15.3
-6 0 -16 128.19 55.79
0 -16 -6 14.4 67.69
0 -16 6 98.29 61.49
0 16 -6 62.19 60.39
0 16 6 28.4 50.79
0 -16 -6 78.79 17.5
-16 -6 0 87.79 14.4
-16 -6 0 43.1 48.7
-16 6 0 78.19 12.3
-6 0 -16 58.49 14.9
6 0 -16 57.29 10.7
6 0 -16 0 51.39
-6 0 -16 20.4 49.2
-6 0 16 -96.89 43.3
16 6 0 94.39 49.3
0 -16 -8 14.5 12
-8 0 16 47.8 52.39
-16 -8 0 6 10.2
-8 0 -16 3 10.9
-8 0 -16 1.3 52.29
0 -16 8 53.69 63.49
0 -16 -8 -45.6 73.09
-16 -8 0 -43.6 57.29
16 8 0 49.7 56.19
8 0 -16 11.1 57.29
0 16 8 -104.49 47.3
0 16 -8 -91.39 65.59
0 -16 -10 159.18 26.9
-10 0 -16 179.28 27.9
-16 -10 0 178.98 23.7
-10 0 16 113.59 64.39
10 0 -16 316.27 81.89
16 10 0 27.6 76.09
-10 0 -16 119.79 63.49
-16 -10 0 192.18 86.79
0 -16 -12 -5.9 14.6
-12 0 -16 12.3 14.3
-16 -12 0 4.7 13.2
0 2 -16 -26.2 47.2
-16 0 -2 0.9 6.8
0 -2 -16 27.2 10.1
-16 0 2 14.7 24.6
2 16 0 -23.8 47.3
0 -2 16 -25.4 41.3
0 2 -16 -2.9 7.1
-2 -16 0 26.1 53.39
-2 16 0 -13.4 39.9
2 -16 0 -34.2 42
16 0 -2 5.3 28.7
0 -2 -16 5.7 41
-16 0 2 5.4 5.1
0 -2 -16 -18.9 41.9
-2 16 2 618.94 83.99
-16 2 2 597.14 26.9
-2 -2 -16 747.13 98.39
-2 -2 -16 671.23 86.79
-16 -2 -2 595.74 34.8
2 -16 2 653.53 87.89
16 2 -2 637.44 68.99
2 16 -2 528.75 87.09
-2 -2 -16 589.64 38.3
2 2 -16 598.64 35.4
-16 -2 -2 571.94 67.59
-16 2 2 650.93 37.3
-2 -16 -2 214.18 109.29
2 -2 -16 672.43 88.89
2 -16 -2 721.23 95.19
-2 16 -2 775.42 93.19
-16 2 -2 571.64 34.5
2 -2 -16 520.15 77.89
-16 -2 2 614.44 29.3
-16 -2 2 629.54 66.49
16 -2 -2 616.94 39.4
-2 2 -16 571.44 86.39
-16 2 -2 584.44 32.7
-16 2 -2 628.34 34.3
2 -2 -16 609.54 35.3
16 2 2 599.64 62.99
2 16 2 720.63 97.19
-2 2 -16 600.94 43.6
-4 -2 -16 48.6 47.4
4 2 -16 116.19 48.9
4 2 -16 56.49 11.6
2 -16 4 96.19 52.19
-16 -4 -2 129.59 45.1
16 4 -2 116.09 44.6
-4 -2 -16 50.79 14
-4 -2 -16 80.39 48.9
-2 16 4 76.69 47.3
-2 -16 -4 57.99 18.9
2 16 -4 51.59 55.29
-16 -4 -2 80.89 15
16 -4 -2 63.49 10.3
4 -2 -16 80.29 12.8
2 16 4 144.19 55.49
-16 -4 2 130.79 44
-16 4 -2 88.59 12.8
-4 2 -16 101.49 17.8
-16 -4 2 65.99 11.8
-4 2 -16 61.09 48.4
-4 -2 16 24 44.6
-2 16 -4 21.1 47.4
4 -2 -16 -40.7 45.9
4 -2 -16 69.49 51.39
2 -16 -4 7.6 54.09
16 4 2 65.09 38.2
-4 2 -16 60.29 43.8
-6 -2 -16 153.58 58.29
-6 -2 -16 116.99 20
-16 -6 -2 81.49 54.29
6 2 -16 55.19 60.59
16 6 -2 195.28 57.59
2 -16 6 33.5 55.49
-2 -16 -6 68.09 84.89
-16 -6 -2 129.89 19.6
-6 -2 -16 80.09 50.19
-2 -16 -6 110.09 21
-2 16 6 66.49 47.6
6 2 -16 140.99 15.4
2 16 -6 162.68 67.59
-6 -2 16 83.19 48.8
-16 6 -2 149.19 17.1
-2 16 -6 118.89 56.49
-6 2 -16 195.98 26.4
-2 -16 6 -19.9 53.99
-16 -6 2 132.29 17.4
2 16 6 49.99 61.59
6 -2 -16 29.5 62.79
6 -2 -16 51.49 57.69
-6 2 -16 39.4 52.69
-6 2 -16 214.38 56.59
-16 -6 2 176.08 55.09
16 6 2 205.78 58.09
2 -16 -6 329.07 79.19
2 -16 -6 132.69 23.4
-2 -16 -8 -13.5 80.99
-8 -2 -16 6 54.69
-8 -2 -16 17.5 54.89
8 2 -16 108.49 66.49
-16 -8 -2 -85.59 59.79
-2 -16 -8 33 15.6
2 16 -8 -29.9 63.29
-8 -2 -16 38 15.2
16 8 -2 48.5 56.19
-16 -8 2 18.9 11.4
-8 2 -16 -32.3 46.5
2 16 8 109.49 59.59
8 -2 -16 22.2 7.3
8 -2 -16 -50.89 56.79
2 -16 -8 4.4 11.1
-8 -2 16 30.7 55.79
-8 2 -16 -2.4 11.8
-2 -16 8 151.68 69.39
-16 -8 2 31.5 57.99
-16 8 -2 18.6 10.9
16 8 2 60.49 51.99
16 10 -2 129.49 80.79
-2 -16 -10 195.28 29.1
-10 -2 -16 252.77 80.59
10 2 -16 171.48 81.19
-10 -2 -16 252.57 29
-16 -10 -2 203.98 27.3
-16 -10 -2 371.96 99.89
16 10 2 117.89 75.09
2 -16 -10 271.87 29.8
10 -2 -16 244.98 77.29
-10 -2 16 207.68 71.29
-10 2 -16 191.08 28.4
-16 -10 2 221.28 25.5
-16 -10 2 233.48 83.29
-16 -12 -2 19.4 15.4
-12 -2 -16 20.4 17.3
-2 -16 -12 0.3 16.3
2 -16 -12 60.09 19.9
-16 -12 2 29.3 16.5
-12 2 -16 23.4 15.4
-16 0 -4 137.19 40.5
-4 -16 0 177.98 65.79
0 -4 -16 65.39 48
-16 0 -4 121.49 17.2
-16 0 4 51.99 26.8
0 4 -16 89.69 16.4
0 4 -16 143.09 52.59
4 -16 0 84.59 45.7
4 16 0 95.19 61.29
-4 16 0 99.99 48.2
0 -4 -16 80.29 15.2
16 0 -4 19.3 32.1
0 -4 -16 117.39 54.09
0 -4 16 79.29 52.39
4 16 -2 77.89 60.19
2 4 -16 59.99 56.69
-16 2 4 96.99 22.9
-4 -16 -2 66.99 64.59
-16 -2 -4 19.1 36.9
16 2 -4 115.69 41
-4 16 2 73.29 40.1
-2 -4 -16 65.99 54.19
4 -16 2 171.38 50.89
-16 -2 -4 62.99 14.2
-2 -4 -16 49.2 49.6
2 4 -16 71.59 13.8
2 -4 16 100.09 52.39
-4 -16 2 27 62.19
-16 2 -4 72.89 14
-16 2 -4 83.79 22.2
-16 2 -4 59.79 19.2
-4 16 -2 116.59 43.6
4 16 2 7.1 52.59
16 2 4 126.99 39.4
2 -4 -16 50.79 12.1
2 -4 -16 107.69 49.3
-2 4 -16 75.39 14.5
4 -16 -2 55.89 47.2
-2 -4 16 37.9 48.1
16 -2 -4 78.39 26.9
2 -4 -16 79.09 52.19
-16 -2 4 72.19 8
-2 4 -16 24.4 51.69
-16 -2 4 115.09 39.6
4 4 -16 31.6 9.8
-4 -4 -16 -39.2 48.9
4 16 -4 53.59 58.09
-4 16 4 -76.19 37.1
-4 -16 -4 5.5 11.8
-4 -16 -4 -73.49 67.99
-16 -4 -4 47.5 13.2
16 4 -4 81.09 48.9
-4 -4 -16 35.3 12.1
4 -16 4 23.4 45
-4 -4 -16 45.9 57.29
-16 -4 -4 -17.3 45.2
-16 -4 4 55.49 40.5
-16 4 -4 33.1 10.6
-4 4 -16 22.1 10.6
4 16 4 -7.3 57.99
4 -16 -4 42.5 49.9
16 4 4 21.5 38.2
-4 16 -4 -16.9 43
4 -4 -16 8.8 45.8
-4 4 -16 34.4 47.7
-4 -16 4 7 55.99
4 -4 -16 22.4 9.5
-16 -4 4 49 8.5
-16 -6 -4 51.49 55.59
-6 -4 -16 -17.3 57.49
-6 -4 -16 -82.79 58.49
-4 -16 -6 1.8 13.8
4 16 -6 -12.2 65.29
6 4 -16 74.59 63.49
-6 -4 -16 17.8 12.9
16 6 -4 -43.8 49.4
6 -4 -16 35.2 10.2
-6 4 -16 -98.19 50.19
4 -16 -6 29.5 14
6 -4 -16 74.59 64.39
-6 4 -16 33.5 13.7
4 16 6 17.6 57.49
-6 -4 16 81.49 58.59
6 -4 -16 62.79 50.79
-16 6 -4 13.5 9.1
-6 4 -16 -10.2 42.3
-16 -6 4 43.7 49
16 6 4 30.7 46.5
-8 -4 -16 70.99 69.89
-4 -16 -8 -14.6 78.89
8 4 -16 34.4 66.09
-8 -4 -16 -51.49 61.79
-16 -8 -4 111.49 71.79
-8 -4 -16 15.6 13.3
-4 -16 -8 15.9 13.4
4 16 -8 82.29 75.09
16 8 -4 -38.2 59.09
-16 -8 -4 42.1 15
-16 -8 4 46.6 63.59
-8 4 -16 0.6 48.3
8 -4 -16 19.7 7.3
-16 -8 4 37 12.1
16 8 4 66.89 57.59
-16 8 -4 31.1 11.9
8 -4 -16 -51.59 57.99
-4 -16 8 -13.5 72.79
4 16 8 28.4 62.69
-8 -4 16 -8.5 60.99
-8 4 -16 35 14.1
4 -16 -8 11.6 13.1
-4 -16 -10 163.98 27.7
-10 -4 -16 152.38 25.9
16 10 -4 63.99 79.09
-16 -10 -4 266.37 95.99
-4 -16 -10 98.89 110.99
-10 -4 -16 158.98 82.39
4 16 -10 250.87 96.19
-16 -10 -4 152.28 23.8
10 4 -16 72.69 83.39
10 -4 -16 200.58 74.79
-10 4 -16 159.98 27.2
16 10 4 197.98 75.59
4 16 10 251.27 86.89
-10 4 -16 153.08 65.19
-16 -10 4 224.58 24.4
-16 -10 4 130.39 87.39
-4 -16 10 261.77 93.89
4 -16 -10 165.48 25.1
-10 -4 16 174.38 77.99
-16 0 -6 52.39 37.2
-16 0 -6 29.7 12.2
6 16 0 51.79 58.29
0 6 -16 55.09 52.19
16 0 -6 54.09 38.2
0 6 -16 55.79 14.4
-16 0 6 101.89 34
-6 -16 0 108.59 76.29
0 -6 -16 28.8 52.09
0 -6 16 77.59 55.29
0 -6 -16 51.79 13
0 -6 -16 19.8 55.29
2 6 -16 142.19 62.99
6 16 -2 238.78 79.49
-2 -6 -16 116.69 20.7
2 6 -16 120.89 18.5
-6 -16 -2 11.4 67.69
-16 -2 -6 123.29 22
-2 -6 -16 75.19 60.89
-16 2 6 37.3 26.7
-2 -6 -16 73.09 60.69
-16 -2 -6 147.69 51.79
16 2 -6 111.59 48.7
-6 -16 -2 151.28 25.8
-2 6 -16 187.78 24.6
16 -2 -6 111.89 36.8
2 -6 -16 116.19 18.7
2 -6 -16 99.19 81.59
-2 6 -16 165.78 62.79
-2 -6 16 236.08 66.29
-16 -2 6 142.39 42.7
6 16 2 123.89 68.49
-16 2 -6 126.69 32.2
-6 -16 2 39.4 72.09
-16 2 -6 182.78 20.5
16 2 6 153.58 41.5
-16 2 -6 99.89 26.6
2 -6 -16 74.69 53.59
-4 -6 -16 6.7 60.39
-16 -4 -6 24.9 12.3
-6 -16 -4 -20 74.79
-6 -16 -4 49.1 14.7
-4 -6 -16 41.8 14.5
4 6 -16 -30.7 60.29
-4 -6 -16 114.49 58.39
4 6 -16 17 10.5
4 -6 16 5.9 50.39
16 4 -6 69.39 52.39
-16 -4 -6 55.69 54.39
6 16 -4 27.8 63.39
16 4 6 -43.2 38.7
-16 -4 6 59.39 46
-4 6 -16 20 11.2
-4 -6 16 74.79 55.19
-16 4 -6 28 11.6
-16 4 -6 18.8 14.5
-16 4 -6 52.49 15
-4 6 -16 56.49 53.19
6 16 4 -20.8 57.09
4 -6 -16 -8.8 50.49
16 -4 -6 28.1 16.8
16 -4 -6 -5.9 22.3
-6 -16 4 94.69 76.19
4 -6 -16 74.49 55.39
4 -6 -16 42 11.3
-6 -6 -16 16.3 14.8
16 6 -6 83.89 59.39
6 6 -16 -22.7 61.09
-6 -6 -16 40.8 72.19
-6 -16 -6 -15.7 85.39
-16 -6 -6 -94.09 59.99
-6 -6 -16 -23 56.19
-6 -16 -6 33.9 16.6
-16 -6 -6 37.5 13.6
6 16 -6 50.39 70.79
-16 6 -6 49.99 13.4
-16 -6 6 37.2 9.4
6 -6 -16 -13.4 52.39
16 6 6 -26.5 47.7
6 16 6 76.99 61.99
-16 -6 6 -78.99 53.19
-6 6 -16 21.9 13.2
6 -6 -16 36.8 9.3
-6 -16 6 124.99 81.09
-6 -6 16 -72.79 52.99
-16 -8 -6 -15.9 80.29
-6 -16 -8 25.9 16.7
-8 -6 -16 10.6 68.29
-16 -8 -6 26.7 13.5
-8 -6 -16 25 15
-8 -6 -16 18.1 80.09
16 8 -6 -73.69 64.69
8 6 -16 148.09 83.59
8 -6 -16 6.4 7.3
-16 8 -6 10.3 11.8
6 16 8 8.3 70.69
16 8 6 -2.5 55.69
-8 -6 16 -30.2 66.49
-8 6 -16 7.7 11.4
-8 6 -16 -32.1 46.8
8 -6 -16 -54.09 58.59
6 -16 -8 14.7 13.1
-16 -8 6 2.5 10.2
-10 -6 -16 105.89 94.49
-6 -16 -10 -52.79 111.99
-16 -10 -6 0.5 13.6
16 10 -6 218.08 95.99
-10 -6 -16 4.9 15.2
-6 -16 -10 -3.5 13.7
6 16 -10 209.78 95.69
10 6 -16 10.7 83.79
10 -6 -16 21.9 73.29
-10 -6 16 88.49 81.19
-10 6 -16 28 13.3
-16 -10 6 26.4 13.8
-16 10 -6 1 12.6
6 16 10 -11.4 80.69
16 10 6 154.98 78.39
-6 -16 10 -54.29 90.09
6 -16 -10 40.6 61.99
6 -16 -10 1.3 14.6
-16 0 -8 23.7 11.6
-16 0 -8 -43.1 43.6
0 8 -16 -0.8 10.4
-8 -16 0 10.4 12.2
-8 -16 0 3.8 83.09
0 -8 -16 -6.1 9.6
-16 0 8 35.4 37.7
0 8 -16 79.39 66.29
8 16 0 -78.89 66.59
16 0 -8 -5.3 45.4
0 -8 -16 -24.5 59.69
-16 2 8 -40.7 29.7
-2 -8 -16 27.8 12.9
-2 -8 -16 33.2 69.79
-16 -2 -8 25.2 11.8
8 16 -2 18.1 72.39
-8 -16 -2 21.2 12
-8 -16 -2 100.29 84.89
2 8 -16 134.59 69.49
16 2 -8 69.69 54.49
-2 -8 -16 25.2 62.89
2 -8 16 -58.99 53.19
-16 -2 -8 116.49 57.89
2 8 -16 16.3 11
-16 2 -8 31.8 12.3
-16 2 -8 5.1 39.7
2 -8 -16 -1.8 57.39
8 16 2 120.99 73.49
16 -2 -8 1.9 39.8
-8 -16 2 14.5 70.29
-2 -8 16 12.5 61.59
-2 8 -16 9.3 12.1
-2 8 -16 -78.79 55.89
2 -8 -16 7.5 10.1
-16 -2 8 -51.99 38.7
2 -8 -16 49 63.99
-8 -16 -4 59.69 91.79
16 4 -8 40.8 58.79
8 16 -4 30.3 75.79
-4 -8 -16 51.39 60.09
4 8 -16 -28.7 71.69
-16 -4 -8 -14.8 58.59
-8 -16 -4 39.1 17.2
-16 -4 -8 18.5 12.5
-4 -8 -16 39.3 16.1
-4 -8 -16 107.79 78.99
-16 4 -8 23.6 11.6
4 -8 -16 42 12
8 16 4 37.5 65.29
16 4 8 76.19 50.29
-16 4 -8 26.7 31.4
-8 -16 4 206.98 87.59
-4 -8 16 -3.3 57.69
-16 -4 8 64.29 51.69
-4 8 -16 50.39 16.6
4 -8 -16 106.39 59.49
16 -4 -8 38.9 34.7
-6 -8 -16 -51.09 64.59
-8 -16 -6 6.5 14.1
-16 -6 -8 2.3 12.7
-6 -8 -16 -14.2 10.9
8 16 -6 -58.19 80.59
-16 -6 -8 -56.39 65.49
16 6 -8 89.09 72.39
6 8 -16 -61.39 71.39
-8 -16 -6 -22.9 95.49
-6 -8 -16 -4.9 79.69
8 16 6 -46 73.49
-16 6 -8 12.6 13.7
-8 -16 6 -87.19 83.29
-6 -8 16 -102.89 66.79
-16 6 -8 -18.5 10.5
-16 -6 8 -48.9 59.89
6 -8 -16 -84.09 54.79
6 -8 -16 10.2 9.5
16 6 8 -45.5 50.49
-6 8 -16 3.6 12.6
8 16 -8 -62.79 80.59
8 8 -16 29.1 87.79
-8 -8 -16 -38.6 68.69
-8 -16 -8 9.5 16.2
-8 -16 -8 160.78 117.39
-8 -8 -16 56.29 27.5
-8 -8 -16 85.79 90.29
16 8 -8 38.5 83.29
-16 -8 -8 34.2 16.3
8 -8 -16 5.8 64.69
-8 8 -16 87.89 58.39
-16 8 -8 28 14.7
-8 -8 16 -31.4 76.49
8 -16 -8 20 14.4
8 16 8 -43.7 80.69
16 8 8 38.9 65.09
8 -16 -8 35.1 51.49
-8 8 -16 24.1 16.3
-16 -8 8 -52.49 82.29
-10 -16 0 170.88 27.7
0 -10 16 106.89 73.69
-10 -16 0 210.18 94.09
0 -10 -16 160.68 24.3
0 -10 -16 250.57 91.99
0 -10 -16 180.28 76.49
-16 0 10 80.99 51.29
10 16 0 121.39 78.49
16 0 -10 154.28 65.59
-16 0 -10 126.19 20.8
-16 0 -10 131.69 58.99
0 10 -16 243.78 85.19
-10 -16 -2 81.59 96.09
10 16 -2 290.87 96.19
2 10 -16 265.57 85.89
-16 -2 -10 264.07 28.3
-16 -2 -10 54.49 70.69
-10 -16 -2 213.08 29.9
16 2 -10 173.48 70.59
-2 -10 -16 215.58 27.9
-2 -10 -16 76.09 112.19
-2 -10 -16 188.68 77.99
-2 10 -16 256.17 28.9
-16 -2 10 226.38 65.09
2 -10 -16 254.77 27.4
-10 -16 2 224.28 30.4
10 16 2 50.59 81.49
10 -16 -2 211.78 34.3
-16 2 -10 207.68 27.8
-16 2 -10 286.57 62.19
2 -10 -16 316.57 83.19
-10 -16 2 203.08 106.79
-2 -10 16 248.18 82.59
-16 -4 -10 221.88 83.29
-16 -4 -10 174.08 26.3
-4 -10 -16 144.19 106.69
-10 -16 -4 179.38 29.4
-10 -16 -4 74.69 108.89
10 16 -4 122.09 100.69
-4 -10 -16 198.38 27.8
-4 -10 -16 141.09 79.29
4 10 -16 166.28 91.99
10 16 4 136.89 90.49
-16 4 -10 124.69 49.7
4 -10 -16 121.09 69.89
-16 4 -10 178.28 24
10 -16 -4 170.98 37.8
-10 -16 4 234.58 110.89
-4 10 -16 163.08 25.5
16 -4 -10 84.29 51.49
4 -10 -16 134.19 20.7
-6 -10 -16 67.09 83.19
-16 -6 -10 31.8 16.3
-6 -10 -16 -24 97.69
10 16 -6 -9.1 91.69
6 10 -16 -24.4 90.99
-10 -16 -6 -5.3 13.8
-10 -16 -6 144.29 116.89
16 6 -10 -83.49 80.49
-6 -10 -16 -15.5 13.6
-10 -16 6 -114.59 88.49
16 -6 -10 0.7 41.2
-6 -10 16 -77.89 83.19
-6 10 -16 7 13.1
6 -10 -16 -10.1 10.2
6 -10 -16 -181.28 70.59
-16 6 -10 -2 12.4
10 -16 -6 32.9 38.2
16 6 10 -2.8 62.89
10 16 6 28.7 79.39
-12 -16 0 -42 100.89
-12 -16 0 -18.3 12.3
-16 0 12 -66.79 61.19
-16 0 -12 13.8 19.3
-16 0 -12 -92.09 66.59
16 0 -12 -35.3 71.59
0 -12 -16 -17 13.8
0 -12 -16 -114.69 76.69
12 16 0 29.8 97.69
-16 -2 -12 62.49 30.7
-16 2 12 58.59 59.79
-2 -12 -16 44.1 16.2
-2 -12 -16 37.3 88.69
-12 -16 -2 -10.7 117.39
12 16 -2 103.29 92.59
12 16 2 47.6 101.09
16 -2 -12 -21.6 64.49
-16 2 -12 -81.49 70.09
-12 -16 2 37.4 115.09
2 -12 -16 14.5 14.1
-12 -16 2 60.79 17.6
-17 -1 -1 7.8 7.4
1 1 -17 20.5 52.29
1 17 -1 -50.69 49.3
-1 17 1 50.69 52.19
-17 1 1 2 6.1
-17 1 1 -48.1 16.8
-1 -17 -1 9.1 59.89
17 -1 1 20.5 18.8
-1 -1 -17 20.2 45.6
-1 -1 -17 -1.9 49
1 1 -17 8.9 9.4
1 -17 1 106.99 55.69
-1 -17 1 68.39 58.59
-1 1 -17 -34.9 43.9
-17 1 -1 -23.8 19
1 -17 -1 12 54.49
-1 17 -1 47.7 52.59
1 -1 -17 5.5 8.5
1 -1 -17 21.7 49.1
1 -1 -17 38.1 51.89
-1 1 -17 8.5 52.79
-17 -1 1 4 6.5
-17 1 -1 -2.3 7
1 17 1 -11.4 53.49
17 -1 -1 2 19.6
-1 1 -17 8.6 9.6
17 3 -1 69.49 42
-1 17 3 -34.8 52.19
-3 -1 -17 36.7 11.9
1 -17 3 -26 54.49
1 17 -3 59.29 60.39
-17 3 1 30.5 8.3
-17 -3 -1 86.29 42.2
-3 -1 -17 47.7 52.89
-3 -1 -17 33.7 51.29
3 1 -17 29.4 10.4
3 1 -17 21.1 63.09
-17 -3 -1 32.8 10.9
-1 -17 -3 -40.8 67.19
3 -1 -17 28 10.6
-1 17 -3 48.3 57.49
-17 3 -1 55.59 10.9
1 17 3 47.5 54.89
1 -17 -3 -3.7 59.29
3 -1 -17 98.19 50.39
3 -1 -17 66.39 55.09
-17 -3 1 53.19 37.5
-3 1 -17 35.6 12.1
-3 1 -17 -34 46.5
-3 1 -17 65.99 54.69
-17 -3 1 21.1 9
-1 -17 3 14.8 58.89
17 3 1 104.79 41.5
-3 -1 17 52.79 50.69
-5 -1 -17 60.79 53.29
-1 -17 -5 -7.6 11.5
-5 -1 -17 18.3 12.9
17 5 -1 31.4 44.8
-17 -5 -1 35.7 49
-17 -5 -1 27.4 11.2
5 1 -17 36.2 10.6
5 1 -17 36.3 60.79
-1 -17 -5 44.5 74.29
-5 -1 -17 -25 50.89
1 17 -5 46 65.19
-5 1 -17 91.49 59.69
1 -17 -5 24 15
-17 -5 1 37.9 49.8
1 17 5 98.79 63.69
-17 5 -1 22.4 9
5 -1 -17 10.4 60.99
-5 1 -17 11.6 11
-5 1 -17 33 49.7
-17 -5 1 25.7 10.2
17 5 1 89.89 47.7
-5 -1 17 -21.6 50.49
5 -1 -17 15.4 8.6
-1 -17 5 -0.6 61.79
-17 -7 -1 25.4 11.5
-17 -7 -1 15.3 58.89
7 1 -17 -127.79 64.89
7 1 -17 21 8.9
-1 -17 -7 19 14.7
17 7 -1 35.2 55.79
-7 -1 -17 17.6 59.39
-7 -1 -17 -22.9 63.39
-7 -1 -17 18.3 13.1
-7 1 -17 18.1 12.3
-7 1 -17 -19.6 51.39
1 -17 -7 32.4 16.5
17 7 1 63.29 58.29
-17 -7 1 42.7 13.1
-7 -1 17 27.2 62.69
7 -1 -17 5 13.3
-17 -7 1 -9.5 57.29
7 -1 -17 -29.4 66.19
-7 1 -17 -87.49 62.79
-9 -1 -17 160.88 25.3
9 1 -17 207.38 85.59
17 9 -1 179.38 75.79
-17 -9 -1 180.08 80.49
-1 -17 -9 146.29 25.8
-9 -1 -17 176.68 76.49
-17 -9 -1 159.98 22.8
1 -17 -9 163.98 27.1
-9 1 -17 151.78 25
-9 1 -17 51.69 63.59
9 -1 -17 122.89 78.59
17 9 1 166.68 75.79
-17 -9 1 155.18 22.5
-17 -9 1 142.19 83.29
-9 -1 17 108.99 73.49
-1 -17 -11 -5.8 17.6
1 -17 -11 11.7 16
3 17 -1 -49.99 74.79
-3 -17 -1 1.7 85.69
-17 -1 -3 30.8 10.4
-17 1 3 14.1 21.9
1 -3 17 0 47.2
1 3 -17 21.6 10.5
-1 -3 -17 88.89 60.79
1 3 -17 -9 54.29
17 1 -3 26.8 37.2
-1 -3 -17 48.6 13.4
-1 -3 -17 -32.3 47.1
-17 1 -3 36.3 10.9
-17 -1 3 25.5 6.1
-17 -1 3 17.9 32.8
1 -3 -17 -25.6 46.4
-1 -3 17 -27.5 53.29
-17 1 -3 43.9 20.9
3 17 1 -32.5 72.59
17 -1 -3 59.99 26.8
-3 -17 1 26 82.29
-1 3 -17 27.4 54.19
1 -3 -17 33.1 12.8
-17 1 -3 19.9 23.2
1 -3 -17 -55.39 51.19
-1 3 -17 29.9 10.9
-17 -3 -3 9.8 8.6
-3 -3 -17 23 11.7
-3 -3 -17 -4.9 57.79
3 3 -17 -24.6 60.89
3 17 -3 0.7 63.79
3 3 -17 4.7 8.8
17 3 -3 10.5 40.8
-3 -17 -3 9.7 11.5
-3 -17 -3 -59.09 73.09
-3 -3 -17 -45.4 55.09
-17 -3 -3 -9.2 41.9
3 17 3 -16.6 58.29
-17 -3 3 -3 38
-17 3 -3 7.8 8.4
-3 -17 3 -19 65.09
-17 -3 3 2.9 7.1
17 3 3 -18.3 34.8
-3 3 -17 -15.7 7.5
-3 3 -17 -1.2 43.3
3 -3 -17 -5 8.5
3 -3 -17 59.39 60.59
3 -3 -17 120.29 56.99
-3 -3 17 -26.7 56.19
-3 3 -17 -14 57.19
5 3 -17 49.5 66.89
17 5 -3 6.4 50.19
-5 -3 -17 54.59 15.5
-5 -3 -17 204.08 70.89
-5 -3 -17 133.19 67.19
-17 -5 -3 102.79 17.7
-3 -17 -5 99.79 20.8
-3 -17 -5 101.09 84.29
-17 -5 -3 96.29 56.59
3 17 -5 116.29 70.59
5 3 -17 113.39 16.1
5 -3 -17 101.99 14.5
5 -3 -17 15.8 59.79
5 -3 -17 172.38 64.29
-17 5 -3 111.89 16.6
-5 3 -17 117.39 20.1
3 17 5 94.39 69.59
-3 -17 5 119.79 74.79
-17 -5 3 83.29 50.29
-5 3 -17 108.59 51.59
-5 3 -17 -18 57.09
-5 -3 17 127.09 62.99
17 5 3 150.28 52.39
-3 -17 -7 4.4 14.8
-7 -3 -17 3 11.1
-7 -3 -17 37.7 65.99
3 17 -7 -7.1 72.49
-3 -17 -7 93.89 93.69
-7 -3 -17 66.59 67.39
7 3 -17 -120.09 64.29
-17 -7 -3 35.3 13.3
-17 -7 -3 95.19 69.79
17 7 -3 7.5 59.39
-17 -7 3 6.8 9.7
-7 -3 17 30 59.29
-3 -17 7 9.7 72.69
7 -3 -17 110.79 66.29
-17 7 -3 15.6 10
3 17 7 56.19 70.19
7 -3 -17 9.3 7.8
17 7 3 -21.6 52.89
-7 3 -17 -10.4 53.29
-7 3 -17 0.8 10.6
-17 -7 3 -12.7 58.09
3 -17 -7 17.2 12.7
-9 -3 -17 218.68 86.49
9 3 -17 238.88 88.49
-17 -9 -3 93.19 19.9
-17 -9 -3 58.49 85.39
-9 -3 -17 83.89 22
17 9 -3 12.6 73.89
-3 -17 -9 127.29 26.1
-9 -3 17 -39.9 67.99
-17 -9 3 98.09 17.9
-9 3 -17 244.38 71.49
3 -17 -9 130.79 24.6
17 9 3 114.39 69.59
-17 -9 3 -104.09 76.59
9 -3 -17 37.6 72.99
-17 -1 -5 38.4 12.3
-1 -5 -17 -23.5 57.79
-17 -1 -5 -8.1 41.6
-1 -5 -17 -35.2 57.09
-1 -5 -17 28.2 13
17 1 -5 -29.7 40.3
5 17 -1 39.8 59.19
1 5 -17 110.99 62.99
-17 1 5 46.6 27.4
1 5 -17 10.9 10.2
17 -1 -5 14.7 32.4
1 -5 -17 -78.59 55.49
1 -5 -17 104.19 57.59
-1 -5 17 89.09 58.69
-17 -1 5 7.9 31.8
-17 1 -5 19.1 10.7
5 17 1 18.4 65.89
-1 5 -17 -37 59.59
1 -5 -17 29.6 12.1
-17 1 -5 -12.1 30.6
-1 5 -17 25.1 11.1
3 -5 17 186.98 62.89
-17 -3 -5 104.09 21.6
-17 -3 -5 43.9 51.79
3 5 -17 78.09 15.2
3 5 -17 38.5 64.99
5 17 -3 50.49 74.49
17 3 -5 49.7 50.89
-5 -17 -3 102.79 22.1
-3 -5 -17 118.89 66.89
-3 -5 -17 133.59 63.89
-3 -5 -17 88.89 18.9
-3 5 -17 75.99 66.79
3 -5 -17 -8.7 57.29
17 -3 -5 91.69 24.5
17 3 5 57.09 42
3 -5 -17 102.39 16.3
5 17 3 79.79 73.09
-3 -5 17 103.19 64.59
-17 3 -5 100.59 17.2
-17 3 -5 77.29 13
-3 5 -17 108.09 18.7
3 -5 -17 76.29 57.59
-17 -3 5 40.7 45.4
5 17 -5 -44.6 68.69
-5 -5 -17 94.49 71.19
17 5 -5 -31.3 54.79
-17 -5 -5 67.49 16.9
5 5 -17 8.9 71.79
-5 -5 -17 56.29 17
5 5 -17 71.69 14
-17 -5 -5 56.19 61.99
-5 -17 -5 2.8 94.79
-5 -17 -5 45.2 16.8
-5 -5 -17 19.5 73.19
5 -5 -17 52.39 58.59
-5 5 -17 62.79 17
-5 -17 5 23.8 78.89
5 -5 -17 52.29 64.29
-5 -5 17 141.99 72.19
5 17 5 -19.4 72.99
-5 5 -17 103.89 57.79
17 5 5 74.29 48.4
-17 -5 5 59.69 10
-17 -5 5 -80.59 51.19
-17 5 -5 41.3 15.5
5 -5 -17 25.2 10.5
-5 -17 -7 108.29 104.59
7 5 -17 -65.19 74.59
-17 -7 -5 42.5 72.49
-5 -17 -7 18.1 14.4
5 17 -7 -51.09 75.19
-7 -5 -17 -19.4 66.29
-7 -5 -17 -0.9 14.1
17 7 -5 -10.1 67.39
-7 -5 -17 68.89 82.19
-17 -7 -5 27.1 14.2
7 -5 -17 -53.59 60.69
-5 -17 7 -112.89 80.59
-17 -7 5 -150.08 59.29
-17 7 -5 17.7 11.2
-7 -5 17 73.29 68.59
-7 5 -17 3.1 10.4
-7 5 -17 -51.69 51.79
17 7 5 -79.49 51.49
-17 -7 5 -14.4 9.2
5 17 7 -25.5 68.59
5 -17 -7 3.2 13.8
-5 -17 -9 246.08 34.4
-5 -17 -9 463.95 213.48
-17 -9 -5 301.97 32.2
-9 -5 -17 284.67 101.69
17 9 -5 155.08 118.79
9 5 -17 181.58 96.29
-9 -5 -17 296.87 33.3
-9 -5 17 103.89 88.19
-17 9 -5 292.47 28.5
5 -17 -9 235.88 30.9
5 17 9 106.99 95.59
-17 -9 5 242.48 25.9
-9 5 -17 290.87 32.8
-17 -1 -7 6.4 11.5
1 7 -17 -2 68.49
-17 -1 -7 9 48.7
1 -7 17 -1 58.89
17 1 -7 -1.1 47.8
-1 -7 -17 31 12.4
-17 1 7 45.2 33.7
-7 -17 -1 38.3 16.7
-7 -17 -1 120.69 91.59
1 7 -17 26.3 11.6
7 17 -1 139.19 77.09
-1 -7 -17 56.99 70.29
-1 -7 -17 24.2 68.39
1 -7 -17 -27.3 64.19
-1 7 -17 -11.9 9.1
-1 7 -17 32.3 70.09
-7 -17 1 6.1 87.09
-17 -1 7 53.69 40.1
1 -7 -17 32.9 12.6
7 17 1 -22.8 69.69
-17 1 -7 20 12.3
17 -1 -7 27.2 41
1 -7 -17 -34.5 61.39
-17 1 -7 58.29 39.3
7 17 -3 86.79 85.09
-17 -3 -7 36.5 58.19
-3 -7 -17 -4.4 11
-7 -17 -3 21 13.2
-17 -3 -7 3.1 11.1
-3 -7 -17 54.89 77.19
3 7 -17 18 11.6
3 7 -17 -10 74.29
3 -7 17 -100.69 72.19
17 3 -7 -37.9 55.49
-3 -7 -17 62.29 76.09
3 -7 -17 43.5 64.89
-17 3 -7 -19.2 27.4
-17 3 -7 0.6 11
3 -7 -17 -8.6 9.7
17 -3 -7 16.4 32.8
-3 -7 17 2.5 64.49
-3 7 -17 -0.8 11.3
-3 7 -17 16.5 76.99
17 3 7 28.4 44.5
3 -7 -17 51.39 62.99
-17 -3 7 63.69 49.9
7 17 3 -86.39 71.89
-17 -5 -7 14.2 70.29
-5 -7 -17 20 77.29
-5 -7 -17 -44.6 71.49
17 5 -7 40.1 64.79
-17 -5 -7 12.7 11.3
5 7 -17 -42.3 71.99
7 17 -5 71.79 87.09
-5 -7 -17 14.9 13
-7 -17 -5 -15.3 13.9
-17 5 -7 0.7 11.3
5 -7 -17 -58.89 62.89
5 -7 -17 21 10.6
-5 7 -17 -10.3 10.4
7 17 5 -59.09 69.49
-5 -7 17 15.6 77.89
17 5 7 1.3 49.7
-17 -5 7 47 57.29
-17 -7 -7 51.19 85.09
7 7 -17 90.29 95.49
-7 -17 -7 27.3 107.99
-7 -7 -17 -29.5 75.59
17 7 -7 105.29 79.69
7 17 -7 110.09 94.69
-7 -7 -17 9.8 86.69
-7 -17 -7 72.19 21.9
-17 -7 -7 85.59 19.9
-7 -7 -17 135.69 26.9
-17 -7 7 125.19 85.69
7 17 7 36.6 85.59
-7 -7 17 188.38 82.79
17 7 7 28.9 62.29
7 -7 -17 74.39 71.09
-7 -17 7 181.88 103.89
7 -17 -7 49 18.3
-7 7 -17 -11.1 65.79
7 -7 -17 76.79 12.7
-17 7 -7 66.39 17.2
-17 -1 -9 195.68 25.8
17 1 -9 180.88 68.19
-9 -17 -1 278.27 115.49
-1 -9 -17 456.05 105.99
1 9 -17 102.29 81.59
-1 -9 -17 206.08 27.5
-17 1 9 216.58 51.19
-9 -17 -1 210.58 31.1
-17 -1 -9 121.89 65.29
1 9 -17 175.58 26.1
9 17 -1 262.97 98.89
17 -1 -9 116.09 59.09
9 17 1 207.88 92.79
-9 -17 1 230.58 112.99
-9 -17 1 172.08 28.3
-1 -9 17 285.67 84.49
-1 9 -17 142.39 22.9
1 -9 -17 139.49 22.6
1 -9 -17 135.89 102.49
1 -9 -17 156.28 78.59
-17 -1 9 180.48 57.19
-17 1 -9 160.18 24.4
-17 1 -9 235.68 63.49
9 17 -3 -0.8 83.29
-3 -9 -17 125.89 22.4
-17 -3 -9 128.89 23.3
-17 -3 -9 51.09 71.09
-3 -9 -17 28 78.99
-9 -17 -3 112.29 24.1
17 3 -9 48.6 69.79
-9 -17 -3 -25 106.49
17 -3 -9 82.69 48.4
9 17 3 95.99 88.29
-17 -3 9 132.99 60.39
-17 3 -9 115.79 21.5
3 -9 -17 72.09 75.79
-3 -9 17 108.49 101.09
-17 3 -9 115.09 47.9
-9 -17 3 97.69 107.99
-3 9 -17 130.19 23
3 -9 -17 118.69 22
17 5 -9 213.48 88.59
5 9 -17 146.69 96.89
-9 -17 -5 312.97 39.1
-5 -9 -17 331.97 34.5
-5 -9 -17 272.27 109.89
9 17 -5 519.35 115.19
-17 -5 -9 193.98 28.9
-5 -9 -17 71.19 83.49
5 -9 -17 250.37 24.1
9 17 5 195.48 91.49
-5 9 -17 250.77 39.1
-5 -9 17 122.99 101.19
9 -17 -5 248.08 54.19
-17 5 -9 220.28 38
5 -9 -17 161.18 89.39
-17 5 -9 195.98 27.1
-11 -17 -1 49.4 20.5
-18 0 0 1093.89 49.2
-18 0 0 1198.98 73.89
0 0 -18 1193.18 59.29
0 0 -18 1113.79 117.19
0 0 -18 1187.78 127.39
18 0 0 1208.88 72.99
2 0 -18 164.28 71.49
-2 0 -18 11.5 62.09
2 0 -18 170.98 19.8
2 0 -18 289.87 74.99
-2 0 -18 159.88 66.09
-18 -2 0 196.98 18.7
-18 2 0 162.98 18.1
-2 0 -18 205.48 26
-4 0 -18 -20.5 72.49
18 4 0 115.59 51.09
-4 0 -18 100.09 19.7
-4 0 -18 128.49 65.19
4 0 -18 120.99 75.29
-18 4 0 80.79 13.1
4 0 -18 75.39 14.3
-18 -4 0 73.39 14.4
-18 -4 0 -2.6 47.3
18 6 0 2776.22 174.18
-6 0 -18 3121.79 189.28
-18 -6 0 2602.84 105.79
6 0 -18 2728.73 102.39
6 0 -18 2920.71 199.78
0 -18 -6 2823.02 121.49
-6 0 -18 2613.04 116.29
8 0 -18 -0.1 81.19
-8 0 18 90.49 76.69
0 -18 -8 18.2 15.9
18 8 0 -50.29 64.79
-18 -8 0 20.6 13.9
-18 -8 0 60.49 81.19
-8 0 -18 2.6 70.89
-2 -18 0 62.79 77.59
0 2 -18 149.79 20.8
-18 0 -2 183.38 19.4
-18 0 -2 134.69 34.5
2 18 0 164.68 69.79
0 2 -18 254.87 82.99
-18 0 2 182.38 14.5
0 -2 -18 187.98 70.79
-18 0 2 192.58 34
18 0 2 179.38 33.9
0 -2 -18 219.28 24.4
0 -2 -18 159.88 67.19
18 0 -2 242.48 40.6
2 18 -2 59.99 64.49
2 2 -18 8.8 8.6
-2 -2 -18 -23.3 57.69
-18 -2 -2 18.3 52.99
-18 -2 -2 10.2 8.9
-18 2 2 8.5 6.2
-2 -2 -18 35.9 65.89
2 2 -18 -24.2 67.79
-2 -2 -18 11.9 11
-2 -18 -2 -22.5 79.69
-2 2 -18 -24.8 50.79
-2 -18 2 0.1 73.59
-2 2 -18 3.8 10.3
-2 2 -18 2.9 63.49
-2 -2 18 65.99 62.59
-18 2 -2 7.8 7.9
2 18 2 35.4 61.59
18 2 2 -34.6 54.59
-18 -2 2 -9.2 6.7
2 -2 -18 3.9 9.1
2 -2 -18 -18.5 57.79
-4 -2 -18 63.89 17
-18 -4 -2 71.09 15
-18 -4 -2 8.5 53.19
-4 -2 -18 29.2 71.69
-2 -18 -4 119.29 23.8
4 2 -18 105.19 15.9
4 2 -18 60.09 76.09
18 4 -2 50.59 50.29
-4 -2 -18 82.39 64.69
-4 2 -18 81.29 17.3
4 -2 -18 77.99 13.9
-18 -4 2 -15.9 46.9
4 -2 -18 81.09 67.49
-4 -2 18 152.58 69.59
-18 -4 2 87.09 13.4
-4 2 -18 97.99 58.39
-18 4 -2 100.19 14.9
-4 2 -18 201.08 75.19
4 -2 -18 -101.79 59.99
18 4 2 103.59 48.8
-6 -2 -18 43.4 73.89
-2 -18 -6 54.79 19.6
18 6 -2 74.29 61.29
6 2 -18 93.29 15.2
-18 -6 -2 87.69 67.79
-6 -2 -18 124.89 72.19
-6 -2 -18 90.09 19.9
6 2 -18 -24.1 78.49
18 6 2 56.89 55.99
-6 2 -18 78.59 18.4
-6 2 -18 29.2 60.39
-18 -6 2 111.89 16.6
-18 6 -2 111.59 16.7
-18 -6 2 45.3 62.39
-6 -2 18 184.08 79.29
6 -2 -18 49.7 12.4
6 -2 -18 22.7 75.59
2 -18 -6 70.29 19.8
18 8 -2 106.59 73.89
-8 -2 -18 -4.8 83.19
-8 -2 -18 32 17.7
-2 -18 -8 13.6 20.2
-18 -8 -2 17.1 14.3
8 2 -18 -55.79 82.59
-8 2 -18 16.4 14.3
-8 -2 18 -41.8 77.99
8 -2 -18 -44.7 80.19
-18 -8 2 34.3 13.9
18 8 2 45.2 70.29
2 -18 -8 0.9 16.5
0 4 -18 56.29 14.2
-18 0 -4 121.29 18
4 18 0 134.29 76.79
18 0 -4 72.49 37.1
-18 0 4 94.09 34.8
-4 -18 0 -13.7 82.19
-18 0 -4 42.5 35.8
0 -4 -18 39.1 66.99
0 -4 18 91.89 68.59
0 4 -18 85.89 73.59
0 -4 -18 22.3 65.29
-2 -4 -18 36.8 68.79
4 18 -2 312.87 85.79
-4 -18 -2 67.19 20.6
18 2 -4 38.3 51.99
-2 -4 -18 65.79 17.5
-2 -4 -18 5.9 68.19
-18 -2 -4 100.99 17.4
2 4 -18 56.49 13.8
-4 -18 -2 169.78 91.69
2 4 -18 99.09 77.39
-2 4 -18 83.89 16.2
4 18 2 106.89 75.29
-18 2 -4 79.09 14.7
-4 -18 2 34.2 82.99
-2 -4 18 117.99 68.59
2 -4 -18 80.39 16.2
2 -4 -18 86.89 60.59
-18 -2 4 69.79 65.69
-18 2 -4 80.99 25.8
-2 4 -18 125.79 67.99
4 4 -18 167.78 86.79
-4 -4 -18 477.95 37.9
-18 -4 -4 422.76 32.9
-18 -4 -4 396.36 78.19
-4 -4 -18 371.56 83.59
-4 -4 -18 202.98 87.29
-4 -18 -4 189.38 102.49
18 4 -4 444.46 80.39
4 4 -18 337.97 29.1
-4 -18 -4 360.46 38.3
4 18 -4 181.68 95.79
-4 4 -18 444.16 104.69
-4 4 -18 392.26 79.49
18 4 4 417.76 68.89
-4 4 -18 367.26 32
-4 -4 18 237.58 83.19
-18 -4 4 226.08 67.79
-18 4 -4 426.16 29.8
4 18 4 292.47 88.39
-4 -18 4 413.06 113.59
4 -4 -18 395.06 28.2
4 -4 -18 182.68 80.29
4 -4 -18 282.87 82.89
-6 -4 -18 191.58 28
6 4 -18 74.69 85.59
-18 -6 -4 177.48 24.3
-18 -6 -4 132.99 75.39
18 6 -4 195.98 72.39
-4 -18 -6 179.48 29.9
-6 -4 -18 89.39 81.39
-6 -4 18 194.28 85.59
6 -4 -18 14.3 73.39
-6 4 -18 135.99 24.8
6 -4 -18 199.48 19
18 6 4 174.78 60.49
-18 -6 4 105.89 70.59
-6 4 -18 136.39 70.69
-18 -6 4 170.28 19.4
4 -18 -6 144.59 24.5
8 4 -18 36.5 91.09
-8 -4 -18 58.39 110.29
-18 -8 -4 144.79 23.6
-8 -4 -18 166.58 27.9
-4 -18 -8 117.99 27.3
4 -18 -8 137.39 24.7
-8 4 -18 125.99 22.7
-18 -8 4 141.79 19.8
-8 -4 18 131.99 89.99
-18 8 -4 129.39 20.4
-18 0 -6 2605.54 108.69
18 0 -6 2715.83 146.29
0 -6 18 3022.6 191.98
-6 -18 0 2510.25 226.88
0 -6 -18 2694.43 111.69
0 6 -18 2744.23 112.49
2 6 -18 195.78 92.69
-6 -18 -2 114.29 24.6
-2 -6 -18 77.09 18
-2 -6 -18 117.69 81.59
-18 -2 -6 79.69 17.7
-2 -6 -18 103.19 77.99
18 2 -6 61.09 56.39
2 -6 18 -87.29 62.99
2 6 -18 85.09 17.4
-18 2 6 121.69 30.4
6 18 -2 -62.49 76.39
-6 -18 -2 65.49 109.39
-18 -2 6 140.79 49.7
6 18 2 153.18 78.39
-18 2 -6 82.19 16.9
-2 6 -18 129.39 78.39
18 -2 -6 123.59 37.3
-2 6 -18 123.99 21.4
-18 2 -6 65.69 40
2 -6 -18 107.39 75.99
2 -6 -18 72.69 17.8
-6 -18 2 3.8 93.79
2 -6 -18 -1.6 70.69
4 6 -18 253.97 97.19
-4 -6 -18 -33.7 85.99
18 4 -6 202.08 73.19
-4 -6 -18 152.68 83.19
-6 -18 -4 -74.39 100.99
-18 -4 -6 170.68 72.49
6 18 -4 124.29 96.19
-6 -18 -4 243.58 48.2
-4 -6 -18 149.88 25.8
-18 -4 -6 183.48 25.4
4 6 -18 181.58 23.7
6 18 4 -2.2 87.59
4 -6 -18 153.88 19.7
-18 -4 6 123.59 60.39
-4 6 -18 188.28 26.8
4 -6 -18 160.28 74.19
-6 -18 4 80.99 99.49
18 4 6 247.18 59.89
-18 4 -6 117.59 20.5
-4 -6 18 158.78 75.99
-18 -6 -6 193.68 27
18 6 -6 187.98 84.49
6 18 -6 0.7 101.19
-6 -6 -18 138.59 97.69
-6 -6 -18 147.39 88.19
-6 -18 -6 109.89 120.29
-6 -6 -18 201.88 33.9
-18 -6 -6 386.76 163.48
6 6 -18 202.18 97.29
-6 -18 -6 190.98 31.9
6 18 6 97.89 81.59
-6 -6 18 157.28 93.29
6 -18 -6 272.07 34
-6 6 -18 140.79 29.4
6 -6 -18 268.77 22.2
18 6 6 232.58 75.59
-18 6 -6 209.58 26.2
-6 -18 6 -23.5 114.49
6 -6 -18 138.79 80.39
0 8 -18 4.1 13.3
0 -8 -18 75.79 88.99
0 -8 -18 23.7 14.1
18 0 -8 -2.4 55.09
-18 0 -8 -69.59 54.69
-18 0 8 48.6 46.3
-8 -18 0 63.19 104.79
8 18 0 -8.2 94.69
-18 0 -8 14.2 13.3
0 -8 -18 -42.6 87.09
0 8 -18 170.68 129.49
2 8 -18 134.49 88.99
2 8 -18 55.09 15.9
18 2 -8 136.29 68.39
-8 -18 -2 -30 112.89
-18 -2 -8 17.3 13.4
-18 -2 -8 17.1 74.99
-2 -8 -18 -2.5 13.8
-2 -8 -18 73.79 91.09
-2 -8 -18 -130.39 83.09
-18 2 8 -15 35.2
8 18 -2 27.9 95.99
-8 -18 -2 19.2 15.4
18 -2 -8 66.69 47.6
-2 -8 18 109.49 83.89
2 -8 -18 -2.7 78.89
8 18 2 -104.39 88.39
2 -8 -18 27.1 13.4
-8 -18 2 74.29 103.19
-18 -2 8 -2.8 53.09
-18 2 -8 25.7 15
-18 2 -8 67.99 43.3
-2 8 -18 20.1 13.2
-4 -8 -18 148.29 24.1
-8 -18 -4 65.79 122.69
-4 -8 -18 73.19 89.59
4 8 -18 109.49 117.09
8 18 -4 -44.1 102.39
-8 -18 -4 127.19 26.4
-18 -4 -8 158.88 25.5
18 4 -8 61.29 87.89
4 -8 -18 123.39 19
18 -4 -8 75.59 37.1
-18 4 -8 131.89 21.1
8 18 4 -38.4 97.89
-4 8 -18 115.49 27.1
-8 -18 4 44 115.89
-19 -1 -1 127.89 17
-19 -1 -1 110.69 39.3
1 1 -19 26 63.39
1 1 -19 -92.99 76.79
-1 -1 -19 26.5 71.19
-19 1 1 90.09 13.4
-19 1 1 99.59 20.6
-1 -1 -19 114.79 19.9
19 1 -1 86.19 38.2
-1 -1 -19 140.69 73.19
1 1 -19 76.99 15.9
-1 1 -19 96.99 70.49
-19 1 -1 74.79 18.3
1 -1 -19 108.99 18.4
1 -1 -19 57.49 73.89
1 -1 -19 115.89 76.69
-1 1 -19 130.09 21.7
-19 -1 1 95.79 39.7
-19 1 -1 115.79 15.7
19 -1 -1 86.49 20.9
-1 1 -19 95.99 80.79
19 1 1 60.29 35.4
-19 -3 -1 3.5 10.6
3 1 -19 -67.19 79.99
19 3 -1 80.59 51.49
-3 -1 -19 -99.49 79.69
-19 -3 -1 47.2 52.09
-3 -1 -19 9.7 11.9
-3 -1 -19 27.6 67.29
19 3 1 29.1 44.8
-3 1 -19 3.9 12.4
-3 1 -19 7.1 70.79
-19 3 -1 11.9 10.4
3 -1 -19 -113.69 62.59
-19 -3 1 30.3 48.7
3 -1 -19 18.5 10.8
-19 -3 1 13.9 9.8
3 -1 -19 -2.3 78.59
-19 -5 -1 91.09 69.79
-5 -1 -19 192.58 86.19
-19 -5 -1 134.49 20.2
-1 -19 -5 186.38 32.8
-5 -1 -19 155.38 25.5
5 1 -19 145.69 19.4
5 1 -19 190.98 98.49
-5 -1 -19 193.38 81.39
19 5 -1 44.2 61.89
-5 1 -19 112.79 73.09
-5 1 -19 151.38 25.1
1 -19 -5 124.19 25
5 -1 -19 170.98 19.5
5 -1 -19 93.29 88.89
-19 -5 1 219.48 69.29
19 5 1 150.98 61.89
-19 -5 1 165.58 19.5
-19 5 -1 154.98 18.3
-1 -19 -7 35.2 19.5
19 1 -3 60.89 42
1 3 -19 38.5 14.6
1 3 -19 52.69 79.99
-1 -3 -19 -42.2 72.29
-1 -3 -19 75.99 77.09
-19 -1 -3 7.9 39.3
-19 -1 -3 23.9 11.3
-1 -3 -19 -11.2 11.1
1 -3 -19 24.9 74.69
-1 3 -19 16.8 67.19
-1 3 -19 19.6 11.5
1 -3 -19 16.7 13.9
-19 1 -3 4.7 21.9
19 1 3 -33.6 33.8
-19 -1 3 19.5 37.6
-1 3 -19 126.69 79.49
-19 1 -3 29.8 11.8
-19 -3 -3 22.1 14.4
3 3 -19 80.19 83.29
-3 -3 -19 49.9 81.79
19 3 -3 -53.69 57.79
-3 -19 -3 50.69 30.2
-3 -3 -19 9.3 11.3
-3 -3 -19 24.2 71.49
-19 -3 -3 -69.79 52.19
3 3 -19 32.8 13.4
-3 -3 19 -103.69 68.99
-3 3 -19 -17.2 66.39
-19 3 -3 24.2 11.2
3 -3 -19 18.9 12.6
3 -3 -19 62.49 76.39
3 -3 -19 -16.3 71.79
-3 3 -19 19.8 12.4
-19 -3 3 -22.2 51.19
-3 3 -19 10.9 78.89
19 3 3 38.3 46.3
19 5 -3 -3 66.89
-19 -5 -3 -25.4 71.09
-3 -19 -5 76.19 21.2
-19 -5 -3 74.29 17.3
-5 -3 -19 -109.09 81.99
-5 -3 -19 97.19 20.5
5 3 -19 88.19 15.8
5 3 -19 148.69 99.19
-5 -3 -19 80.19 84.69
19 5 3 19.8 58.69
5 -3 -19 72.79 14.5
-5 -3 19 72.09 87.29
3 -19 -5 34.2 18.1
-5 3 -19 112.09 21.3
-19 -5 3 -3 64.19
-19 5 -3 60.89 15.5
5 -3 -19 -74.59 83.69
-5 3 -19 167.28 80.29
-5 -19 -1 195.18 32.6
1 -5 19 202.88 80.29
19 1 -5 173.18 53.19
-19 -1 -5 152.18 54.49
-19 -1 -5 122.69 20.1
1 5 -19 117.49 20.6
-1 -5 -19 104.49 78.89
1 5 -19 89.99 95.89
-1 -5 -19 146.79 24.6
1 -5 -19 157.08 22.4
1 -5 -19 193.98 88.99
-1 5 -19 151.98 84.19
-1 5 -19 176.88 24.5
1 -5 -19 136.09 83.09
-19 1 -5 134.29 20
-1 -5 19 170.88 95.29
-19 -1 5 220.58 51.09
3 5 -19 62.59 16.5
-19 -3 -5 61.19 66.89
-19 -3 -5 84.29 17.4
-3 -5 -19 55.19 86.99
3 5 -19 249.48 99.89
-3 -5 -19 105.79 21.7
-3 -5 -19 148.09 92.09
-5 -19 -3 82.59 23.8
-19 3 -5 76.89 16.3
-3 5 -19 73.09 16.6
3 -5 -19 84.09 19.4
19 3 5 25.2 48.6
-3 -5 19 33.3 88.69
3 -5 -19 97.49 83.19
-5 -19 -5 171.08 29.6
-7 -19 -1 33.1 17.1
-7 -19 1 20.8 17.7
-20 0 0 195.18 34.7
0 0 -20 201.98 26
0 0 -20 275.57 95.99
0 0 -20 233.08 96.39
20 0 0 186.68 34.3
2 0 -20 18.5 75.19
2 0 -20 20.8 94.79
20 2 0 -59.79 41.1
2 0 -20 27.9 13.4
-2 0 -20 -77.29 82.39
-2 0 -20 -87.29 82.09
-20 -2 0 93.99 48
-2 0 -20 39.6 15.4
-20 -2 0 16.6 14.9
20 0 -2 54.89 31.5
0 2 -20 -75.39 75.39
0 2 -20 118.49 96.09
0 -2 -20 45 84.59
0 2 -20 22.1 13.5
0 -2 -20 22.8 13.7
-20 0 -2 31.7 12.7
-20 0 -2 93.99 32
-20 0 2 -20.5 29.9
-20 -2 -2 15.7 12.5
-20 -2 -2 -82.49 44.8
2 2 -20 48.2 15.1
2 2 -20 -28.6 92.89
-2 -2 -20 26.9 14.5
-2 -2 -20 254.57 93.59
-2 -2 -20 106.99 87.09
20 2 -2 54.39 47.9
-2 2 -20 183.18 83.09
-2 2 -20 114.69 101.79
2 -2 -20 27.8 13.8
2 -2 -20 3.3 85.69
2 -2 -20 74.09 89.39
-20 -2 2 -40.8 46.6
-20 2 -2 41.2 12.7
-2 2 -20 35.5 16.2
20 2 2 -26.1 42.6

_iucr_refine_fcf_details         
;
data_Sr[Sr6Te][Si12P20]_CCDC1
_computing_structure_refinement   'olex2.refine 1.5 (Bourhis et al., 2015)'
_shelx_refln_list_code            4
loop_
  _space_group_symop_id
  _space_group_symop_operation_xyz
    1  x,y,z
    2  x,-z,y
    3  x,z,-y
    4  z,y,-x
    5  -z,y,x
    6  -y,x,z
    7  y,-x,z
    8  z,x,y
    9  y,z,x
   10  -y,-z,x
   11  z,-x,-y
   12  -y,z,-x
   13  -z,-x,y
   14  -z,x,-y
   15  y,-z,-x
   16  x,-y,-z
   17  -x,y,-z
   18  -x,-y,z
   19  y,x,-z
   20  -y,-x,-z
   21  z,-y,x
   22  -z,-y,-x
   23  -x,z,y
   24  -x,-z,-y
   25  -x,-y,-z
   26  -x,z,-y
   27  -x,-z,y
   28  -z,-y,x
   29  z,-y,-x
   30  y,-x,-z
   31  -y,x,-z
   32  -z,-x,-y
   33  -y,-z,-x
   34  y,z,-x
   35  -z,x,y
   36  y,-z,x
   37  z,x,-y
   38  z,-x,y
   39  -y,z,x
   40  -x,y,z
   41  x,-y,z
   42  x,y,-z
   43  -y,-x,z
   44  y,x,z
   45  -z,y,-x
   46  z,y,x
   47  x,-z,-y
   48  x,z,y
   49  x,y+1/2,z+1/2
   50  x,-z+1/2,y+1/2
   51  x,z+1/2,-y+1/2
   52  z,y+1/2,-x+1/2
   53  -z,y+1/2,x+1/2
   54  -y,x+1/2,z+1/2
   55  y,-x+1/2,z+1/2
   56  z,x+1/2,y+1/2
   57  y,z+1/2,x+1/2
   58  -y,-z+1/2,x+1/2
   59  z,-x+1/2,-y+1/2
   60  -y,z+1/2,-x+1/2
   61  -z,-x+1/2,y+1/2
   62  -z,x+1/2,-y+1/2
   63  y,-z+1/2,-x+1/2
   64  x,-y+1/2,-z+1/2
   65  -x,y+1/2,-z+1/2
   66  -x,-y+1/2,z+1/2
   67  y,x+1/2,-z+1/2
   68  -y,-x+1/2,-z+1/2
   69  z,-y+1/2,x+1/2
   70  -z,-y+1/2,-x+1/2
   71  -x,z+1/2,y+1/2
   72  -x,-z+1/2,-y+1/2
   73  -x,-y+1/2,-z+1/2
   74  -x,z+1/2,-y+1/2
   75  -x,-z+1/2,y+1/2
   76  -z,-y+1/2,x+1/2
   77  z,-y+1/2,-x+1/2
   78  y,-x+1/2,-z+1/2
   79  -y,x+1/2,-z+1/2
   80  -z,-x+1/2,-y+1/2
   81  -y,-z+1/2,-x+1/2
   82  y,z+1/2,-x+1/2
   83  -z,x+1/2,y+1/2
   84  y,-z+1/2,x+1/2
   85  z,x+1/2,-y+1/2
   86  z,-x+1/2,y+1/2
   87  -y,z+1/2,x+1/2
   88  -x,y+1/2,z+1/2
   89  x,-y+1/2,z+1/2
   90  x,y+1/2,-z+1/2
   91  -y,-x+1/2,z+1/2
   92  y,x+1/2,z+1/2
   93  -z,y+1/2,-x+1/2
   94  z,y+1/2,x+1/2
   95  x,-z+1/2,-y+1/2
   96  x,z+1/2,y+1/2
   97  x+1/2,y,z+1/2
   98  x+1/2,-z,y+1/2
   99  x+1/2,z,-y+1/2
  100  z+1/2,y,-x+1/2
  101  -z+1/2,y,x+1/2
  102  -y+1/2,x,z+1/2
  103  y+1/2,-x,z+1/2
  104  z+1/2,x,y+1/2
  105  y+1/2,z,x+1/2
  106  -y+1/2,-z,x+1/2
  107  z+1/2,-x,-y+1/2
  108  -y+1/2,z,-x+1/2
  109  -z+1/2,-x,y+1/2
  110  -z+1/2,x,-y+1/2
  111  y+1/2,-z,-x+1/2
  112  x+1/2,-y,-z+1/2
  113  -x+1/2,y,-z+1/2
  114  -x+1/2,-y,z+1/2
  115  y+1/2,x,-z+1/2
  116  -y+1/2,-x,-z+1/2
  117  z+1/2,-y,x+1/2
  118  -z+1/2,-y,-x+1/2
  119  -x+1/2,z,y+1/2
  120  -x+1/2,-z,-y+1/2
  121  -x+1/2,-y,-z+1/2
  122  -x+1/2,z,-y+1/2
  123  -x+1/2,-z,y+1/2
  124  -z+1/2,-y,x+1/2
  125  z+1/2,-y,-x+1/2
  126  y+1/2,-x,-z+1/2
  127  -y+1/2,x,-z+1/2
  128  -z+1/2,-x,-y+1/2
  129  -y+1/2,-z,-x+1/2
  130  y+1/2,z,-x+1/2
  131  -z+1/2,x,y+1/2
  132  y+1/2,-z,x+1/2
  133  z+1/2,x,-y+1/2
  134  z+1/2,-x,y+1/2
  135  -y+1/2,z,x+1/2
  136  -x+1/2,y,z+1/2
  137  x+1/2,-y,z+1/2
  138  x+1/2,y,-z+1/2
  139  -y+1/2,-x,z+1/2
  140  y+1/2,x,z+1/2
  141  -z+1/2,y,-x+1/2
  142  z+1/2,y,x+1/2
  143  x+1/2,-z,-y+1/2
  144  x+1/2,z,y+1/2
  145  x+1/2,y+1/2,z
  146  x+1/2,-z+1/2,y
  147  x+1/2,z+1/2,-y
  148  z+1/2,y+1/2,-x
  149  -z+1/2,y+1/2,x
  150  -y+1/2,x+1/2,z
  151  y+1/2,-x+1/2,z
  152  z+1/2,x+1/2,y
  153  y+1/2,z+1/2,x
  154  -y+1/2,-z+1/2,x
  155  z+1/2,-x+1/2,-y
  156  -y+1/2,z+1/2,-x
  157  -z+1/2,-x+1/2,y
  158  -z+1/2,x+1/2,-y
  159  y+1/2,-z+1/2,-x
  160  x+1/2,-y+1/2,-z
  161  -x+1/2,y+1/2,-z
  162  -x+1/2,-y+1/2,z
  163  y+1/2,x+1/2,-z
  164  -y+1/2,-x+1/2,-z
  165  z+1/2,-y+1/2,x
  166  -z+1/2,-y+1/2,-x
  167  -x+1/2,z+1/2,y
  168  -x+1/2,-z+1/2,-y
  169  -x+1/2,-y+1/2,-z
  170  -x+1/2,z+1/2,-y
  171  -x+1/2,-z+1/2,y
  172  -z+1/2,-y+1/2,x
  173  z+1/2,-y+1/2,-x
  174  y+1/2,-x+1/2,-z
  175  -y+1/2,x+1/2,-z
  176  -z+1/2,-x+1/2,-y
  177  -y+1/2,-z+1/2,-x
  178  y+1/2,z+1/2,-x
  179  -z+1/2,x+1/2,y
  180  y+1/2,-z+1/2,x
  181  z+1/2,x+1/2,-y
  182  z+1/2,-x+1/2,y
  183  -y+1/2,z+1/2,x
  184  -x+1/2,y+1/2,z
  185  x+1/2,-y+1/2,z
  186  x+1/2,y+1/2,-z
  187  -y+1/2,-x+1/2,z
  188  y+1/2,x+1/2,z
  189  -z+1/2,y+1/2,-x
  190  z+1/2,y+1/2,x
  191  x+1/2,-z+1/2,-y
  192  x+1/2,z+1/2,y

_space_group_crystal_system       cubic
_space_group_IT_number            225
_space_group_name_H-M_alt         'F m -3 m'
_space_group_name_Hall            '-F 4 2 3'
_symmetry_space_group_name_H-M    'F m -3 m'
_symmetry_space_group_name_Hall   '-F 4 2 3'
_symmetry_Int_Tables_number       225
_cell_length_a                    15.6033(6)
_cell_length_b                    15.6033(6)
_cell_length_c                    15.6033(6)
_cell_angle_alpha                 90
_cell_angle_beta                  90
_cell_angle_gamma                 90
_cell_volume                      3798.8(3)
loop_
  _refln_index_h
  _refln_index_k
  _refln_index_l
  _refln_F_squared_calc
  _refln_F_squared_meas
  _refln_F_squared_sigma
  _refln_F_squared_weight
  _refln_observed_status
0 2 0 6515.830 4039.310 173.489 437.019 o
0 2 2 876.282 297.863 64.166 4576.360 o
0 4 0 1024920.000 1017150.000 11310.200 0.325 o
0 4 2 179819.000 172884.000 1195.130 9.879 o
0 4 4 535862.000 528230.000 4570.090 1.429 o
0 6 0 860839.000 869904.000 9512.930 0.417 o
0 6 2 47560.600 45738.000 527.092 41.154 o
0 6 4 14900.600 15686.100 366.237 107.685 o
0 6 6 1556140.000 1543740.000 11969.400 0.261 o
0 8 0 401495.000 401441.000 5590.480 1.094 o
0 8 2 6589.120 6786.630 273.143 225.612 o
0 8 4 169481.000 168655.000 1410.330 8.734 o
0 8 6 8998.780 7985.240 485.958 111.807 o
0 8 8 51182.700 50368.200 1189.350 18.335 o
0 10 0 76419.500 80529.000 1652.050 10.117 o
0 10 2 32028.900 33077.700 537.335 50.591 o
0 10 4 243691.000 245978.000 2212.720 4.603 o
0 10 6 81263.600 81308.700 1118.080 16.053 o
0 10 8 60951.000 60883.100 1061.160 19.470 o
0 10 10 71842.300 71234.100 2412.650 5.790 o
0 12 0 1209890.000 1202560.000 15411.200 0.165 o
0 12 2 57928.400 57705.700 837.063 25.317 o
0 12 4 67285.000 65637.800 1094.080 18.195 o
0 12 6 74483.500 74412.600 1139.820 16.422 o
0 12 8 25817.700 26196.100 924.470 31.903 o
0 12 10 1064.540 1570.140 647.545 89.960 o
0 12 12 344405.000 340711.000 6664.490 0.812 o
0 14 0 29691.100 29074.500 1680.170 12.230 o
0 14 2 32668.100 33159.600 714.620 39.416 o
0 14 4 85653.400 85494.700 1440.040 11.829 o
0 14 6 91795.000 94741.700 1478.000 11.003 o
0 14 8 21296.500 19914.700 1052.500 28.311 o
0 14 10 52811.100 53212.200 1566.470 12.240 o
0 14 12 1430.960 2316.210 1358.670 21.182 o
0 14 14 48479.000 45487.700 2802.600 4.671 o
0 16 0 33855.000 33801.000 1958.520 9.179 o
0 16 2 650.976 275.004 498.657 157.531 o
0 16 4 13073.500 13930.400 870.124 41.227 o
0 16 6 8408.630 8970.060 881.240 43.720 o
0 16 8 1081.020 259.267 1079.790 34.046 o
0 16 10 24473.100 23973.400 1615.360 13.420 o
0 16 12 428.297 -1730.150 1569.010 16.180 o
0 18 0 175744.000 174076.000 4328.630 1.872 o
0 18 2 26549.300 27285.300 1301.150 18.945 o
0 18 4 11135.500 11928.400 1249.950 22.880 o
0 18 6 395448.000 411644.000 5583.980 1.069 o
0 18 8 1018.320 2472.690 1458.390 18.410 o
0 20 0 35141.400 30160.200 2574.870 5.629 o
0 20 2 4413.690 3475.710 1554.180 16.143 o
1 1 1 18337.500 22464.200 573.944 60.048 o
1 3 1 5410.640 7386.540 175.814 281.486 o
1 3 3 3193.700 4765.970 176.938 388.222 o
1 5 1 71445.000 73144.500 614.543 26.871 o
1 5 3 66245.100 68516.200 437.955 32.419 o
1 5 5 132944.000 133736.000 1073.100 12.513 o
1 7 1 3095.660 3110.380 153.510 566.704 o
1 7 3 23480.500 23202.400 349.888 84.410 o
1 7 5 3815.670 3809.170 146.487 506.172 o
1 7 7 31816.700 33588.600 591.124 46.561 o
1 9 1 129526.000 129717.000 1116.880 12.361 o
1 9 3 112823.000 112717.000 914.133 15.608 o
1 9 5 208765.000 207601.000 1373.430 7.838 o
1 9 7 17869.600 17237.000 461.098 84.373 o
1 9 9 224820.000 225449.000 2637.750 3.839 o
1 11 1 2524.240 2697.640 292.144 316.557 o
1 11 3 451.719 357.357 210.653 800.507 o
1 11 5 811.395 595.278 254.604 539.712 o
1 11 7 24755.100 25656.900 513.594 61.256 o
1 11 9 29502.700 30339.500 748.644 39.149 o
1 11 11 21923.000 21073.500 1043.900 28.325 o
1 13 1 41480.400 41960.800 738.240 33.804 o
1 13 3 10660.100 11040.100 449.151 108.342 o
1 13 5 60559.600 60830.600 910.586 22.766 o
1 13 7 5932.550 6100.990 440.957 139.240 o
1 13 9 52718.000 54389.600 1238.330 16.923 o
1 13 11 1272.060 534.324 607.235 105.689 o
1 13 13 33022.800 33665.000 2328.300 6.727 o
1 15 1 11564.900 12678.600 630.622 67.736 o
1 15 3 12957.900 13549.600 591.203 72.011 o
1 15 5 30409.300 31263.700 789.323 36.408 o
1 15 7 339.463 -364.332 410.423 236.377 o
1 15 9 48308.700 49504.100 1381.780 15.004 o
1 15 11 990.284 914.560 931.987 45.145 o
1 15 13 5901.460 5429.700 1249.800 24.239 o
1 17 1 353.268 697.212 681.075 83.989 o
1 17 3 5365.180 4531.560 588.232 96.167 o
1 17 5 3128.010 3307.650 648.644 84.688 o
1 17 7 3131.140 2755.610 673.538 80.459 o
1 17 9 25859.900 25575.700 1057.090 26.518 o
1 17 11 3920.190 2500.430 2122.210 8.772 o
1 19 1 17694.800 14842.900 1009.890 32.042 o
1 19 3 3218.950 2067.270 804.843 58.667 o
1 19 5 23460.700 22795.300 785.568 41.475 o
1 19 7 3839.050 4420.480 1555.150 16.033 o
2 2 2 2965.820 3923.460 252.118 325.747 o
2 4 2 29933.000 32759.300 385.058 62.129 o
2 4 4 398572.000 401350.000 2486.070 3.260 o
2 6 2 104450.000 107820.000 889.005 16.426 o
2 6 4 1143.280 1179.720 115.689 1280.980 o
2 6 6 223314.000 220358.000 1657.310 6.512 o
2 8 2 42607.100 43853.500 580.282 39.896 o
2 8 4 130757.000 129962.000 832.774 14.869 o
2 8 6 10718.200 10737.600 264.867 171.958 o
2 8 8 40458.100 42090.500 757.531 32.957 o
2 10 2 19362.500 18956.500 480.289 77.193 o
2 10 4 1280.070 1000.500 224.430 608.619 o
2 10 6 166.940 319.442 213.365 792.029 o
2 10 8 3834.500 3907.260 309.719 257.635 o
2 10 10 54826.900 54842.600 1283.580 16.100 o
2 12 2 59597.400 61559.800 928.327 22.222 o
2 12 4 703.920 740.840 235.348 598.925 o
2 12 6 11113.900 10605.800 430.389 115.528 o
2 12 8 22809.600 23756.100 629.116 52.871 o
2 12 10 3528.220 3641.640 529.311 118.966 o
2 12 12 96896.100 97089.600 2564.240 4.962 o
2 14 2 30106.400 29387.400 846.324 34.374 o
2 14 4 18995.500 18229.900 594.397 63.453 o
2 14 6 1727.980 1283.030 383.975 238.826 o
2 14 8 10637.600 10631.300 613.784 74.246 o
2 14 10 55498.800 55235.800 995.919 21.800 o
2 14 12 30.954 447.775 909.167 47.805 o
2 14 14 49696.000 51954.500 3112.960 3.809 o
2 16 2 93238.200 91393.600 1652.490 9.684 o
2 16 4 10367.700 10832.600 545.516 86.527 o
2 16 6 20175.800 19826.700 1029.820 29.324 o
2 16 8 2487.260 2813.370 835.018 53.873 o
2 16 10 34351.100 33809.600 1340.180 17.286 o
2 16 12 6541.180 4416.100 1043.820 34.456 o
2 18 2 329.729 769.265 659.510 89.228 o
2 18 4 11606.900 12364.000 936.171 37.511 o
2 18 6 13851.800 12834.300 992.546 33.816 o
2 18 8 2673.090 3245.160 1084.530 32.524 o
2 20 2 6315.410 4913.230 2164.020 8.376 o
3 3 3 1347770.000 1375710.000 13222.300 0.237 o
3 5 3 41395.500 42672.400 542.331 42.496 o
3 5 5 153708.000 150269.000 1206.450 10.645 o
3 7 3 25548.400 27793.100 422.974 66.687 o
3 7 5 495.772 257.839 119.065 2201.240 o
3 7 7 89672.900 91037.600 1091.970 15.487 o
3 9 3 256830.000 253680.000 1965.840 5.137 o
3 9 5 175012.000 169647.000 1178.630 9.977 o
3 9 7 17163.300 17277.300 414.004 92.328 o
3 9 9 44455.900 45588.700 850.490 28.224 o
3 11 3 4070.810 5116.750 348.704 200.903 o
3 11 5 8840.880 8596.060 403.500 136.387 o
3 11 7 21245.300 20983.800 628.601 56.025 o
3 11 9 19004.400 19395.200 528.557 69.724 o
3 11 11 4971.690 4732.320 866.276 48.493 o
3 13 3 10768.500 10547.700 565.676 83.240 o
3 13 5 35651.200 36385.200 718.091 37.421 o
3 13 7 1911.940 2075.160 353.134 255.607 o
3 13 9 53619.200 55873.300 931.118 23.270 o
3 13 11 822.695 444.275 581.464 115.512 o
3 13 13 4283.210 3622.360 1383.220 20.245 o
3 15 3 193897.000 184613.000 2541.780 4.302 o
3 15 5 28883.200 28812.500 649.664 46.511 o
3 15 7 424.796 198.841 457.898 187.273 o
3 15 9 59532.800 59239.500 1856.820 9.184 o
3 15 11 740.891 -316.717 867.897 52.872 o
3 15 13 8033.200 7422.420 1153.300 27.635 o
3 17 3 979.588 272.316 676.679 86.198 o
3 17 5 15215.800 14183.200 742.379 52.104 o
3 17 7 689.819 1430.070 731.093 71.665 o
3 17 9 15846.200 15808.400 1413.380 17.828 o
3 19 3 4004.200 2295.180 1187.310 27.580 o
3 19 5 11404.500 11208.100 1190.810 25.115 o
4 4 4 152566.000 148810.000 2016.580 6.343 o
4 6 4 143869.000 143275.000 1229.970 10.788 o
4 6 6 31692.700 31309.100 532.319 52.737 o
4 8 4 61819.200 63691.100 819.630 24.366 o
4 8 6 12820.200 13274.800 312.608 133.955 o
4 8 8 27061.000 26969.500 638.332 48.954 o
4 10 4 316695.000 312896.000 2464.770 3.658 o
4 10 6 30916.200 30762.500 479.286 57.416 o
4 10 8 159958.000 161312.000 1217.820 10.059 o
4 10 10 1879.990 1333.760 446.532 181.458 o
4 12 4 25589.400 25837.700 668.333 47.663 o
4 12 6 29299.500 29691.600 656.541 45.341 o
4 12 8 3333.800 3040.700 360.953 226.307 o
4 12 10 22086.200 21018.900 708.177 48.694 o
4 12 12 703.136 274.523 804.295 61.179 o
4 14 4 229289.000 227741.000 2514.850 4.063 o
4 14 6 29833.900 30519.600 843.024 34.036 o
4 14 8 127893.000 125876.000 1406.250 10.217 o
4 14 10 25875.500 24739.100 995.951 29.201 o
4 14 12 5552.280 4745.370 942.996 41.471 o
4 14 14 50006.800 51243.800 2354.040 6.317 o
4 16 4 4776.180 4004.490 886.808 47.051 o
4 16 6 4673.150 3805.180 731.557 67.238 o
4 16 8 4427.360 4565.660 750.904 62.992 o
4 16 10 24845.300 25271.400 999.427 28.886 o
4 18 4 57454.500 57447.700 2748.180 4.740 o
4 18 6 23691.600 24572.900 1310.050 19.105 o
4 18 8 17951.400 19176.500 1310.440 19.870 o
5 5 5 188191.000 179594.000 2313.640 4.957 o
5 7 5 22544.900 22845.900 485.763 68.689 o
5 7 7 6475.910 8383.530 385.849 145.097 o
5 9 5 280357.000 277084.000 2428.520 3.929 o
5 9 7 52897.700 52576.200 664.714 32.194 o
5 9 9 268913.000 273683.000 2488.510 3.830 o
5 11 5 8291.780 7428.010 487.112 114.126 o
5 11 7 7515.890 7310.440 355.566 168.537 o
5 11 9 55391.500 56366.300 835.797 25.676 o
5 11 11 8920.030 8322.340 741.905 58.971 o
5 13 5 78424.400 78600.000 1493.140 11.658 o
5 13 7 13865.200 13467.000 543.634 79.963 o
5 13 9 81691.600 84116.300 1014.090 17.271 o
5 13 11 5061.160 5583.530 724.285 65.482 o
5 13 13 39769.000 42333.200 2448.980 6.011 o
5 15 5 52538.200 54068.200 1316.240 15.636 o
5 15 7 2583.390 2894.600 625.836 91.557 o
5 15 9 65732.300 69357.600 1305.480 14.467 o
5 15 11 5870.750 6464.860 960.805 39.052 o
5 17 5 7547.120 7385.520 1182.600 26.394 o
5 17 7 363.982 -38.337 961.554 43.079 o
5 17 9 37811.600 38556.200 2090.600 8.053 o
5 19 5 29149.900 25591.200 4427.750 1.995 o
6 6 6 35897.100 37497.000 1791.910 10.570 o
6 8 6 4619.850 5108.080 310.522 230.142 o
6 8 8 3059.670 3228.830 361.939 221.959 o
6 10 6 22713.300 24643.600 659.423 49.447 o
6 10 8 3327.360 2459.030 333.014 269.149 o
6 10 10 35500.100 34593.000 1401.490 16.040 o
6 12 6 362437.000 362698.000 3315.980 2.404 o
6 12 8 62438.800 63807.700 918.993 21.997 o
6 12 10 881.835 629.087 429.508 205.356 o
6 12 12 4137.490 3495.090 736.943 66.875 o
6 14 6 15033.300 15862.900 744.929 50.215 o
6 14 8 9601.460 7811.720 859.572 46.515 o
6 14 10 8888.180 8138.310 773.309 55.299 o
6 14 12 7755.010 6203.730 681.121 71.469 o
6 16 6 3108.990 3783.830 1511.540 17.014 o
6 16 8 1344.060 -101.584 865.247 53.190 o
6 16 10 224.134 1096.310 1291.520 23.649 o
6 18 6 32473.400 31511.700 2566.870 5.646 o
7 7 7 71444.400 66575.700 1592.820 11.262 o
7 9 7 1321.250 1353.040 416.897 205.208 o
7 9 9 77607.900 77805.200 1256.480 14.450 o
7 11 7 56040.000 53468.900 1142.090 18.865 o
7 11 9 1278.900 1212.590 342.198 294.358 o
7 11 11 45013.700 42679.200 1115.910 21.088 o
7 13 7 527.005 1140.360 677.939 83.577 o
7 13 9 7928.030 8146.920 603.529 81.860 o
7 13 11 1675.590 1981.220 571.089 111.945 o
7 13 13 9982.170 11179.500 1865.230 10.926 o
7 15 7 12840.900 12341.700 1462.670 17.140 o
7 15 9 11834.600 13379.100 916.866 38.252 o
7 15 11 2605.630 893.987 915.756 46.736 o
7 17 7 12299.900 11486.500 1505.490 16.336 o
8 8 8 13347.100 14741.600 1047.380 30.226 o
8 10 8 78135.400 76663.000 1255.120 14.559 o
8 10 10 506.074 402.845 468.700 176.449 o
8 12 8 112.147 601.601 575.039 117.290 o
8 12 10 737.034 1015.630 561.515 120.526 o
8 12 12 375.209 90.963 920.181 46.964 o
8 14 8 70060.600 66011.300 1795.270 9.447 o
8 14 10 17025.600 16376.500 941.607 35.165 o
8 14 12 43.719 1137.110 1295.570 23.495 o
8 16 8 4174.700 3521.720 1375.520 20.482 o
9 9 9 3519.080 4034.310 992.411 38.109 o
9 11 9 61383.600 63500.700 1099.230 18.365 o
9 11 11 4108.080 3552.400 843.345 52.097 o
9 13 9 92348.300 96525.500 1939.910 7.629 o
9 13 11 14931.000 16572.400 968.150 33.585 o
9 15 9 12639.200 12674.900 1169.570 25.568 o
10 10 10 76199.400 75700.100 5168.390 1.435 o
10 12 10 3424.430 2339.500 1075.110 33.444 o
10 12 12 16608.600 15927.300 1978.500 9.595 o
10 14 10 67908.900 65961.900 3540.980 2.950 o
11 11 11 37091.600 35380.000 3110.430 3.908 o
;
_iucr_refine_instructions_details 
;
TITL 1208srsipte_ki3_13_1_a.res in Fm-3m
REM Old TITL 1208SrSiPTe_KI3_13_1 in Fm-3m
REM SHELXT solution in Fm-3m: R1 0.061, Rweak 0.007, Alpha 0.007
REM <I/s> 0.000 for 0 systematic absences, Orientation as input
REM Formula found by SHELXT: I P32 Si Sr6
CELL 0.71073 15.6033 15.6033 15.6033 90 90 90
ZERR 4 0.0006 0.0006 0.0006 0 0 0
LATT 4
SYMM -X,-Y,+Z
SYMM -X,+Y,-Z
SYMM +X,-Y,-Z
SYMM +Z,+X,+Y
SYMM +Z,-X,-Y
SYMM -Z,-X,+Y
SYMM -Z,+X,-Y
SYMM +Y,+Z,+X
SYMM -Y,+Z,-X
SYMM +Y,-Z,-X
SYMM -Y,-Z,+X
SYMM +Y,+X,-Z
SYMM -Y,-X,-Z
SYMM +Y,-X,+Z
SYMM -Y,+X,+Z
SYMM +X,+Z,-Y
SYMM -X,+Z,+Y
SYMM -X,-Z,-Y
SYMM +X,-Z,+Y
SYMM +Z,+Y,-X
SYMM +Z,-Y,+X
SYMM -Z,+Y,+X
SYMM -Z,-Y,-X
SFAC P Si Sr Te
UNIT 80 48 28 4

L.S. 20 0 0
PLAN  5
SIZE 0.1 0.11 0.11
TEMP 19.85
CONF
list 4
MORE -1
fmap 2 53
acta
EXTI 0.000102
OMIT 0 55
WGHT 0.005264 44.466341
FVAR 0.081782
REM <olex2.extras>
REM <anharmonics
REM  <Sr2 Cijk="-0.0000e+00 -0.0000e+00 -0.0000e+00 -0.0000e+00 -0.0000e+00
REM  -0.0000e+00 -0.0000e+00 -0.0000e+00 -0.0000e+00 0.0000e+00"
REM  Dijkl="-8.1523e-08 -0.0000e+00 -0.0000e+00 -4.3423e-07 -0.0000e+00
REM  -4.3423e-07 -0.0000e+00 -0.0000e+00 -0.0000e+00 -0.0000e+00 -8.1523e-08
REM  -0.0000e+00 -4.3423e-07 -0.0000e+00 -8.1523e-08">
REM >
REM <HklSrc "%.\\Sr[Sr6Te][Si12P20].hkl">
REM </olex2.extras>

Te1   4     0.50000  1.00000  0.50000  10.02083  0.01614  0.01614  0.01614 =
 0.00000 -0.00000 -0.00000
Sr1   3     0.50000  0.78131  0.50000  10.12500  0.02332  0.02010  0.02332 =
 0.00000 -0.00000 -0.00000
P2    1     0.66361  0.83639  0.66361  10.16667  0.01276  0.01276  0.01276 =
 -0.00026  0.00026 -0.00026
P1    1     0.50000  0.67058  0.67058  10.25000  0.01104  0.01580  0.01580 =
 -0.00246 -0.00000 -0.00000
Si1   2     0.58804  0.75000  0.75000  10.25000  0.00839  0.01376  0.01376 =
 -0.00011 -0.00000 -0.00000
Sr2   3     0.50000  0.50000  0.50000  10.02083  0.18860  0.18860  0.18860 =
 0.00000 -0.00000 -0.00000
HKLF 4

END
Q1 1 0.5 0.87037 0.5 11 0.05 1.12
Q2 1 0.62963 0.62963 0.62963 11 0.05 0.7
Q3 1 0.685185 0.814815 0.62963 11 0.05 0.62
Q4 1 0.697531 0.697531 0.697531 11 0.05 0.59
Q5 1 0.5 0.712963 0.712963 11 0.05 0.58

  REM The information below was added by Olex2.
  REM
  REM R1 = 0.0179 for 238 Fo > 4sig(Fo) and 0.0261 for all 270 data
  REM 20 parameters refined using 0 restraints
  REM Highest difference peak 1.1248, deepest hole -1.5162
  REM Mean Shift 0.0002, Max Shift -0.0005.

  REM +++ Tabular Listing of Refinement Information +++
  REM R1_all = 0.0261
  REM R1_gt = 0.0179
  REM wR_ref = 0.0375
  REM GOOF = 1.0346
  REM Shift_max = -0.0005
  REM Shift_mean = 0.0002
  REM Reflections_all = 270
  REM Reflections_gt = 238
  REM Parameters = 20
  REM Hole = -1.5162
  REM Peak = 1.1248
  REM Flack = n/a
;
_olex2_submission_special_instructions 'No special instructions were received'
